# Supplementary material for: Shining a light on camouflage evolution: Using genetic algorithms to determine the effects of geometry and lighting on optimal camouflage
Source: PLoS One. 2026 Apr 29;21(4):e0346231. doi: 10.1371/journal.pone.0346231 (PMC13127904; doi:10.1371/journal.pone.0346231)
Supplement: S3 File — Zip containing all of the data frames and R code necessary to perform our statistical analyses. (ZIP) [file pone.0346231.s003.zip]

Archive with 279 entries (154 files):
- S3_File/
- S3_File/.RDataTmp
- S3_File/.Rhistory
- S3_File/Datasets/
- S3_File/Datasets/Base_Data.txt
- S3_File/Datasets/BG_Geometry.txt
- S3_File/Datasets/BG_Info.txt
- S3_File/Datasets/BG_SiteInfo.txt
- S3_File/Datasets/LightCamo_BG_15.txt
- S3_File/Datasets/LightCamo_BG_2.5.txt
- S3_File/Datasets/LightCamo_EdgeEnhance.txt
- S3_File/Datasets/LightCamo_Render.txt
- S3_File/Datasets/LightCamo_Skin.txt
- S3_File/RCode_CamoEvo_Online.R
- S3_File/README_file.txt
- S3_File/Sample_Backgrounds_Download_Link.txt
- S3_File/Sample_Evolved_Patterns/
- S3_File/Sample_Evolved_Patterns/01_grassWildFlowers/
- S3_File/Sample_Evolved_Patterns/01_grassWildFlowers/1_Natural/
- S3_File/Sample_Evolved_Patterns/01_grassWildFlowers/1_Natural/Gen20_Mut0_ID4.tif
- S3_File/Sample_Evolved_Patterns/01_grassWildFlowers/2_Diffuse/
- S3_File/Sample_Evolved_Patterns/01_grassWildFlowers/2_Diffuse/Gen20_Mut0_ID0.tif
- S3_File/Sample_Evolved_Patterns/01_grassWildFlowers/3_Hybrid/
- S3_File/Sample_Evolved_Patterns/01_grassWildFlowers/3_Hybrid/Gen20_Mut0_ID3.tif
- S3_File/Sample_Evolved_Patterns/02_grassMowShort/
- S3_File/Sample_Evolved_Patterns/02_grassMowShort/1_Natural/
- S3_File/Sample_Evolved_Patterns/02_grassMowShort/1_Natural/Gen20_Mut0_ID4.tif
- S3_File/Sample_Evolved_Patterns/02_grassMowShort/2_Diffuse/
- S3_File/Sample_Evolved_Patterns/02_grassMowShort/2_Diffuse/Gen18_Mut0_ID1.tif
- S3_File/Sample_Evolved_Patterns/02_grassMowShort/3_Hybrid/
- S3_File/Sample_Evolved_Patterns/02_grassMowShort/3_Hybrid/Gen19_Mut0_ID1.tif
- S3_File/Sample_Evolved_Patterns/03_woodLeaflitter/
- S3_File/Sample_Evolved_Patterns/03_woodLeaflitter/1_Natural/
- S3_File/Sample_Evolved_Patterns/03_woodLeaflitter/1_Natural/Gen20_Mut0_ID11.tif
- S3_File/Sample_Evolved_Patterns/03_woodLeaflitter/2_Diffuse/
- S3_File/Sample_Evolved_Patterns/03_woodLeaflitter/2_Diffuse/Gen18_Mut0_ID1.tif
- S3_File/Sample_Evolved_Patterns/03_woodLeaflitter/3_Hybrid/
- S3_File/Sample_Evolved_Patterns/03_woodLeaflitter/3_Hybrid/Gen19_Mut0_ID4.tif
- S3_File/Sample_Evolved_Patterns/04_woodTrail/
- S3_File/Sample_Evolved_Patterns/04_woodTrail/1_Natural/
- S3_File/Sample_Evolved_Patterns/04_woodTrail/1_Natural/Gen18_Mut0_ID0.tif
- S3_File/Sample_Evolved_Patterns/04_woodTrail/2_Diffuse/
- S3_File/Sample_Evolved_Patterns/04_woodTrail/2_Diffuse/Gen20_Mut0_ID6.tif
- S3_File/Sample_Evolved_Patterns/04_woodTrail/3_Hybrid/
- S3_File/Sample_Evolved_Patterns/04_woodTrail/3_Hybrid/Gen20_Mut0_ID11.tif
- S3_File/Sample_Evolved_Patterns/05_grassTrampled/
- S3_File/Sample_Evolved_Patterns/05_grassTrampled/1_Natural/
- S3_File/Sample_Evolved_Patterns/05_grassTrampled/1_Natural/Gen20_Mut0_IDR1.tif
- S3_File/Sample_Evolved_Patterns/05_grassTrampled/2_Diffuse/
- S3_File/Sample_Evolved_Patterns/05_grassTrampled/2_Diffuse/Gen19_Mut0_ID9.tif
- S3_File/Sample_Evolved_Patterns/05_grassTrampled/3_Hybrid/
- S3_File/Sample_Evolved_Patterns/05_grassTrampled/3_Hybrid/Gen20_Mut0_ID7.tif
- S3_File/Sample_Evolved_Patterns/06_grassTopped/
- S3_File/Sample_Evolved_Patterns/06_grassTopped/1_Natural/
- S3_File/Sample_Evolved_Patterns/06_grassTopped/1_Natural/Gen19_Mut0_ID4.tif
- S3_File/Sample_Evolved_Patterns/06_grassTopped/2_Diffuse/
- S3_File/Sample_Evolved_Patterns/06_grassTopped/2_Diffuse/Gen19_Mut0_ID9.tif
- S3_File/Sample_Evolved_Patterns/06_grassTopped/3_Hybrid/
- S3_File/Sample_Evolved_Patterns/06_grassTopped/3_Hybrid/Gen19_Mut0_ID9.tif
- S3_File/Sample_Evolved_Patterns/07_woodLichen/
- S3_File/Sample_Evolved_Patterns/07_woodLichen/1_Natural/
- S3_File/Sample_Evolved_Patterns/07_woodLichen/1_Natural/Gen20_Mut0_IDR2.tif
- S3_File/Sample_Evolved_Patterns/07_woodLichen/2_Diffuse/
- S3_File/Sample_Evolved_Patterns/07_woodLichen/2_Diffuse/Gen13_Mut0_ID8.tif
- S3_File/Sample_Evolved_Patterns/07_woodLichen/3_Hybrid/
- S3_File/Sample_Evolved_Patterns/07_woodLichen/3_Hybrid/Gen18_Mut0_ID3.tif
- S3_File/Sample_Evolved_Patterns/08_grassMowLong/
- S3_File/Sample_Evolved_Patterns/08_grassMowLong/1_Natural/
- S3_File/Sample_Evolved_Patterns/08_grassMowLong/1_Natural/Gen20_Mut0_ID6.tif
- S3_File/Sample_Evolved_Patterns/08_grassMowLong/2_Diffuse/
- S3_File/Sample_Evolved_Patterns/08_grassMowLong/2_Diffuse/Gen19_Mut0_ID9.tif
- S3_File/Sample_Evolved_Patterns/08_grassMowLong/3_Hybrid/
- S3_File/Sample_Evolved_Patterns/08_grassMowLong/3_Hybrid/Gen20_Mut0_ID1.tif
- S3_File/Sample_Evolved_Patterns/09_woodBramble/
- S3_File/Sample_Evolved_Patterns/09_woodBramble/1_Natural/
- S3_File/Sample_Evolved_Patterns/09_woodBramble/1_Natural/Gen20_Mut0_ID9.tif
- S3_File/Sample_Evolved_Patterns/09_woodBramble/2_Diffuse/
- S3_File/Sample_Evolved_Patterns/09_woodBramble/2_Diffuse/Gen20_Mut0_ID3.tif
- S3_File/Sample_Evolved_Patterns/09_woodBramble/3_Hybrid/
- S3_File/Sample_Evolved_Patterns/09_woodBramble/3_Hybrid/Gen20_Mut0_ID7.tif
- S3_File/Sample_Evolved_Patterns/10_woodEdgeGrass/
- S3_File/Sample_Evolved_Patterns/10_woodEdgeGrass/1_Natural/
- S3_File/Sample_Evolved_Patterns/10_woodEdgeGrass/1_Natural/Gen19_Mut0_ID2.tif
- S3_File/Sample_Evolved_Patterns/10_woodEdgeGrass/2_Diffuse/
- S3_File/Sample_Evolved_Patterns/10_woodEdgeGrass/2_Diffuse/Gen20_Mut0_ID10.tif
- S3_File/Sample_Evolved_Patterns/10_woodEdgeGrass/3_Hybrid/
- S3_File/Sample_Evolved_Patterns/10_woodEdgeGrass/3_Hybrid/Gen20_Mut0_IDR3.tif
- S3_File/Sample_Evolved_Patterns/11_heathHeather/
- S3_File/Sample_Evolved_Patterns/11_heathHeather/1_Natural/
- S3_File/Sample_Evolved_Patterns/11_heathHeather/1_Natural/Gen20_Mut0_ID2.tif
- S3_File/Sample_Evolved_Patterns/11_heathHeather/2_Diffuse/
- S3_File/Sample_Evolved_Patterns/11_heathHeather/2_Diffuse/Gen16_Mut0_ID11.tif
- S3_File/Sample_Evolved_Patterns/11_heathHeather/3_Hybrid/
- S3_File/Sample_Evolved_Patterns/11_heathHeather/3_Hybrid/Gen19_Mut0_ID4.tif
- S3_File/Sample_Evolved_Patterns/12_heathChalk/
- S3_File/Sample_Evolved_Patterns/12_heathChalk/1_Natural/
- S3_File/Sample_Evolved_Patterns/12_heathChalk/1_Natural/Gen16_Mut0_ID6.tif
- S3_File/Sample_Evolved_Patterns/12_heathChalk/2_Diffuse/
- S3_File/Sample_Evolved_Patterns/12_heathChalk/2_Diffuse/Gen18_Mut0_ID8.tif
- S3_File/Sample_Evolved_Patterns/12_heathChalk/3_Hybrid/
- S3_File/Sample_Evolved_Patterns/12_heathChalk/3_Hybrid/Gen20_Mut0_ID0.tif
- S3_File/Sample_Evolved_Patterns/13_heathPond/
- S3_File/Sample_Evolved_Patterns/13_heathPond/1_Natural/
- S3_File/Sample_Evolved_Patterns/13_heathPond/1_Natural/Gen20_Mut0_ID1.tif
- S3_File/Sample_Evolved_Patterns/13_heathPond/2_Diffuse/
- S3_File/Sample_Evolved_Patterns/13_heathPond/2_Diffuse/Gen20_Mut0_IDR0.tif
- S3_File/Sample_Evolved_Patterns/13_heathPond/3_Hybrid/
- S3_File/Sample_Evolved_Patterns/13_heathPond/3_Hybrid/Gen17_Mut0_ID11.tif
- S3_File/Sample_Evolved_Patterns/14_heathGrass/
- S3_File/Sample_Evolved_Patterns/14_heathGrass/1_Natural/
- S3_File/Sample_Evolved_Patterns/14_heathGrass/1_Natural/Gen19_Mut0_ID0.tif
- S3_File/Sample_Evolved_Patterns/14_heathGrass/2_Diffuse/
- S3_File/Sample_Evolved_Patterns/14_heathGrass/2_Diffuse/Gen20_Mut0_ID1.tif
- S3_File/Sample_Evolved_Patterns/14_heathGrass/3_Hybrid/
- S3_File/Sample_Evolved_Patterns/14_heathGrass/3_Hybrid/Gen20_Mut0_ID11.tif
- S3_File/Sample_Evolved_Patterns/15_heathFerns/
- S3_File/Sample_Evolved_Patterns/15_heathFerns/1_Natural/
- S3_File/Sample_Evolved_Patterns/15_heathFerns/1_Natural/Gen19_Mut0_ID9.tif
- S3_File/Sample_Evolved_Patterns/15_heathFerns/2_Diffuse/
- S3_File/Sample_Evolved_Patterns/15_heathFerns/2_Diffuse/Gen20_Mut0_ID2.tif
- S3_File/Sample_Evolved_Patterns/15_heathFerns/3_Hybrid/
- S3_File/Sample_Evolved_Patterns/15_heathFerns/3_Hybrid/Gen18_Mut0_ID10.tif
- S3_File/Sample_Evolved_Patterns/16_heathBog/
- S3_File/Sample_Evolved_Patterns/16_heathBog/1_Natural/
- S3_File/Sample_Evolved_Patterns/16_heathBog/1_Natural/Gen20_Mut0_ID3.tif
- S3_File/Sample_Evolved_Patterns/16_heathBog/2_Diffuse/
- S3_File/Sample_Evolved_Patterns/16_heathBog/2_Diffuse/Gen19_Mut0_ID8.tif
- S3_File/Sample_Evolved_Patterns/16_heathBog/3_Hybrid/
- S3_File/Sample_Evolved_Patterns/16_heathBog/3_Hybrid/Gen20_Mut0_ID3.tif
- S3_File/Sample_Evolved_Patterns/17_heathErosion/
- S3_File/Sample_Evolved_Patterns/17_heathErosion/1_Natural/
- S3_File/Sample_Evolved_Patterns/17_heathErosion/1_Natural/Gen20_Mut0_ID0.tif
- S3_File/Sample_Evolved_Patterns/17_heathErosion/2_Diffuse/
- S3_File/Sample_Evolved_Patterns/17_heathErosion/2_Diffuse/Gen20_Mut0_ID8.tif
- S3_File/Sample_Evolved_Patterns/17_heathErosion/3_Hybrid/
- S3_File/Sample_Evolved_Patterns/17_heathErosion/3_Hybrid/Gen20_Mut0_ID9.tif
- S3_File/Sample_Evolved_Patterns/18_heathScrub/
- S3_File/Sample_Evolved_Patterns/18_heathScrub/1_Natural/
- S3_File/Sample_Evolved_Patterns/18_heathScrub/1_Natural/Gen20_Mut0_IDR1.tif
- S3_File/Sample_Evolved_Patterns/18_heathScrub/2_Diffuse/
- S3_File/Sample_Evolved_Patterns/18_heathScrub/2_Diffuse/Gen18_Mut0_ID0.tif
- S3_File/Sample_Evolved_Patterns/18_heathScrub/3_Hybrid/
- S3_File/Sample_Evolved_Patterns/18_heathScrub/3_Hybrid/Gen18_Mut0_ID0.tif
- S3_File/Sample_Evolved_Patterns/19_woodNettle/
- S3_File/Sample_Evolved_Patterns/19_woodNettle/1_Natural/
- S3_File/Sample_Evolved_Patterns/19_woodNettle/1_Natural/Gen17_Mut0_ID6.tif
- S3_File/Sample_Evolved_Patterns/19_woodNettle/2_Diffuse/
- S3_File/Sample_Evolved_Patterns/19_woodNettle/2_Diffuse/Gen17_Mut0_ID3.tif
- S3_File/Sample_Evolved_Patterns/19_woodNettle/3_Hybrid/
- S3_File/Sample_Evolved_Patterns/19_woodNettle/3_Hybrid/Gen19_Mut0_ID10.tif
- S3_File/Sample_Evolved_Patterns/20_estuaryPebble/
- S3_File/Sample_Evolved_Patterns/20_estuaryPebble/1_Natural/
- S3_File/Sample_Evolved_Patterns/20_estuaryPebble/1_Natural/Gen18_Mut0_ID4.tif
- S3_File/Sample_Evolved_Patterns/20_estuaryPebble/2_Diffuse/
- S3_File/Sample_Evolved_Patterns/20_estuaryPebble/2_Diffuse/Gen16_Mut0_ID1.tif
- S3_File/Sample_Evolved_Patterns/20_estuaryPebble/3_Hybrid/
- S3_File/Sample_Evolved_Patterns/20_estuaryPebble/3_Hybrid/Gen20_Mut0_ID7.tif
- S3_File/Sample_Evolved_Patterns/21_estuarySeaweed/
- S3_File/Sample_Evolved_Patterns/21_estuarySeaweed/1_Natural/
- S3_File/Sample_Evolved_Patterns/21_estuarySeaweed/1_Natural/Gen20_Mut0_ID10.tif
- S3_File/Sample_Evolved_Patterns/21_estuarySeaweed/2_Diffuse/
- S3_File/Sample_Evolved_Patterns/21_estuarySeaweed/2_Diffuse/Gen20_Mut0_ID6.tif
- S3_File/Sample_Evolved_Patterns/21_estuarySeaweed/3_Hybrid/
- S3_File/Sample_Evolved_Patterns/21_estuarySeaweed/3_Hybrid/Gen18_Mut0_ID1.tif
- S3_File/Sample_Evolved_Patterns/22_estuaryGravel/
- S3_File/Sample_Evolved_Patterns/22_estuaryGravel/1_Natural/
- S3_File/Sample_Evolved_Patterns/22_estuaryGravel/1_Natural/Gen18_Mut0_ID1.tif
- S3_File/Sample_Evolved_Patterns/22_estuaryGravel/2_Diffuse/
- S3_File/Sample_Evolved_Patterns/22_estuaryGravel/2_Diffuse/Gen20_Mut0_ID8.tif
- S3_File/Sample_Evolved_Patterns/22_estuaryGravel/3_Hybrid/
- S3_File/Sample_Evolved_Patterns/22_estuaryGravel/3_Hybrid/Gen20_Mut0_ID9.tif
- S3_File/Sample_Evolved_Patterns/23_estuaryVeg/
- S3_File/Sample_Evolved_Patterns/23_estuaryVeg/1_Natural/
- S3_File/Sample_Evolved_Patterns/23_estuaryVeg/1_Natural/Gen20_Mut0_ID6.tif
- S3_File/Sample_Evolved_Patterns/23_estuaryVeg/2_Diffuse/
- S3_File/Sample_Evolved_Patterns/23_estuaryVeg/2_Diffuse/Gen16_Mut0_ID3.tif
- S3_File/Sample_Evolved_Patterns/23_estuaryVeg/3_Hybrid/
- S3_File/Sample_Evolved_Patterns/23_estuaryVeg/3_Hybrid/Gen20_Mut0_IDR0.tif
- S3_File/Sample_Evolved_Patterns/24_estuarySilt/
- S3_File/Sample_Evolved_Patterns/24_estuarySilt/1_Natural/
- S3_File/Sample_Evolved_Patterns/24_estuarySilt/1_Natural/Gen18_Mut0_ID1.tif
- S3_File/Sample_Evolved_Patterns/24_estuarySilt/2_Diffuse/
- S3_File/Sample_Evolved_Patterns/24_estuarySilt/2_Diffuse/Gen19_Mut0_ID9.tif
- S3_File/Sample_Evolved_Patterns/24_estuarySilt/3_Hybrid/
- S3_File/Sample_Evolved_Patterns/24_estuarySilt/3_Hybrid/Gen20_Mut0_ID9.tif
- S3_File/Sample_Evolved_Patterns/25_farmPlough/
- S3_File/Sample_Evolved_Patterns/25_farmPlough/1_Natural/
- S3_File/Sample_Evolved_Patterns/25_farmPlough/1_Natural/Gen20_Mut0_ID1.tif
- S3_File/Sample_Evolved_Patterns/25_farmPlough/2_Diffuse/
- S3_File/Sample_Evolved_Patterns/25_farmPlough/2_Diffuse/Gen18_Mut0_IDR1.tif
- S3_File/Sample_Evolved_Patterns/25_farmPlough/3_Hybrid/
- S3_File/Sample_Evolved_Patterns/25_farmPlough/3_Hybrid/Gen19_Mut0_ID3.tif
- S3_File/Sample_Evolved_Patterns/26_woodFlower/
- S3_File/Sample_Evolved_Patterns/26_woodFlower/1_Natural/
- S3_File/Sample_Evolved_Patterns/26_woodFlower/1_Natural/Gen19_Mut0_ID2.tif
- S3_File/Sample_Evolved_Patterns/26_woodFlower/2_Diffuse/
- S3_File/Sample_Evolved_Patterns/26_woodFlower/2_Diffuse/Gen20_Mut0_ID4.tif
- S3_File/Sample_Evolved_Patterns/26_woodFlower/3_Hybrid/
- S3_File/Sample_Evolved_Patterns/26_woodFlower/3_Hybrid/Gen16_Mut0_IDR1.tif
- S3_File/Sample_Evolved_Patterns/27_gravelMajority/
- S3_File/Sample_Evolved_Patterns/27_gravelMajority/1_Natural/
- S3_File/Sample_Evolved_Patterns/27_gravelMajority/1_Natural/Gen20_Mut0_ID6.tif
- S3_File/Sample_Evolved_Patterns/27_gravelMajority/2_Diffuse/
- S3_File/Sample_Evolved_Patterns/27_gravelMajority/2_Diffuse/Gen20_Mut0_ID10.tif
- S3_File/Sample_Evolved_Patterns/27_gravelMajority/3_Hybrid/
- S3_File/Sample_Evolved_Patterns/27_gravelMajority/3_Hybrid/Gen16_Mut0_ID6.tif
- S3_File/Sample_Evolved_Patterns/28_gravelMix/
- S3_File/Sample_Evolved_Patterns/28_gravelMix/1_Natural/
- S3_File/Sample_Evolved_Patterns/28_gravelMix/1_Natural/Gen18_Mut0_ID11.tif
- S3_File/Sample_Evolved_Patterns/28_gravelMix/2_Diffuse/
- S3_File/Sample_Evolved_Patterns/28_gravelMix/2_Diffuse/Gen19_Mut0_IDR0.tif
- S3_File/Sample_Evolved_Patterns/28_gravelMix/3_Hybrid/
- S3_File/Sample_Evolved_Patterns/28_gravelMix/3_Hybrid/Gen20_Mut0_ID1.tif
- S3_File/Supplementary_ImageJ_Plugins/
- S3_File/Supplementary_ImageJ_Plugins/plugins/
- S3_File/Supplementary_ImageJ_Plugins/plugins/3D_Light_CamoEvo_Scripts/
- S3_File/Supplementary_ImageJ_Plugins/plugins/3D_Light_CamoEvo_Scripts/Batch_LightCamo_BG.txt
- S3_File/Supplementary_ImageJ_Plugins/plugins/3D_Light_CamoEvo_Scripts/Batch_LightCamo_TG_Render.txt
- S3_File/Supplementary_ImageJ_Plugins/plugins/3D_Light_CamoEvo_Scripts/Batch_LightCamo_TG_Skin.txt
- S3_File/Supplementary_ImageJ_Plugins/plugins/3D_Light_CamoEvo_Scripts/Measure_LightCamo_BG_15.txt
- S3_File/Supplementary_ImageJ_Plugins/plugins/3D_Light_CamoEvo_Scripts/Measure_LightCamo_BG_2.5.txt
- S3_File/Supplementary_ImageJ_Plugins/plugins/3D_Light_CamoEvo_Scripts/Measure_LightCamo_TG_Render.txt
- S3_File/Supplementary_ImageJ_Plugins/plugins/3D_Light_CamoEvo_Scripts/Measure_LightCamo_TG_Skin.txt
- S3_File/Supplementary_ImageJ_Plugins/plugins/3D_Light_CamoEvo_Scripts/_Combine_LightCamo_BG.txt
- S3_File/Supplementary_ImageJ_Plugins/plugins/3D_Light_CamoEvo_Scripts/_Combine_LightCamo_TG.txt
- S3_File/Supplementary_ImageJ_Plugins/plugins/3D_Measures/
- S3_File/Supplementary_ImageJ_Plugins/plugins/3D_Measures/Import_Normalised_PLY.txt
- S3_File/Supplementary_ImageJ_Plugins/plugins/3D_Measures/PLY_Labeler.txt
- S3_File/Supplementary_ImageJ_Plugins/plugins/ButtonGame/
- S3_File/Supplementary_ImageJ_Plugins/plugins/ButtonGame/0) Camo_Game_Setup.txt
- S3_File/Supplementary_ImageJ_Plugins/plugins/ButtonGame/1) Gated_Fitness_(a).txt
- S3_File/Supplementary_ImageJ_Plugins/plugins/ButtonGame/2) Gated_Sending.txt
- S3_File/Supplementary_ImageJ_Plugins/plugins/ButtonGame/3) Gated_Return.txt
- S3_File/Supplementary_ImageJ_Plugins/plugins/ButtonGame/4) Gated_Algorithm.txt
- S3_File/Supplementary_ImageJ_Plugins/plugins/ButtonGame/AlgorithmSettings.txt
- S3_File/Supplementary_ImageJ_Plugins/plugins/ButtonGame/Append_Gate/
- S3_File/Supplementary_ImageJ_Plugins/plugins/ButtonGame/Append_Gate/return_status.txt
- S3_File/Supplementary_ImageJ_Plugins/plugins/ButtonGame/Append_Gate/send_status.txt
- S3_File/Supplementary_ImageJ_Plugins/plugins/ButtonGame/Append_OnlineGate.txt
- S3_File/Supplementary_ImageJ_Plugins/plugins/ButtonGame/Background_Image_Normalisation.txt
- S3_File/Supplementary_ImageJ_Plugins/plugins/ButtonGame/ButtonGame_Background_(a).txt
- S3_File/Supplementary_ImageJ_Plugins/plugins/ButtonGame/ButtonGame_Fitness_(a).txt
- S3_File/Supplementary_ImageJ_Plugins/plugins/ButtonGame/ButtonGame_Location.txt
- S3_File/Supplementary_ImageJ_Plugins/plugins/ButtonGame/ButtonGame_PatternGloss.txt
- S3_File/Supplementary_ImageJ_Plugins/plugins/ButtonGame/Fitness_Gate/
- S3_File/Supplementary_ImageJ_Plugins/plugins/ButtonGame/Fitness_Gate/(A)_status.txt
- S3_File/Supplementary_ImageJ_Plugins/plugins/ButtonGame/Game_Interface.txt
- S3_File/Supplementary_ImageJ_Plugins/plugins/ButtonGame/Gene_Template.txt
- S3_File/Supplementary_ImageJ_Plugins/plugins/ButtonGame/Settings.txt
- S3_File/Supplementary_ImageJ_Plugins/plugins/ButtonGame/sweep1.txt
- S3_File/Supplementary_ImageJ_Plugins/plugins/ButtonGame/sweep2.txt
- S3_File/Supplementary_ImageJ_Plugins/plugins/ButtonGame/Sweeper_Killer1.txt
- S3_File/Supplementary_ImageJ_Plugins/plugins/ButtonGame/Sweeper_Killer2.txt
- S3_File/Supplementary_ImageJ_Plugins/plugins/ButtonGame/WebDirectory.txt
- S3_File/Supplementary_ImageJ_Plugins/plugins/ButtonGame/WorkingDirectory.txt
- S3_File/Supplementary_ImageJ_Plugins/plugins/ButtonGame CamoGen/
- S3_File/Supplementary_ImageJ_Plugins/plugins/ButtonGame CamoGen/CIELAB_32Bit_to_RGB24_smooth.class
- S3_File/Supplementary_ImageJ_Plugins/plugins/ButtonGame CamoGen/CIELAB_32Bit_to_RGB24_smooth.java
- S3_File/Supplementary_ImageJ_Plugins/plugins/ButtonGame CamoGen/Generate_Stimuli_(a).txt
- S3_File/Supplementary_ImageJ_Plugins/plugins/ButtonGame CamoGen/Patterns/
- S3_File/Supplementary_ImageJ_Plugins/plugins/ButtonGame CamoGen/Patterns/eggPatterns.jpg
- S3_File/Supplementary_ImageJ_Plugins/plugins/ButtonGame CamoGen/Patterns/pattern1.jpg
- S3_File/Supplementary_ImageJ_Plugins/plugins/ButtonGame CamoGen/Patterns/speckle1.tif
- S3_File/Supplementary_ImageJ_Plugins/plugins/ButtonGame CamoGen/Patterns/speckle2.tif
- S3_File/Supplementary_ImageJ_Plugins/plugins/ButtonGame CamoGen/PatternTemplate_(a).txt
- S3_File/Supplementary_ImageJ_Plugins/plugins/ButtonGame CamoGen/Reaction_Diffusion_Pattern_Generator.class
- S3_File/Supplementary_ImageJ_Plugins/plugins/ButtonGame CamoGen/Reaction_Diffusion_Pattern_Generator.java
- S3_File/Supplementary_ImageJ_Plugins/plugins/ButtonGame CamoGen/Simple Normalisation.txt
- S3_File/Supplementary_ImageJ_Plugins/plugins/ButtonGame CamoGen/Simple_Normalisation_Game.txt
- S3_File/Supplementary_ImageJ_Plugins/plugins/ButtonGame CamoGen/Spherical_Deform.class
- S3_File/Supplementary_ImageJ_Plugins/plugins/ButtonGame CamoGen/Spherical_Deform.java
- S3_File/Supplementary_ImageJ_Plugins/plugins/ButtonGame_README.txt
- S3_File/Supplementary_ImageJ_Plugins/plugins/Spatial_Analyses/
- S3_File/Supplementary_ImageJ_Plugins/plugins/Spatial_Analyses/DoG_ROI_bandpass_smooth.class
- S3_File/Supplementary_ImageJ_Plugins/plugins/Spatial_Analyses/DoG_ROI_bandpass_smooth.java
- S3_File/Supplementary_ImageJ_Plugins/plugins/Spatial_Analyses/Gabor_ROI_Bandpass_Smooth.class
- S3_File/Supplementary_ImageJ_Plugins/plugins/Spatial_Analyses/Gabor_ROI_Bandpass_Smooth.java
- S3_File/Supplementary_ImageJ_Plugins/README.txt
- S3_File/Supplementary_ImageJ_Plugins/Sample_Backgrounds_Download_Link.txt
