# Supplementary material for: Shining a light on camouflage evolution: Using genetic algorithms to determine the effects of geometry and lighting on optimal camouflage
Source: PLoS One. 2026 Apr 29;21(4):e0346231. doi: 10.1371/journal.pone.0346231 (PMC13127904; doi:10.1371/journal.pone.0346231)
Supplement: S3 File — Zip containing all of the data frames and R code necessary to perform our statistical analyses. (ZIP) [file pone.0346231.s003.zip › S3_File/Datasets/Base_Data.txt]

Habitat	Background-ID	Unique-Background	Unique-Location	Lighting	Unique-ID	Unique-Render-ID	Shadow_Distance	Background_ID	Index	HabitatType	Habitat	Lighting	Generation	Thirds	S-M-F	ID	Fitness	Parent1	Parent2	Sex	ptn_dim_xcp	ptn_dim_ycp	ptn_dim_wdt	ptn_dim_asr	ptn_dim_agl	ptn_grd_cvr	ptn_grd_sig	ptn_grd_hgt	ptn_grd_agl	eem_int_lvl	eem_int_rto	eem_sig_lvl	eem_sig_rto	eem_exp_lvl	eem_exp_rto	col_mac_lmv	col_mac_rgv	col_mac_byv	col_top_lmv	col_top_rgv	col_top_byv	col_bot_lmv	col_bot_rgv	col_bot_byv	col_grd_sig	col_grd_hgt	spk_one_lvl	spk_one_rto	spk_one_sig
1	2	3	4	5	6	7	8	9	10	11	12	13	14	15	16	17	18	19	20	21	22	23	24	25	26	27	28	29	30	31	32	33	34	35	36	37	38	39	40	41	42	43	44	45	46	47	48	49	50
01_grassWildFlowers	N_background_14.tif	01_grassWildFlowers.N_background_14.tif	01_grassWildFlowers.14	1_Natural	01_grassWildFlowers.1_Natural.Gen0_Mut0_ID10	01_grassWildFlowers.1_Natural.Gen0_Mut0_ID10.N_background_14	8.47E+01	N_background_14.tif	2	Grass	01_grassWildFlowers	1_Natural	0	1	Start	Gen0_Mut0_ID10	573	-	-	-	0.68	0.64	0.96	0.84	0.84	0.04	0.28	0.04	0.04	0.44	0.04	0.88	0.72	0.56	0.16	0.4	0.2	0.84	0.56	0.76	0.32	0.04	0.48	0.44	0.24	0.64	0.56	0.2	0.2
01_grassWildFlowers	N_background_1.tif	01_grassWildFlowers.N_background_1.tif	01_grassWildFlowers.1	1_Natural	01_grassWildFlowers.1_Natural.Gen0_Mut0_ID17	01_grassWildFlowers.1_Natural.Gen0_Mut0_ID17.N_background_1	8.90E+01	N_background_1.tif	3	Grass	01_grassWildFlowers	1_Natural	0	1	Start	Gen0_Mut0_ID17	441	-	-	-	0.84	0.56	0.8	0.36	0.88	0.28	0.2	0.92	0.08	0.48	0.32	0.12	0.76	0.4	0.92	0.56	0.24	0.6	0.4	0.08	0.04	0.52	0.6	0.12	0.32	0.92	0.92	0.84	0.72
01_grassWildFlowers	N_background_9.tif	01_grassWildFlowers.N_background_9.tif	01_grassWildFlowers.9	1_Natural	01_grassWildFlowers.1_Natural.Gen0_Mut0_ID15	01_grassWildFlowers.1_Natural.Gen0_Mut0_ID15.N_background_9	0	N_background_9.tif	4	Grass	01_grassWildFlowers	1_Natural	0	1	Start	Gen0_Mut0_ID15	356	-	-	-	0.8	0.2	0.88	0.08	0.04	0.44	0.16	0.6	0.88	0.08	0.72	0.2	0.6	0.32	0.72	0.92	0.76	0.92	0.48	0.6	0.76	0.56	0.72	0.24	0.16	0.2	0.2	0.92	0.8
01_grassWildFlowers	N_background_3.tif	01_grassWildFlowers.N_background_3.tif	01_grassWildFlowers.3	1_Natural	01_grassWildFlowers.1_Natural.Gen0_Mut0_ID19	01_grassWildFlowers.1_Natural.Gen0_Mut0_ID19.N_background_3	8.93E+01	N_background_3.tif	5	Grass	01_grassWildFlowers	1_Natural	0	1	Start	Gen0_Mut0_ID19	421	-	-	-	0.08	0.8	0.92	0.28	0.92	0.16	0.84	0.48	0.8	0.04	0.28	0.24	0.2	0.8	0.48	0.8	0.68	0.08	0.72	0.16	0.8	0.32	0.4	0.28	0.8	0.12	0.88	0.24	0.44
01_grassWildFlowers	N_background_19.tif	01_grassWildFlowers.N_background_19.tif	01_grassWildFlowers.19	1_Natural	01_grassWildFlowers.1_Natural.Gen0_Mut0_ID8	01_grassWildFlowers.1_Natural.Gen0_Mut0_ID8.N_background_19	8.28E+01	N_background_19.tif	6	Grass	01_grassWildFlowers	1_Natural	0	1	Start	Gen0_Mut0_ID8	418	-	-	-	0.04	0.04	0.28	0.96	0.32	0.08	0.08	0.32	0.28	0.28	0.88	0.72	0.04	0.84	0.2	0.24	0.36	0.72	0.12	0.04	0.28	0.44	0.08	0.52	0.68	0.76	0.72	0.04	0.76
01_grassWildFlowers	N_background_23.tif	01_grassWildFlowers.N_background_23.tif	01_grassWildFlowers.23	1_Natural	01_grassWildFlowers.1_Natural.Gen0_Mut0_ID1	01_grassWildFlowers.1_Natural.Gen0_Mut0_ID1.N_background_23	8.64E+01	N_background_23.tif	7	Grass	01_grassWildFlowers	1_Natural	0	1	Start	Gen0_Mut0_ID1	454	-	-	-	0.6	0.12	0.36	0.64	0.24	0.6	0.24	0.76	0.92	0.12	0.36	0.76	0.8	0.6	0.56	0.36	0.52	0.52	0.68	0.32	0.4	0.72	0.56	0.32	0.84	0.72	0.6	0.28	0.08
01_grassWildFlowers	N_background_11.tif	01_grassWildFlowers.N_background_11.tif	01_grassWildFlowers.11	1_Natural	01_grassWildFlowers.1_Natural.Gen0_Mut0_ID22	01_grassWildFlowers.1_Natural.Gen0_Mut0_ID22.N_background_11	0	N_background_11.tif	8	Grass	01_grassWildFlowers	1_Natural	0	1	Start	Gen0_Mut0_ID22	424	-	-	-	0.32	0.6	0.16	0.12	0.52	0.88	0.12	0.88	0.84	0.64	0.96	0.16	0.32	0.28	0.36	0.72	0.4	0.4	0.6	0.92	0.56	0.92	0.84	0.36	0.52	0.28	0.04	0.96	0.04
01_grassWildFlowers	N_background_16.tif	01_grassWildFlowers.N_background_16.tif	01_grassWildFlowers.16	1_Natural	01_grassWildFlowers.1_Natural.Gen0_Mut0_ID16	01_grassWildFlowers.1_Natural.Gen0_Mut0_ID16.N_background_16	7.82E+01	N_background_16.tif	9	Grass	01_grassWildFlowers	1_Natural	0	1	Start	Gen0_Mut0_ID16	396	-	-	-	0.36	0.52	0.32	0.2	0.08	0.32	0.96	0.12	0.2	0.72	0.24	0.96	0.84	0.64	0.64	0.32	0.88	0.16	0.28	0.64	0.12	0.28	0.76	0.92	0.04	0.8	0.12	0.76	0.64
01_grassWildFlowers	N_background_10.tif	01_grassWildFlowers.N_background_10.tif	01_grassWildFlowers.10	1_Natural	01_grassWildFlowers.1_Natural.Gen0_Mut0_ID23	01_grassWildFlowers.1_Natural.Gen0_Mut0_ID23.N_background_10	0	N_background_10.tif	10	Grass	01_grassWildFlowers	1_Natural	0	1	Start	Gen0_Mut0_ID23	741	-	-	-	0.2	0.72	0.84	0.72	0.16	0.76	0.36	0.08	0.12	0.52	0.84	0.4	0.64	0.76	0.08	0.64	0.12	0.76	0.8	0.44	0.08	0.84	0.16	0.4	0.36	0.56	0.28	0.56	0.52
01_grassWildFlowers	N_background_2.tif	01_grassWildFlowers.N_background_2.tif	01_grassWildFlowers.2	1_Natural	01_grassWildFlowers.1_Natural.Gen0_Mut0_ID20	01_grassWildFlowers.1_Natural.Gen0_Mut0_ID20.N_background_2	8.82E+01	N_background_2.tif	11	Grass	01_grassWildFlowers	1_Natural	0	1	Start	Gen0_Mut0_ID20	374	-	-	-	0.72	0.76	0.52	0.32	0.56	0.52	0.88	0.56	0.36	0.16	0.76	0.64	0.52	0.68	0.32	0.48	0.72	0.24	0.84	0.4	0.6	0.2	0.04	0.16	0.48	0.68	0.48	0.8	0.48
01_grassWildFlowers	N_background_12.tif	01_grassWildFlowers.N_background_12.tif	01_grassWildFlowers.12	1_Natural	01_grassWildFlowers.1_Natural.Gen0_Mut0_ID13	01_grassWildFlowers.1_Natural.Gen0_Mut0_ID13.N_background_12	8.38E+01	N_background_12.tif	12	Grass	01_grassWildFlowers	1_Natural	0	1	Start	Gen0_Mut0_ID13	360	-	-	-	0.88	0.68	0.24	0.6	0.64	0.84	0.44	0.96	0.44	0.88	0.64	0.32	0.44	0.08	0.04	0.84	0.48	0.2	0.92	0.52	0.84	0.8	0.24	0.76	0.6	0.88	0.64	0.52	0.24
01_grassWildFlowers	N_background_8.tif	01_grassWildFlowers.N_background_8.tif	01_grassWildFlowers.8	1_Natural	01_grassWildFlowers.1_Natural.Gen0_Mut0_ID18	01_grassWildFlowers.1_Natural.Gen0_Mut0_ID18.N_background_8	8.82E+01	N_background_8.tif	13	Grass	01_grassWildFlowers	1_Natural	0	1	Start	Gen0_Mut0_ID18	367	-	-	-	0.12	0.08	0.64	0.52	0.36	0.2	0.52	0.36	0.76	0.96	0.52	0.6	0.96	0.52	0.76	0.08	0.16	0.48	0.76	0.96	0.88	0.6	0.64	0.56	0.28	0.6	0.84	0.48	0.88
01_grassWildFlowers	N_background_18.tif	01_grassWildFlowers.N_background_18.tif	01_grassWildFlowers.18	1_Natural	01_grassWildFlowers.1_Natural.Gen0_Mut0_ID6	01_grassWildFlowers.1_Natural.Gen0_Mut0_ID6.N_background_18	8.69E+01	N_background_18.tif	14	Grass	01_grassWildFlowers	1_Natural	0	1	Start	Gen0_Mut0_ID6	391	-	-	-	0.64	0.24	0.2	0.56	0.48	0.12	0.32	0.16	0.4	0.2	0.6	0.8	0.92	0.24	0.28	0.96	0.84	0.56	0.16	0.68	0.24	0.08	0.88	0.84	0.88	0.36	0.8	0.6	0.96
01_grassWildFlowers	N_background_0.tif	01_grassWildFlowers.N_background_0.tif	01_grassWildFlowers.0	1_Natural	01_grassWildFlowers.1_Natural.Gen0_Mut0_ID0	01_grassWildFlowers.1_Natural.Gen0_Mut0_ID0.N_background_0	9.55E+01	N_background_0.tif	15	Grass	01_grassWildFlowers	1_Natural	0	1	Start	Gen0_Mut0_ID0	4862	-	-	-	0.76	0.44	0.4	0.16	0.72	0.72	0.04	0.44	0.52	0.84	0.4	0.44	0.16	0.12	0.88	0.12	0.28	0.96	0.88	0.2	0.36	0.76	0.28	0.04	0.72	0.08	0.44	0.44	0.4
01_grassWildFlowers	N_background_15.tif	01_grassWildFlowers.N_background_15.tif	01_grassWildFlowers.15	1_Natural	01_grassWildFlowers.1_Natural.Gen0_Mut0_ID7	01_grassWildFlowers.1_Natural.Gen0_Mut0_ID7.N_background_15	8.32E+01	N_background_15.tif	16	Grass	01_grassWildFlowers	1_Natural	0	1	Start	Gen0_Mut0_ID7	378	-	-	-	0.52	0.36	0.12	0.8	0.4	0.64	0.64	0.2	0.48	0.76	0.16	0.08	0.68	0.72	0.4	0.76	0.04	0.88	0.32	0.56	0.92	0.36	0.8	0.72	0.92	0.24	0.76	0.68	0.32
01_grassWildFlowers	N_background_17.tif	01_grassWildFlowers.N_background_17.tif	01_grassWildFlowers.17	1_Natural	01_grassWildFlowers.1_Natural.Gen0_Mut0_ID14	01_grassWildFlowers.1_Natural.Gen0_Mut0_ID14.N_background_17	9.11E+01	N_background_17.tif	17	Grass	01_grassWildFlowers	1_Natural	0	1	Start	Gen0_Mut0_ID14	376	-	-	-	0.92	0.28	0.6	0.24	0.96	0.68	0.68	0.84	0.32	0.68	0.2	0.36	0.24	0.36	0.24	0.52	0.44	0.64	0.08	0.12	0.68	0.4	0.36	0.8	0.08	0.4	0.24	0.32	0.56
01_grassWildFlowers	N_background_7.tif	01_grassWildFlowers.N_background_7.tif	01_grassWildFlowers.7	1_Natural	01_grassWildFlowers.1_Natural.Gen0_Mut0_ID12	01_grassWildFlowers.1_Natural.Gen0_Mut0_ID12.N_background_7	8.60E+01	N_background_7.tif	18	Grass	01_grassWildFlowers	1_Natural	0	1	Start	Gen0_Mut0_ID12	555	-	-	-	0.28	0.4	0.56	0.44	0.8	0.4	0.8	0.68	0.96	0.8	0.56	0.84	0.48	0.96	0.6	0.28	0.56	0.12	0.24	0.72	0.2	0.16	0.2	0.68	0.12	0.16	0.16	0.08	0.12
01_grassWildFlowers	N_background_4.tif	01_grassWildFlowers.N_background_4.tif	01_grassWildFlowers.4	1_Natural	01_grassWildFlowers.1_Natural.Gen0_Mut0_ID4	01_grassWildFlowers.1_Natural.Gen0_Mut0_ID4.N_background_4	9.45E+01	N_background_4.tif	19	Grass	01_grassWildFlowers	1_Natural	0	1	Start	Gen0_Mut0_ID4	386	-	-	-	0.48	0.96	0.08	0.88	0.28	0.92	0.4	0.64	0.16	0.56	0.8	0.92	0.12	0.04	0.12	0.04	0.96	0.04	0.96	0.8	0.44	0.24	0.12	0.96	0.56	0.44	0.96	0.88	0.36
01_grassWildFlowers	N_background_5.tif	01_grassWildFlowers.N_background_5.tif	01_grassWildFlowers.5	1_Natural	01_grassWildFlowers.1_Natural.Gen0_Mut0_ID5	01_grassWildFlowers.1_Natural.Gen0_Mut0_ID5.N_background_5	8.75E+01	N_background_5.tif	20	Grass	01_grassWildFlowers	1_Natural	0	1	Start	Gen0_Mut0_ID5	554	-	-	-	0.96	0.48	0.44	0.68	0.12	0.56	0.56	0.28	0.24	0.6	0.08	0.52	0.56	0.88	0.96	0.6	0.64	0.8	0.36	0.84	0.52	0.88	0.68	0.2	0.64	0.96	0.4	0.4	0.16
01_grassWildFlowers	N_background_20.tif	01_grassWildFlowers.N_background_20.tif	01_grassWildFlowers.20	1_Natural	01_grassWildFlowers.1_Natural.Gen0_Mut0_ID9	01_grassWildFlowers.1_Natural.Gen0_Mut0_ID9.N_background_20	8.46E+01	N_background_20.tif	21	Grass	01_grassWildFlowers	1_Natural	0	1	Start	Gen0_Mut0_ID9	421	-	-	-	0.56	0.84	0.76	0.76	0.2	0.24	0.72	0.72	0.64	0.32	0.92	0.28	0.36	0.16	0.52	0.88	0.6	0.36	0.2	0.36	0.64	0.64	0.96	0.6	0.76	0.04	0.32	0.12	0.68
01_grassWildFlowers	N_background_22.tif	01_grassWildFlowers.N_background_22.tif	01_grassWildFlowers.22	1_Natural	01_grassWildFlowers.1_Natural.Gen0_Mut0_ID3	01_grassWildFlowers.1_Natural.Gen0_Mut0_ID3.N_background_22	8.63E+01	N_background_22.tif	22	Grass	01_grassWildFlowers	1_Natural	0	1	Start	Gen0_Mut0_ID3	805	-	-	-	0.4	0.16	0.68	0.4	0.6	0.8	0.92	0.24	0.56	0.4	0.44	0.48	0.88	0.2	0.84	0.44	0.8	0.68	0.44	0.28	0.96	0.96	0.44	0.88	0.4	0.52	0.52	0.64	0.28
01_grassWildFlowers	N_background_13.tif	01_grassWildFlowers.N_background_13.tif	01_grassWildFlowers.13	1_Natural	01_grassWildFlowers.1_Natural.Gen0_Mut0_ID2	01_grassWildFlowers.1_Natural.Gen0_Mut0_ID2.N_background_13	8.45E+01	N_background_13.tif	23	Grass	01_grassWildFlowers	1_Natural	0	1	Start	Gen0_Mut0_ID2	370	-	-	-	0.24	0.32	0.72	0.04	0.76	0.96	0.6	0.8	0.72	0.24	0.68	0.56	0.4	0.44	0.44	0.68	0.32	0.32	0.64	0.24	0.48	0.12	0.92	0.64	0.96	0.32	0.36	0.72	0.84
01_grassWildFlowers	N_background_6.tif	01_grassWildFlowers.N_background_6.tif	01_grassWildFlowers.6	1_Natural	01_grassWildFlowers.1_Natural.Gen0_Mut0_ID11	01_grassWildFlowers.1_Natural.Gen0_Mut0_ID11.N_background_6	0	N_background_6.tif	24	Grass	01_grassWildFlowers	1_Natural	0	1	Start	Gen0_Mut0_ID11	735	-	-	-	0.16	0.92	0.48	0.92	0.68	0.36	0.48	0.52	0.68	0.36	0.48	0.68	0.28	0.92	0.68	0.2	0.08	0.28	0.04	0.48	0.72	0.68	0.32	0.08	0.44	0.84	0.68	0.16	0.6
01_grassWildFlowers	N_background_7.tif	01_grassWildFlowers.N_background_7.tif	01_grassWildFlowers.7	1_Natural	01_grassWildFlowers.1_Natural.Gen0_Mut0_ID23	01_grassWildFlowers.1_Natural.Gen0_Mut0_ID23.N_background_7	8.60E+01	N_background_7.tif	25	Grass	01_grassWildFlowers	1_Natural	1	1	Start	Gen0_Mut0_ID23	306	-	-	-	0.2	0.72	0.84	0.72	0.16	0.76	0.36	0.08	0.12	0.52	0.84	0.4	0.64	0.76	0.08	0.64	0.12	0.76	0.8	0.44	0.08	0.84	0.16	0.4	0.36	0.56	0.28	0.56	0.52
01_grassWildFlowers	N_background_2.tif	01_grassWildFlowers.N_background_2.tif	01_grassWildFlowers.2	1_Natural	01_grassWildFlowers.1_Natural.Gen1_Mut0_ID5	01_grassWildFlowers.1_Natural.Gen1_Mut0_ID5.N_background_2	8.82E+01	N_background_2.tif	26	Grass	01_grassWildFlowers	1_Natural	1	1	Start	Gen1_Mut0_ID5	262	Gen0_Mut0_ID9	Gen0_Mut0_ID23	-	0.5549	0.8306	0.7603	0.7202	0.16	0.7361	0.36	0.1246	0.5333	0.5016	0.9026	0.2811	0.371	0.2159	0.5196	0.6932	0.0894	0.4243	0.2195	0.432	0.6234	0.6546	0.8064	0.404	0.4031	0.5598	0.284	0.1736	0.6791
01_grassWildFlowers	N_background_19.tif	01_grassWildFlowers.N_background_19.tif	01_grassWildFlowers.19	1_Natural	01_grassWildFlowers.1_Natural.Gen1_Mut0_ID6	01_grassWildFlowers.1_Natural.Gen1_Mut0_ID6.N_background_19	8.28E+01	N_background_19.tif	27	Grass	01_grassWildFlowers	1_Natural	1	1	Start	Gen1_Mut0_ID6	245	Gen0_Mut0_ID21	Gen0_Mut0_ID22	-	0.32	0.8299	0.0412	0.4539	0.5199	0.8365	0.12	0.8794	0.7862	0.9094	0.1927	0.04	0.32	0.4766	0.7685	0.7188	0.9149	0.4045	0.5807	0.9178	0.1915	0.9119	0.7874	0.3454	0.5035	0.3003	0.0499	0.3849	0.9193
01_grassWildFlowers	N_background_23.tif	01_grassWildFlowers.N_background_23.tif	01_grassWildFlowers.23	1_Natural	01_grassWildFlowers.1_Natural.Gen0_Mut0_ID3	01_grassWildFlowers.1_Natural.Gen0_Mut0_ID3.N_background_23	8.64E+01	N_background_23.tif	28	Grass	01_grassWildFlowers	1_Natural	1	1	Start	Gen0_Mut0_ID3	277	-	-	-	0.4	0.16	0.68	0.4	0.6	0.8	0.92	0.24	0.56	0.4	0.44	0.48	0.88	0.2	0.84	0.44	0.8	0.68	0.44	0.28	0.96	0.96	0.44	0.88	0.4	0.52	0.52	0.64	0.28
01_grassWildFlowers	N_background_12.tif	01_grassWildFlowers.N_background_12.tif	01_grassWildFlowers.12	1_Natural	01_grassWildFlowers.1_Natural.Gen0_Mut0_ID12	01_grassWildFlowers.1_Natural.Gen0_Mut0_ID12.N_background_12	8.38E+01	N_background_12.tif	29	Grass	01_grassWildFlowers	1_Natural	1	1	Start	Gen0_Mut0_ID12	335	-	-	-	0.28	0.4	0.56	0.44	0.8	0.4	0.8	0.68	0.96	0.8	0.56	0.84	0.48	0.96	0.6	0.28	0.56	0.12	0.24	0.72	0.2	0.16	0.2	0.68	0.12	0.16	0.16	0.08	0.12
01_grassWildFlowers	N_background_4.tif	01_grassWildFlowers.N_background_4.tif	01_grassWildFlowers.4	1_Natural	01_grassWildFlowers.1_Natural.Gen1_Mut0_ID9	01_grassWildFlowers.1_Natural.Gen1_Mut0_ID9.N_background_4	9.45E+01	N_background_4.tif	30	Grass	01_grassWildFlowers	1_Natural	1	1	Start	Gen1_Mut0_ID9	316	Gen0_Mut0_ID17	Gen0_Mut0_ID10	-	0.8378	0.6327	0.812	0.389	0.8427	0.0679	0.2793	0.0455	0.0711	0.4768	0.3145	0.12	0.7584	0.5243	0.92	0.5387	0.2345	0.6427	0.536	0.1948	0.3124	0.0404	0.5779	0.3821	0.3154	0.9075	0.9157	0.6954	0.6926
01_grassWildFlowers	N_background_22.tif	01_grassWildFlowers.N_background_22.tif	01_grassWildFlowers.22	1_Natural	01_grassWildFlowers.1_Natural.Gen1_Mut0_ID11	01_grassWildFlowers.1_Natural.Gen1_Mut0_ID11.N_background_22	8.63E+01	N_background_22.tif	31	Grass	01_grassWildFlowers	1_Natural	1	1	Start	Gen1_Mut0_ID11	305	Gen0_Mut0_ID12	Gen0_Mut0_ID0	-	0.2891	0.3954	0.549	0.4759	0.7962	0.4589	0.7595	0.6777	0.9563	0.8038	0.5585	0.4952	0.2328	0.96	0.6115	0.277	0.5383	0.1498	0.7672	0.221	0.3489	0.7205	0.2791	0.0682	0.5871	0.0805	0.3905	0.4055	0.1372
01_grassWildFlowers	N_background_15.tif	01_grassWildFlowers.N_background_15.tif	01_grassWildFlowers.15	1_Natural	01_grassWildFlowers.1_Natural.Gen0_Mut0_ID22	01_grassWildFlowers.1_Natural.Gen0_Mut0_ID22.N_background_15	8.32E+01	N_background_15.tif	32	Grass	01_grassWildFlowers	1_Natural	1	1	Start	Gen0_Mut0_ID22	256	-	-	-	0.32	0.6	0.16	0.12	0.52	0.88	0.12	0.88	0.84	0.64	0.96	0.16	0.32	0.28	0.36	0.72	0.4	0.4	0.6	0.92	0.56	0.92	0.84	0.36	0.52	0.28	0.04	0.96	0.04
01_grassWildFlowers	N_background_0.tif	01_grassWildFlowers.N_background_0.tif	01_grassWildFlowers.0	1_Natural	01_grassWildFlowers.1_Natural.Gen1_Mut0_ID8	01_grassWildFlowers.1_Natural.Gen1_Mut0_ID8.N_background_0	9.55E+01	N_background_0.tif	33	Grass	01_grassWildFlowers	1_Natural	1	1	Start	Gen1_Mut0_ID8	274	Gen0_Mut0_ID10	Gen0_Mut0_ID17	-	0.6823	0.5681	0.9469	0.809	0.8771	0.2478	0.2007	0.9144	0.0535	0.4435	0.0456	0.88	0.7217	0.4536	0.16	0.4253	0.2066	0.7845	0.4294	0.6128	0.0478	0.5196	0.5093	0.1958	0.2449	0.6532	0.5644	0.4208	0.2291
01_grassWildFlowers	N_background_11.tif	01_grassWildFlowers.N_background_11.tif	01_grassWildFlowers.11	1_Natural	01_grassWildFlowers.1_Natural.Gen1_Mut0_ID7	01_grassWildFlowers.1_Natural.Gen1_Mut0_ID7.N_background_11	0	N_background_11.tif	34	Grass	01_grassWildFlowers	1_Natural	1	1	Start	Gen1_Mut0_ID7	330	Gen0_Mut0_ID22	Gen0_Mut0_ID21	-	0.44	0.6411	0.1588	0.1442	0.4401	0.5188	0.76	0.4006	0.6417	0.6502	0.8936	0.16	0.08	0.2831	0.3893	0.1612	0.405	0.436	0.5346	0.8821	0.531	0.488	0.5579	0.4946	0.2079	0.4618	0.0726	0.9363	0.0407
01_grassWildFlowers	N_background_21.tif	01_grassWildFlowers.N_background_21.tif	01_grassWildFlowers.21	1_Natural	01_grassWildFlowers.1_Natural.Gen1_Mut0_ID10	01_grassWildFlowers.1_Natural.Gen1_Mut0_ID10.N_background_21	9.45E+01	N_background_21.tif	35	Grass	01_grassWildFlowers	1_Natural	1	1	Start	Gen1_Mut0_ID10	1538	Gen0_Mut0_ID0	Gen0_Mut0_ID12	-	0.7507	0.4446	0.4118	0.1313	0.724	0.6421	0.0829	0.4423	0.5238	0.8358	0.4015	0.7739	0.368	0.12	0.868	0.1232	0.3037	0.9291	0.3862	0.698	0.212	0.2026	0.2009	0.6504	0.3188	0.1595	0.2242	0.1187	0.3816
01_grassWildFlowers	N_background_8.tif	01_grassWildFlowers.N_background_8.tif	01_grassWildFlowers.8	1_Natural	01_grassWildFlowers.1_Natural.Gen0_Mut0_ID10	01_grassWildFlowers.1_Natural.Gen0_Mut0_ID10.N_background_8	8.82E+01	N_background_8.tif	36	Grass	01_grassWildFlowers	1_Natural	1	1	Start	Gen0_Mut0_ID10	341	-	-	-	0.68	0.64	0.96	0.84	0.84	0.04	0.28	0.04	0.04	0.44	0.04	0.88	0.72	0.56	0.16	0.4	0.2	0.84	0.56	0.76	0.32	0.04	0.48	0.44	0.24	0.64	0.56	0.2	0.2
01_grassWildFlowers	N_background_3.tif	01_grassWildFlowers.N_background_3.tif	01_grassWildFlowers.3	1_Natural	01_grassWildFlowers.1_Natural.Gen0_Mut0_ID1	01_grassWildFlowers.1_Natural.Gen0_Mut0_ID1.N_background_3	8.93E+01	N_background_3.tif	37	Grass	01_grassWildFlowers	1_Natural	1	1	Start	Gen0_Mut0_ID1	302	-	-	-	0.6	0.12	0.36	0.64	0.24	0.6	0.24	0.76	0.92	0.12	0.36	0.76	0.8	0.6	0.56	0.36	0.52	0.52	0.68	0.32	0.4	0.72	0.56	0.32	0.84	0.72	0.6	0.28	0.08
01_grassWildFlowers	N_background_6.tif	01_grassWildFlowers.N_background_6.tif	01_grassWildFlowers.6	1_Natural	01_grassWildFlowers.1_Natural.Gen1_Mut0_ID2	01_grassWildFlowers.1_Natural.Gen1_Mut0_ID2.N_background_6	0	N_background_6.tif	38	Grass	01_grassWildFlowers	1_Natural	1	1	Start	Gen1_Mut0_ID2	1299	Gen0_Mut0_ID3	Gen0_Mut0_ID11	-	0.2224	0.742	0.4803	0.7955	0.6547	0.7372	0.9096	0.3042	0.56	0.3697	0.48	0.7451	0.7211	0.2968	0.6855	0.206	0.1171	0.3703	0.0893	0.2745	0.96	0.9237	0.3604	0.6438	0.4093	0.8309	0.5233	0.6134	0.5851
01_grassWildFlowers	N_background_18.tif	01_grassWildFlowers.N_background_18.tif	01_grassWildFlowers.18	1_Natural	01_grassWildFlowers.1_Natural.Gen0_Mut0_ID5	01_grassWildFlowers.1_Natural.Gen0_Mut0_ID5.N_background_18	8.69E+01	N_background_18.tif	39	Grass	01_grassWildFlowers	1_Natural	1	1	Start	Gen0_Mut0_ID5	375	-	-	-	0.96	0.48	0.44	0.68	0.12	0.56	0.56	0.28	0.24	0.6	0.08	0.52	0.56	0.88	0.96	0.6	0.64	0.8	0.36	0.84	0.52	0.88	0.68	0.2	0.64	0.96	0.4	0.4	0.16
01_grassWildFlowers	N_background_14.tif	01_grassWildFlowers.N_background_14.tif	01_grassWildFlowers.14	1_Natural	01_grassWildFlowers.1_Natural.Gen0_Mut0_ID21	01_grassWildFlowers.1_Natural.Gen0_Mut0_ID21.N_background_14	8.47E+01	N_background_14.tif	40	Grass	01_grassWildFlowers	1_Natural	1	1	Start	Gen0_Mut0_ID21	305	-	-	-	0.44	0.88	0.04	0.48	0.44	0.48	0.76	0.4	0.6	0.92	0.12	0.04	0.08	0.48	0.8	0.16	0.92	0.44	0.52	0.88	0.16	0.48	0.52	0.48	0.2	0.48	0.08	0.36	0.92
01_grassWildFlowers	N_background_20.tif	01_grassWildFlowers.N_background_20.tif	01_grassWildFlowers.20	1_Natural	01_grassWildFlowers.1_Natural.Gen0_Mut0_ID11	01_grassWildFlowers.1_Natural.Gen0_Mut0_ID11.N_background_20	8.46E+01	N_background_20.tif	41	Grass	01_grassWildFlowers	1_Natural	1	1	Start	Gen0_Mut0_ID11	1007	-	-	-	0.16	0.92	0.48	0.92	0.68	0.36	0.48	0.52	0.68	0.36	0.48	0.68	0.28	0.92	0.68	0.2	0.08	0.28	0.04	0.48	0.72	0.68	0.32	0.08	0.44	0.84	0.68	0.16	0.6
01_grassWildFlowers	N_background_5.tif	01_grassWildFlowers.N_background_5.tif	01_grassWildFlowers.5	1_Natural	01_grassWildFlowers.1_Natural.Gen1_Mut0_ID0	01_grassWildFlowers.1_Natural.Gen1_Mut0_ID0.N_background_5	8.75E+01	N_background_5.tif	42	Grass	01_grassWildFlowers	1_Natural	1	1	Start	Gen1_Mut0_ID0	411	Gen0_Mut0_ID0	Gen0_Mut0_ID12	-	0.297	0.44	0.421	0.1666	0.7203	0.4219	0.7783	0.6388	0.5218	0.8392	0.3534	0.4602	0.2634	0.1216	0.6293	0.2659	0.3502	0.945	0.88	0.5737	0.2009	0.7598	0.2772	0.6147	0.1203	0.1587	0.4018	0.0082	0.1318
01_grassWildFlowers	N_background_9.tif	01_grassWildFlowers.N_background_9.tif	01_grassWildFlowers.9	1_Natural	01_grassWildFlowers.1_Natural.Gen0_Mut0_ID17	01_grassWildFlowers.1_Natural.Gen0_Mut0_ID17.N_background_9	0	N_background_9.tif	43	Grass	01_grassWildFlowers	1_Natural	1	1	Start	Gen0_Mut0_ID17	294	-	-	-	0.84	0.56	0.8	0.36	0.88	0.28	0.2	0.92	0.08	0.48	0.32	0.12	0.76	0.4	0.92	0.56	0.24	0.6	0.4	0.08	0.04	0.52	0.6	0.12	0.32	0.92	0.92	0.84	0.72
01_grassWildFlowers	N_background_1.tif	01_grassWildFlowers.N_background_1.tif	01_grassWildFlowers.1	1_Natural	01_grassWildFlowers.1_Natural.Gen1_Mut0_ID3	01_grassWildFlowers.1_Natural.Gen1_Mut0_ID3.N_background_1	8.90E+01	N_background_1.tif	44	Grass	01_grassWildFlowers	1_Natural	1	1	Start	Gen1_Mut0_ID3	505	Gen0_Mut0_ID11	Gen0_Mut0_ID3	-	0.357	0.2963	0.6798	0.4882	0.6173	0.4139	0.4901	0.4705	0.68	0.3927	0.44	0.4142	0.3968	0.8362	0.8347	0.4342	0.7648	0.6101	0.3968	0.3223	0.72	0.7116	0.4132	0.2465	0.4329	0.5288	0.6767	0.1851	0.2942
01_grassWildFlowers	N_background_10.tif	01_grassWildFlowers.N_background_10.tif	01_grassWildFlowers.10	1_Natural	01_grassWildFlowers.1_Natural.Gen1_Mut0_ID1	01_grassWildFlowers.1_Natural.Gen1_Mut0_ID1.N_background_10	0	N_background_10.tif	45	Grass	01_grassWildFlowers	1_Natural	1	1	Start	Gen1_Mut0_ID1	322	Gen0_Mut0_ID12	Gen0_Mut0_ID0	-	0.7436	0.4	0.5417	0.4336	0.7997	0.6996	0.0611	0.4741	0.9582	0.8008	0.6069	0.8209	0.4112	0.9584	0.8537	0.1329	0.5074	0.1347	0.24	0.3052	0.3591	0.1602	0.2027	0.0987	0.7197	0.0813	0.193	0.5118	0.3887
01_grassWildFlowers	N_background_17.tif	01_grassWildFlowers.N_background_17.tif	01_grassWildFlowers.17	1_Natural	01_grassWildFlowers.1_Natural.Gen0_Mut0_ID0	01_grassWildFlowers.1_Natural.Gen0_Mut0_ID0.N_background_17	9.11E+01	N_background_17.tif	46	Grass	01_grassWildFlowers	1_Natural	1	1	Start	Gen0_Mut0_ID0	471	-	-	-	0.76	0.44	0.4	0.16	0.72	0.72	0.04	0.44	0.52	0.84	0.4	0.44	0.16	0.12	0.88	0.12	0.28	0.96	0.88	0.2	0.36	0.76	0.28	0.04	0.72	0.08	0.44	0.44	0.4
01_grassWildFlowers	N_background_16.tif	01_grassWildFlowers.N_background_16.tif	01_grassWildFlowers.16	1_Natural	01_grassWildFlowers.1_Natural.Gen0_Mut0_ID9	01_grassWildFlowers.1_Natural.Gen0_Mut0_ID9.N_background_16	7.82E+01	N_background_16.tif	47	Grass	01_grassWildFlowers	1_Natural	1	1	Start	Gen0_Mut0_ID9	307	-	-	-	0.56	0.84	0.76	0.76	0.2	0.24	0.72	0.72	0.64	0.32	0.92	0.28	0.36	0.16	0.52	0.88	0.6	0.36	0.2	0.36	0.64	0.64	0.96	0.6	0.76	0.04	0.32	0.12	0.68
01_grassWildFlowers	N_background_13.tif	01_grassWildFlowers.N_background_13.tif	01_grassWildFlowers.13	1_Natural	01_grassWildFlowers.1_Natural.Gen1_Mut0_ID4	01_grassWildFlowers.1_Natural.Gen1_Mut0_ID4.N_background_13	8.45E+01	N_background_13.tif	48	Grass	01_grassWildFlowers	1_Natural	1	1	Start	Gen1_Mut0_ID4	282	Gen0_Mut0_ID23	Gen0_Mut0_ID9	-	0.2052	0.7303	0.8397	0.7598	0.2	0.2651	0.72	0.6718	0.27	0.3404	0.8655	0.3989	0.6285	0.6976	0.0805	0.8005	0.6306	0.6795	0.7799	0.369	0.0971	0.8241	0.3673	0.5959	0.7109	0.0402	0.3155	0.4976	0.5209
01_grassWildFlowers	N_background_20.tif	01_grassWildFlowers.N_background_20.tif	01_grassWildFlowers.20	1_Natural	01_grassWildFlowers.1_Natural.Gen0_Mut0_ID12	01_grassWildFlowers.1_Natural.Gen0_Mut0_ID12.N_background_20	8.46E+01	N_background_20.tif	49	Grass	01_grassWildFlowers	1_Natural	2	1	Start	Gen0_Mut0_ID12	337	-	-	-	0.28	0.4	0.56	0.44	0.8	0.4	0.8	0.68	0.96	0.8	0.56	0.84	0.48	0.96	0.6	0.28	0.56	0.12	0.24	0.72	0.2	0.16	0.2	0.68	0.12	0.16	0.16	0.08	0.12
01_grassWildFlowers	N_background_10.tif	01_grassWildFlowers.N_background_10.tif	01_grassWildFlowers.10	1_Natural	01_grassWildFlowers.1_Natural.Gen1_Mut0_ID1	01_grassWildFlowers.1_Natural.Gen1_Mut0_ID1.N_background_10	0	N_background_10.tif	50	Grass	01_grassWildFlowers	1_Natural	2	1	Start	Gen1_Mut0_ID1	355	Gen0_Mut0_ID12	Gen0_Mut0_ID0	-	0.7436	0.4	0.5417	0.4336	0.7997	0.6996	0.0611	0.4741	0.9582	0.8008	0.6069	0.8209	0.4112	0.9584	0.8537	0.1329	0.5074	0.1347	0.24	0.3052	0.3591	0.1602	0.2027	0.0987	0.7197	0.0813	0.193	0.5118	0.3887
01_grassWildFlowers	N_background_12.tif	01_grassWildFlowers.N_background_12.tif	01_grassWildFlowers.12	1_Natural	01_grassWildFlowers.1_Natural.Gen0_Mut0_ID10	01_grassWildFlowers.1_Natural.Gen0_Mut0_ID10.N_background_12	8.38E+01	N_background_12.tif	51	Grass	01_grassWildFlowers	1_Natural	2	1	Start	Gen0_Mut0_ID10	312	-	-	-	0.68	0.64	0.96	0.84	0.84	0.04	0.28	0.04	0.04	0.44	0.04	0.88	0.72	0.56	0.16	0.4	0.2	0.84	0.56	0.76	0.32	0.04	0.48	0.44	0.24	0.64	0.56	0.2	0.2
01_grassWildFlowers	N_background_0.tif	01_grassWildFlowers.N_background_0.tif	01_grassWildFlowers.0	1_Natural	01_grassWildFlowers.1_Natural.Gen2_Mut0_ID2	01_grassWildFlowers.1_Natural.Gen2_Mut0_ID2.N_background_0	9.55E+01	N_background_0.tif	52	Grass	01_grassWildFlowers	1_Natural	2	1	Start	Gen2_Mut0_ID2	2148	Gen1_Mut0_ID2	Gen1_Mut0_ID7	-	0.4181	0.6691	0.4534	0.3417	0.4963	0.8477	0.9091	0.3996	0.5617	0.4112	0.4817	0.7448	0.6478	0.285	0.6851	0.1645	0	0.3759	0.1017	0.2736	0.9577	0.9221	0.361	0.6173	0.2148	0.8309	0.5154	0.6194	0.5679
01_grassWildFlowers	N_background_18.tif	01_grassWildFlowers.N_background_18.tif	01_grassWildFlowers.18	1_Natural	01_grassWildFlowers.1_Natural.Gen0_Mut0_ID11	01_grassWildFlowers.1_Natural.Gen0_Mut0_ID11.N_background_18	8.69E+01	N_background_18.tif	53	Grass	01_grassWildFlowers	1_Natural	2	1	Start	Gen0_Mut0_ID11	341	-	-	-	0.16	0.92	0.48	0.92	0.68	0.36	0.48	0.52	0.68	0.36	0.48	0.68	0.28	0.92	0.68	0.2	0.08	0.28	0.04	0.48	0.72	0.68	0.32	0.08	0.44	0.84	0.68	0.16	0.6
01_grassWildFlowers	N_background_23.tif	01_grassWildFlowers.N_background_23.tif	01_grassWildFlowers.23	1_Natural	01_grassWildFlowers.1_Natural.Gen1_Mut0_ID7	01_grassWildFlowers.1_Natural.Gen1_Mut0_ID7.N_background_23	8.64E+01	N_background_23.tif	54	Grass	01_grassWildFlowers	1_Natural	2	1	Start	Gen1_Mut0_ID7	511	Gen0_Mut0_ID22	Gen0_Mut0_ID21	-	0.44	0.6411	0.1588	0.1442	0.4401	0.5188	0.76	0.4006	0.6417	0.6502	0.8936	0.16	0.08	0.2831	0.3893	0.1612	0.405	0.436	0.5346	0.8821	0.531	0.488	0.5579	0.4946	0.2079	0.4618	0.0726	0.9363	0.0407
01_grassWildFlowers	N_background_1.tif	01_grassWildFlowers.N_background_1.tif	01_grassWildFlowers.1	1_Natural	01_grassWildFlowers.1_Natural.Gen2_Mut0_IDR1	01_grassWildFlowers.1_Natural.Gen2_Mut0_IDR1.N_background_1	8.90E+01	N_background_1.tif	55	Grass	01_grassWildFlowers	1_Natural	2	1	Start	Gen2_Mut0_IDR1	328	Gen0_Mut0_ID23	Gen0_Mut0_ID23	-	0.2	0.72	0.84	0.72	0.16	0.76	0.36	0.08	0.12	0.52	0.84	0.4	0.64	0.76	0.08	0.64	0.12	0.76	0.8	0.44	0.08	0.84	0.16	0.4	0.36	0.56	0.28	0.56	0.52
01_grassWildFlowers	N_background_9.tif	01_grassWildFlowers.N_background_9.tif	01_grassWildFlowers.9	1_Natural	01_grassWildFlowers.1_Natural.Gen2_Mut0_IDR2	01_grassWildFlowers.1_Natural.Gen2_Mut0_IDR2.N_background_9	0	N_background_9.tif	56	Grass	01_grassWildFlowers	1_Natural	2	1	Start	Gen2_Mut0_IDR2	381	Gen0_Mut0_ID21	Gen0_Mut0_ID21	-	0.44	0.88	0.04	0.48	0.44	0.48	0.76	0.4	0.6	0.92	0.12	0.04	0.08	0.48	0.8	0.16	0.92	0.44	0.52	0.88	0.16	0.48	0.52	0.48	0.2	0.48	0.08	0.36	0.92
01_grassWildFlowers	N_background_22.tif	01_grassWildFlowers.N_background_22.tif	01_grassWildFlowers.22	1_Natural	01_grassWildFlowers.1_Natural.Gen2_Mut0_ID10	01_grassWildFlowers.1_Natural.Gen2_Mut0_ID10.N_background_22	8.63E+01	N_background_22.tif	57	Grass	01_grassWildFlowers	1_Natural	2	1	Start	Gen2_Mut0_ID10	480	Gen1_Mut0_ID10	Gen0_Mut0_ID12	-	0.731	0.4445	0.56	0.1323	0.7255	0.4124	0.2677	0.4465	0.9582	0.7944	0.5524	0.8389	0.4065	0.142	0.7857	0.1755	0.3087	0.8206	0.2796	0.7009	0.2111	0.1993	0.2009	0.6522	0.1251	0.1596	0.1606	0.0817	0.3696
01_grassWildFlowers	N_background_6.tif	01_grassWildFlowers.N_background_6.tif	01_grassWildFlowers.6	1_Natural	01_grassWildFlowers.1_Natural.Gen2_Mut0_ID3	01_grassWildFlowers.1_Natural.Gen2_Mut0_ID3.N_background_6	0	N_background_6.tif	58	Grass	01_grassWildFlowers	1_Natural	2	1	Start	Gen2_Mut0_ID3	434	Gen1_Mut0_ID7	Gen1_Mut0_ID2	-	0.2421	0.7218	0.1763	0.6579	0.6132	0.4082	0.7605	0.3052	0.6401	0.6148	0.8919	0.1603	0.1449	0.2952	0.3897	0.2029	0.3746	0.4308	0.5226	0.8873	0.5333	0.4896	0.5573	0.5164	0.4027	0.4618	0.0804	0.9304	0.0554
01_grassWildFlowers	N_background_13.tif	01_grassWildFlowers.N_background_13.tif	01_grassWildFlowers.13	1_Natural	01_grassWildFlowers.1_Natural.Gen0_Mut0_ID5	01_grassWildFlowers.1_Natural.Gen0_Mut0_ID5.N_background_13	8.45E+01	N_background_13.tif	59	Grass	01_grassWildFlowers	1_Natural	2	1	Start	Gen0_Mut0_ID5	329	-	-	-	0.96	0.48	0.44	0.68	0.12	0.56	0.56	0.28	0.24	0.6	0.08	0.52	0.56	0.88	0.96	0.6	0.64	0.8	0.36	0.84	0.52	0.88	0.68	0.2	0.64	0.96	0.4	0.4	0.16
01_grassWildFlowers	N_background_19.tif	01_grassWildFlowers.N_background_19.tif	01_grassWildFlowers.19	1_Natural	01_grassWildFlowers.1_Natural.Gen1_Mut0_ID9	01_grassWildFlowers.1_Natural.Gen1_Mut0_ID9.N_background_19	8.28E+01	N_background_19.tif	60	Grass	01_grassWildFlowers	1_Natural	2	1	Start	Gen1_Mut0_ID9	341	Gen0_Mut0_ID17	Gen0_Mut0_ID10	-	0.8378	0.6327	0.812	0.389	0.8427	0.0679	0.2793	0.0455	0.0711	0.4768	0.3145	0.12	0.7584	0.5243	0.92	0.5387	0.2345	0.6427	0.536	0.1948	0.3124	0.0404	0.5779	0.3821	0.3154	0.9075	0.9157	0.6954	0.6926
01_grassWildFlowers	N_background_2.tif	01_grassWildFlowers.N_background_2.tif	01_grassWildFlowers.2	1_Natural	01_grassWildFlowers.1_Natural.Gen2_Mut0_ID0	01_grassWildFlowers.1_Natural.Gen2_Mut0_ID0.N_background_2	8.82E+01	N_background_2.tif	61	Grass	01_grassWildFlowers	1_Natural	2	1	Start	Gen2_Mut0_ID0	386	Gen1_Mut0_ID10	Gen0_Mut0_ID0	-	0.7511	0.4446	0.409	0.1522	0.7233	0.6339	0.0828	0.4417	0.5238	0.8368	0.4015	0.7737	0.3677	0.1431	0.8681	0.1232	0.3021	0.9561	0.8194	0.3236	0.36	0.7534	0.2696	0.1108	0.6044	0.0875	0.4393	0.1197	0.3834
01_grassWildFlowers	N_background_7.tif	01_grassWildFlowers.N_background_7.tif	01_grassWildFlowers.7	1_Natural	01_grassWildFlowers.1_Natural.Gen0_Mut0_ID0	01_grassWildFlowers.1_Natural.Gen0_Mut0_ID0.N_background_7	8.60E+01	N_background_7.tif	62	Grass	01_grassWildFlowers	1_Natural	2	1	Start	Gen0_Mut0_ID0	323	-	-	-	0.76	0.44	0.4	0.16	0.72	0.72	0.04	0.44	0.52	0.84	0.4	0.44	0.16	0.12	0.88	0.12	0.28	0.96	0.88	0.2	0.36	0.76	0.28	0.04	0.72	0.08	0.44	0.44	0.4
01_grassWildFlowers	N_background_16.tif	01_grassWildFlowers.N_background_16.tif	01_grassWildFlowers.16	1_Natural	01_grassWildFlowers.1_Natural.Gen2_Mut0_ID5	01_grassWildFlowers.1_Natural.Gen2_Mut0_ID5.N_background_16	7.82E+01	N_background_16.tif	63	Grass	01_grassWildFlowers	1_Natural	2	1	Start	Gen2_Mut0_ID5	402	Gen1_Mut0_ID1	Gen0_Mut0_ID11	-	0.736	0.3888	0.5352	0.4363	0.7993	0.6792	0.0663	0.4741	0.9106	0.7707	0.4802	0.8206	0.3904	0.9515	0.8498	0.1227	0.4607	0.1381	0.2387	0.3405	0.3617	0.1545	0.3199	0.0841	0.7171	0.0911	0.2197	0.4668	0.403
01_grassWildFlowers	N_background_4.tif	01_grassWildFlowers.N_background_4.tif	01_grassWildFlowers.4	1_Natural	01_grassWildFlowers.1_Natural.Gen1_Mut0_ID2	01_grassWildFlowers.1_Natural.Gen1_Mut0_ID2.N_background_4	9.45E+01	N_background_4.tif	64	Grass	01_grassWildFlowers	1_Natural	2	1	Start	Gen1_Mut0_ID2	376	Gen0_Mut0_ID3	Gen0_Mut0_ID11	-	0.2224	0.742	0.4803	0.7955	0.6547	0.7372	0.9096	0.3042	0.56	0.3697	0.48	0.7451	0.7211	0.2968	0.6855	0.206	0.1171	0.3703	0.0893	0.2745	0.96	0.9237	0.3604	0.6438	0.4093	0.8309	0.5233	0.6134	0.5851
01_grassWildFlowers	N_background_11.tif	01_grassWildFlowers.N_background_11.tif	01_grassWildFlowers.11	1_Natural	01_grassWildFlowers.1_Natural.Gen1_Mut0_ID0	01_grassWildFlowers.1_Natural.Gen1_Mut0_ID0.N_background_11	0	N_background_11.tif	65	Grass	01_grassWildFlowers	1_Natural	2	1	Start	Gen1_Mut0_ID0	547	Gen0_Mut0_ID0	Gen0_Mut0_ID12	-	0.297	0.44	0.421	0.1666	0.7203	0.4219	0.7783	0.6388	0.5218	0.8392	0.3534	0.4602	0.2634	0.1216	0.6293	0.2659	0.3502	0.945	0.88	0.5737	0.2009	0.7598	0.2772	0.6147	0.1203	0.1587	0.4018	0.0082	0.1318
01_grassWildFlowers	N_background_17.tif	01_grassWildFlowers.N_background_17.tif	01_grassWildFlowers.17	1_Natural	01_grassWildFlowers.1_Natural.Gen2_Mut0_ID4	01_grassWildFlowers.1_Natural.Gen2_Mut0_ID4.N_background_17	9.11E+01	N_background_17.tif	66	Grass	01_grassWildFlowers	1_Natural	2	1	Start	Gen2_Mut0_ID4	341	Gen0_Mut0_ID11	Gen1_Mut0_ID1	-	0.1719	0.9312	0.4874	0.9173	0.6804	0.3818	0.4748	0.52	0.741	0.3925	0.6067	0.6803	0.306	0.9291	0.684	0.2101	0.1334	0.2765	0.0413	0.4309	0.7174	0.6857	0.2028	0.0925	0.4426	0.83	0.6517	0.2129	0.5845
01_grassWildFlowers	N_background_3.tif	01_grassWildFlowers.N_background_3.tif	01_grassWildFlowers.3	1_Natural	01_grassWildFlowers.1_Natural.Gen2_Mut0_ID11	01_grassWildFlowers.1_Natural.Gen2_Mut0_ID11.N_background_3	8.93E+01	N_background_3.tif	67	Grass	01_grassWildFlowers	1_Natural	2	1	Start	Gen2_Mut0_ID11	366	Gen0_Mut0_ID12	Gen1_Mut0_ID10	-	0.2989	0.4001	0.4118	0.4391	0.7985	0.6303	0.6628	0.6758	0.5256	0.8414	0.4087	0.775	0.4547	0.9386	0.657	0.2451	0.5551	0.2139	0.3573	0.7175	0.2008	0.1631	0.2	0.6783	0.3139	0.1599	0.2236	0.1171	0.1315
01_grassWildFlowers	N_background_21.tif	01_grassWildFlowers.N_background_21.tif	01_grassWildFlowers.21	1_Natural	01_grassWildFlowers.1_Natural.Gen2_Mut0_ID6	01_grassWildFlowers.1_Natural.Gen2_Mut0_ID6.N_background_21	9.45E+01	N_background_21.tif	68	Grass	01_grassWildFlowers	1_Natural	2	1	Start	Gen2_Mut0_ID6	350	Gen1_Mut0_ID3	Gen0_Mut0_ID10	-	0.4668	0.2975	0.9556	0.7515	0.8213	0.0405	0.2844	0.04	0.6793	0.3934	0.0405	0.8665	0.72	0.5622	0.1626	0.4	0.2005	0.7837	0.56	0.7073	0.3222	0.6902	0.4342	0.2465	0.426	0.5591	0.6684	0.1999	0.2001
01_grassWildFlowers	N_background_5.tif	01_grassWildFlowers.N_background_5.tif	01_grassWildFlowers.5	1_Natural	01_grassWildFlowers.1_Natural.Gen1_Mut0_ID3	01_grassWildFlowers.1_Natural.Gen1_Mut0_ID3.N_background_5	8.75E+01	N_background_5.tif	69	Grass	01_grassWildFlowers	1_Natural	2	1	Start	Gen1_Mut0_ID3	411	Gen0_Mut0_ID11	Gen0_Mut0_ID3	-	0.357	0.2963	0.6798	0.4882	0.6173	0.4139	0.4901	0.4705	0.68	0.3927	0.44	0.4142	0.3968	0.8362	0.8347	0.4342	0.7648	0.6101	0.3968	0.3223	0.72	0.7116	0.4132	0.2465	0.4329	0.5288	0.6767	0.1851	0.2942
01_grassWildFlowers	N_background_8.tif	01_grassWildFlowers.N_background_8.tif	01_grassWildFlowers.8	1_Natural	01_grassWildFlowers.1_Natural.Gen2_Mut0_ID1	01_grassWildFlowers.1_Natural.Gen2_Mut0_ID1.N_background_8	8.82E+01	N_background_8.tif	70	Grass	01_grassWildFlowers	1_Natural	2	1	Start	Gen2_Mut0_ID1	376	Gen0_Mut0_ID0	Gen1_Mut0_ID10	-	0.7596	0.44	0.4021	0.137	0.7205	0.729	0.0401	0.4404	0.52	0.8393	0.4	0.4402	0.1603	0.0969	0.8799	0.12	0.2815	0.9325	0.4393	0.6051	0.212	0.2091	0.2099	0.5878	0.4011	0.1527	0.2248	0.439	0.3984
01_grassWildFlowers	N_background_14.tif	01_grassWildFlowers.N_background_14.tif	01_grassWildFlowers.14	1_Natural	01_grassWildFlowers.1_Natural.Gen2_Mut0_IDR0	01_grassWildFlowers.1_Natural.Gen2_Mut0_IDR0.N_background_14	8.47E+01	N_background_14.tif	71	Grass	01_grassWildFlowers	1_Natural	2	1	Start	Gen2_Mut0_IDR0	366	Gen0_Mut0_ID3	Gen0_Mut0_ID3	-	0.4	0.16	0.68	0.4	0.6	0.8	0.92	0.24	0.56	0.4	0.44	0.48	0.88	0.2	0.84	0.44	0.8	0.68	0.44	0.28	0.96	0.96	0.44	0.88	0.4	0.52	0.52	0.64	0.28
01_grassWildFlowers	N_background_15.tif	01_grassWildFlowers.N_background_15.tif	01_grassWildFlowers.15	1_Natural	01_grassWildFlowers.1_Natural.Gen1_Mut0_ID10	01_grassWildFlowers.1_Natural.Gen1_Mut0_ID10.N_background_15	8.32E+01	N_background_15.tif	72	Grass	01_grassWildFlowers	1_Natural	2	1	Start	Gen1_Mut0_ID10	327	Gen0_Mut0_ID0	Gen0_Mut0_ID12	-	0.7507	0.4446	0.4118	0.1313	0.724	0.6421	0.0829	0.4423	0.5238	0.8358	0.4015	0.7739	0.368	0.12	0.868	0.1232	0.3037	0.9291	0.3862	0.698	0.212	0.2026	0.2009	0.6504	0.3188	0.1595	0.2242	0.1187	0.3816
01_grassWildFlowers	N_background_7.tif	01_grassWildFlowers.N_background_7.tif	01_grassWildFlowers.7	1_Natural	01_grassWildFlowers.1_Natural.Gen1_Mut0_ID3	01_grassWildFlowers.1_Natural.Gen1_Mut0_ID3.N_background_7	8.60E+01	N_background_7.tif	73	Grass	01_grassWildFlowers	1_Natural	3	1	Middle	Gen1_Mut0_ID3	866	Gen0_Mut0_ID11	Gen0_Mut0_ID3	-	0.357	0.2963	0.6798	0.4882	0.6173	0.4139	0.4901	0.4705	0.68	0.3927	0.44	0.4142	0.3968	0.8362	0.8347	0.4342	0.7648	0.6101	0.3968	0.3223	0.72	0.7116	0.4132	0.2465	0.4329	0.5288	0.6767	0.1851	0.2942
01_grassWildFlowers	N_background_12.tif	01_grassWildFlowers.N_background_12.tif	01_grassWildFlowers.12	1_Natural	01_grassWildFlowers.1_Natural.Gen3_Mut0_ID8	01_grassWildFlowers.1_Natural.Gen3_Mut0_ID8.N_background_12	8.38E+01	N_background_12.tif	74	Grass	01_grassWildFlowers	1_Natural	3	1	Middle	Gen3_Mut0_ID8	1793	Gen2_Mut0_ID3	Gen2_Mut0_ID1	-	0.7412	0.6881	0.4111	0.1496	0.7188	0.6773	0.2849	0.4393	0.7468	0.6134	0.7555	0.2404	0.1455	0.0969	0.7386	0.1939	0.3785	0.5787	0.5261	0.8654	0.5319	0.4867	0.5547	0.5164	0.4026	0.4919	0.2247	0.9304	0.1459
01_grassWildFlowers	N_background_0.tif	01_grassWildFlowers.N_background_0.tif	01_grassWildFlowers.0	1_Natural	01_grassWildFlowers.1_Natural.Gen2_Mut0_ID5	01_grassWildFlowers.1_Natural.Gen2_Mut0_ID5.N_background_0	9.55E+01	N_background_0.tif	75	Grass	01_grassWildFlowers	1_Natural	3	1	Middle	Gen2_Mut0_ID5	817	Gen1_Mut0_ID1	Gen0_Mut0_ID11	-	0.736	0.3888	0.5352	0.4363	0.7993	0.6792	0.0663	0.4741	0.9106	0.7707	0.4802	0.8206	0.3904	0.9515	0.8498	0.1227	0.4607	0.1381	0.2387	0.3405	0.3617	0.1545	0.3199	0.0841	0.7171	0.0911	0.2197	0.4668	0.403
01_grassWildFlowers	N_background_20.tif	01_grassWildFlowers.N_background_20.tif	01_grassWildFlowers.20	1_Natural	01_grassWildFlowers.1_Natural.Gen3_Mut0_ID10	01_grassWildFlowers.1_Natural.Gen3_Mut0_ID10.N_background_20	8.46E+01	N_background_20.tif	76	Grass	01_grassWildFlowers	1_Natural	3	1	Middle	Gen3_Mut0_ID10	1638	Gen2_Mut0_ID2	Gen2_Mut0_IDR2	-	0.4181	0.7419	0.0494	0.3784	0.5005	0.7592	0.8645	0.3997	0.5629	0.5402	0.4839	0.7293	0.5915	0.4458	0.6852	0.1644	0.0088	0.3759	0.2002	0.2748	0.9302	0.8636	0.5194	0.6165	0.2139	0.4853	0.0895	0.4058	0.6174
01_grassWildFlowers	N_background_3.tif	01_grassWildFlowers.N_background_3.tif	01_grassWildFlowers.3	1_Natural	01_grassWildFlowers.1_Natural.Gen1_Mut0_ID2	01_grassWildFlowers.1_Natural.Gen1_Mut0_ID2.N_background_3	8.93E+01	N_background_3.tif	77	Grass	01_grassWildFlowers	1_Natural	3	1	Middle	Gen1_Mut0_ID2	1533	Gen0_Mut0_ID3	Gen0_Mut0_ID11	-	0.2224	0.742	0.4803	0.7955	0.6547	0.7372	0.9096	0.3042	0.56	0.3697	0.48	0.7451	0.7211	0.2968	0.6855	0.206	0.1171	0.3703	0.0893	0.2745	0.96	0.9237	0.3604	0.6438	0.4093	0.8309	0.5233	0.6134	0.5851
01_grassWildFlowers	N_background_6.tif	01_grassWildFlowers.N_background_6.tif	01_grassWildFlowers.6	1_Natural	01_grassWildFlowers.1_Natural.Gen2_Mut0_IDR2	01_grassWildFlowers.1_Natural.Gen2_Mut0_IDR2.N_background_6	0	N_background_6.tif	78	Grass	01_grassWildFlowers	1_Natural	3	1	Middle	Gen2_Mut0_IDR2	542	Gen0_Mut0_ID21	Gen0_Mut0_ID21	-	0.44	0.88	0.04	0.48	0.44	0.48	0.76	0.4	0.6	0.92	0.12	0.04	0.08	0.48	0.8	0.16	0.92	0.44	0.52	0.88	0.16	0.48	0.52	0.48	0.2	0.48	0.08	0.36	0.92
01_grassWildFlowers	N_background_16.tif	01_grassWildFlowers.N_background_16.tif	01_grassWildFlowers.16	1_Natural	01_grassWildFlowers.1_Natural.Gen2_Mut0_IDR0	01_grassWildFlowers.1_Natural.Gen2_Mut0_IDR0.N_background_16	7.82E+01	N_background_16.tif	79	Grass	01_grassWildFlowers	1_Natural	3	1	Middle	Gen2_Mut0_IDR0	512	Gen0_Mut0_ID3	Gen0_Mut0_ID3	-	0.4	0.16	0.68	0.4	0.6	0.8	0.92	0.24	0.56	0.4	0.44	0.48	0.88	0.2	0.84	0.44	0.8	0.68	0.44	0.28	0.96	0.96	0.44	0.88	0.4	0.52	0.52	0.64	0.28
01_grassWildFlowers	N_background_15.tif	01_grassWildFlowers.N_background_15.tif	01_grassWildFlowers.15	1_Natural	01_grassWildFlowers.1_Natural.Gen2_Mut0_ID2	01_grassWildFlowers.1_Natural.Gen2_Mut0_ID2.N_background_15	8.32E+01	N_background_15.tif	80	Grass	01_grassWildFlowers	1_Natural	3	1	Middle	Gen2_Mut0_ID2	562	Gen1_Mut0_ID2	Gen1_Mut0_ID7	-	0.4181	0.6691	0.4534	0.3417	0.4963	0.8477	0.9091	0.3996	0.5617	0.4112	0.4817	0.7448	0.6478	0.285	0.6851	0.1645	0	0.3759	0.1017	0.2736	0.9577	0.9221	0.361	0.6173	0.2148	0.8309	0.5154	0.6194	0.5679
01_grassWildFlowers	N_background_5.tif	01_grassWildFlowers.N_background_5.tif	01_grassWildFlowers.5	1_Natural	01_grassWildFlowers.1_Natural.Gen2_Mut0_ID10	01_grassWildFlowers.1_Natural.Gen2_Mut0_ID10.N_background_5	8.75E+01	N_background_5.tif	81	Grass	01_grassWildFlowers	1_Natural	3	1	Middle	Gen2_Mut0_ID10	3634	Gen1_Mut0_ID10	Gen0_Mut0_ID12	-	0.731	0.4445	0.56	0.1323	0.7255	0.4124	0.2677	0.4465	0.9582	0.7944	0.5524	0.8389	0.4065	0.142	0.7857	0.1755	0.3087	0.8206	0.2796	0.7009	0.2111	0.1993	0.2009	0.6522	0.1251	0.1596	0.1606	0.0817	0.3696
01_grassWildFlowers	N_background_10.tif	01_grassWildFlowers.N_background_10.tif	01_grassWildFlowers.10	1_Natural	01_grassWildFlowers.1_Natural.Gen3_Mut0_ID2	01_grassWildFlowers.1_Natural.Gen3_Mut0_ID2.N_background_10	0	N_background_10.tif	82	Grass	01_grassWildFlowers	1_Natural	3	1	Middle	Gen3_Mut0_ID2	532	Gen1_Mut0_ID0	Gen1_Mut0_ID2	-	0.2924	0.4513	0.4383	0.7653	0.6547	0.4249	0.9095	0.6387	0.5219	0.8388	0.3892	0.4279	0.721	0.2756	0.6848	0.207	0.1291	0.3722	0.1352	0.2995	0.3484	0.7792	0.2905	0.6428	0.3986	0.8242	0.521	0.4908	0.1355
01_grassWildFlowers	N_background_14.tif	01_grassWildFlowers.N_background_14.tif	01_grassWildFlowers.14	1_Natural	01_grassWildFlowers.1_Natural.Gen3_Mut0_ID0	01_grassWildFlowers.1_Natural.Gen3_Mut0_ID0.N_background_14	8.47E+01	N_background_14.tif	83	Grass	01_grassWildFlowers	1_Natural	3	1	Middle	Gen3_Mut0_ID0	5366	Gen2_Mut0_ID2	Gen2_Mut0_ID5	-	0.4727	0.406	0.5348	0.3504	0.5234	0.813	0.9046	0.4029	0.5619	0.4278	0.4812	0.7549	0.5609	0.2891	0.7042	0.1233	0.4607	0.173	0.0886	0.278	0.967	0.7193	0.3579	0.6135	0.2299	0.6173	0.5148	0.6158	0.5167
01_grassWildFlowers	N_background_13.tif	01_grassWildFlowers.N_background_13.tif	01_grassWildFlowers.13	1_Natural	01_grassWildFlowers.1_Natural.Gen3_Mut0_ID7	01_grassWildFlowers.1_Natural.Gen3_Mut0_ID7.N_background_13	8.45E+01	N_background_13.tif	84	Grass	01_grassWildFlowers	1_Natural	3	1	Middle	Gen3_Mut0_ID7	4298	Gen2_Mut0_ID0	Gen2_Mut0_ID10	-	0.7318	0.4806	0.4182	0.1521	0.7233	0.5851	0.1018	0.424	0.5256	0.835	0.5497	0.8263	0.4009	0.2463	0.8009	0.1739	0.3073	0.8206	0.314	0.6858	0.2342	0.2021	0.1698	0.6329	0.1485	0.0782	0.4031	0.162	0.3822
01_grassWildFlowers	N_background_18.tif	01_grassWildFlowers.N_background_18.tif	01_grassWildFlowers.18	1_Natural	01_grassWildFlowers.1_Natural.Gen3_Mut0_IDR0	01_grassWildFlowers.1_Natural.Gen3_Mut0_IDR0.N_background_18	8.69E+01	N_background_18.tif	85	Grass	01_grassWildFlowers	1_Natural	3	1	Middle	Gen3_Mut0_IDR0	466	Gen1_Mut0_ID10	Gen1_Mut0_ID10	-	0.7507	0.4446	0.4118	0.1313	0.724	0.6421	0.0829	0.4423	0.5238	0.8358	0.4015	0.7739	0.368	0.12	0.868	0.1232	0.3037	0.9291	0.3862	0.698	0.212	0.2026	0.2009	0.6504	0.3188	0.1595	0.2242	0.1187	0.3816
01_grassWildFlowers	N_background_9.tif	01_grassWildFlowers.N_background_9.tif	01_grassWildFlowers.9	1_Natural	01_grassWildFlowers.1_Natural.Gen1_Mut0_ID7	01_grassWildFlowers.1_Natural.Gen1_Mut0_ID7.N_background_9	0	N_background_9.tif	86	Grass	01_grassWildFlowers	1_Natural	3	1	Middle	Gen1_Mut0_ID7	2328	Gen0_Mut0_ID22	Gen0_Mut0_ID21	-	0.44	0.6411	0.1588	0.1442	0.4401	0.5188	0.76	0.4006	0.6417	0.6502	0.8936	0.16	0.08	0.2831	0.3893	0.1612	0.405	0.436	0.5346	0.8821	0.531	0.488	0.5579	0.4946	0.2079	0.4618	0.0726	0.9363	0.0407
01_grassWildFlowers	N_background_11.tif	01_grassWildFlowers.N_background_11.tif	01_grassWildFlowers.11	1_Natural	01_grassWildFlowers.1_Natural.Gen3_Mut0_IDR2	01_grassWildFlowers.1_Natural.Gen3_Mut0_IDR2.N_background_11	0	N_background_11.tif	87	Grass	01_grassWildFlowers	1_Natural	3	1	Middle	Gen3_Mut0_IDR2	1292	Gen0_Mut0_ID0	Gen0_Mut0_ID0	-	0.76	0.44	0.4	0.16	0.72	0.72	0.04	0.44	0.52	0.84	0.4	0.44	0.16	0.12	0.88	0.12	0.28	0.96	0.88	0.2	0.36	0.76	0.28	0.04	0.72	0.08	0.44	0.44	0.4
01_grassWildFlowers	N_background_4.tif	01_grassWildFlowers.N_background_4.tif	01_grassWildFlowers.4	1_Natural	01_grassWildFlowers.1_Natural.Gen3_Mut0_ID9	01_grassWildFlowers.1_Natural.Gen3_Mut0_ID9.N_background_4	9.45E+01	N_background_4.tif	88	Grass	01_grassWildFlowers	1_Natural	3	1	Middle	Gen3_Mut0_ID9	1701	Gen2_Mut0_ID1	Gen2_Mut0_ID3	-	0.2598	0.4697	0.1673	0.6456	0.6149	0.4516	0.5989	0.3063	0.4132	0.8407	0.4986	0.383	0.1597	0.2952	0.4903	0.1266	0.2776	0.8356	0.4358	0.6253	0.2134	0.212	0.2124	0.5878	0.4012	0.1224	0.0805	0.439	0.3318
01_grassWildFlowers	N_background_17.tif	01_grassWildFlowers.N_background_17.tif	01_grassWildFlowers.17	1_Natural	01_grassWildFlowers.1_Natural.Gen3_Mut0_IDR1	01_grassWildFlowers.1_Natural.Gen3_Mut0_IDR1.N_background_17	9.11E+01	N_background_17.tif	89	Grass	01_grassWildFlowers	1_Natural	3	1	Middle	Gen3_Mut0_IDR1	689	Gen0_Mut0_ID11	Gen0_Mut0_ID11	-	0.16	0.92	0.48	0.92	0.68	0.36	0.48	0.52	0.68	0.36	0.48	0.68	0.28	0.92	0.68	0.2	0.08	0.28	0.04	0.48	0.72	0.68	0.32	0.08	0.44	0.84	0.68	0.16	0.6
01_grassWildFlowers	N_background_8.tif	01_grassWildFlowers.N_background_8.tif	01_grassWildFlowers.8	1_Natural	01_grassWildFlowers.1_Natural.Gen2_Mut0_ID0	01_grassWildFlowers.1_Natural.Gen2_Mut0_ID0.N_background_8	8.82E+01	N_background_8.tif	90	Grass	01_grassWildFlowers	1_Natural	3	1	Middle	Gen2_Mut0_ID0	922	Gen1_Mut0_ID10	Gen0_Mut0_ID0	-	0.7511	0.4446	0.409	0.1522	0.7233	0.6339	0.0828	0.4417	0.5238	0.8368	0.4015	0.7737	0.3677	0.1431	0.8681	0.1232	0.3021	0.9561	0.8194	0.3236	0.36	0.7534	0.2696	0.1108	0.6044	0.0875	0.4393	0.1197	0.3834
01_grassWildFlowers	N_background_19.tif	01_grassWildFlowers.N_background_19.tif	01_grassWildFlowers.19	1_Natural	01_grassWildFlowers.1_Natural.Gen3_Mut0_ID11	01_grassWildFlowers.1_Natural.Gen3_Mut0_ID11.N_background_19	8.28E+01	N_background_19.tif	91	Grass	01_grassWildFlowers	1_Natural	3	1	Middle	Gen3_Mut0_ID11	479	Gen2_Mut0_IDR2	Gen2_Mut0_ID2	-	0.7933	0.8323	0.4442	0.4547	0.4357	0.5472	0.7913	0.3999	0.5988	0.8237	0.1178	0.0552	0.1307	0.3132	0.7999	0.1601	0.9113	0.44	0.4483	0.8788	0.1864	0.5307	0.3616	0.4808	0.2008	0.8258	0.5061	0.5817	0.8775
01_grassWildFlowers	N_background_1.tif	01_grassWildFlowers.N_background_1.tif	01_grassWildFlowers.1	1_Natural	01_grassWildFlowers.1_Natural.Gen2_Mut0_ID3	01_grassWildFlowers.1_Natural.Gen2_Mut0_ID3.N_background_1	8.90E+01	N_background_1.tif	92	Grass	01_grassWildFlowers	1_Natural	3	1	Middle	Gen2_Mut0_ID3	917	Gen1_Mut0_ID7	Gen1_Mut0_ID2	-	0.2421	0.7218	0.1763	0.6579	0.6132	0.4082	0.7605	0.3052	0.6401	0.6148	0.8919	0.1603	0.1449	0.2952	0.3897	0.2029	0.3746	0.4308	0.5226	0.8873	0.5333	0.4896	0.5573	0.5164	0.4027	0.4618	0.0804	0.9304	0.0554
01_grassWildFlowers	N_background_22.tif	01_grassWildFlowers.N_background_22.tif	01_grassWildFlowers.22	1_Natural	01_grassWildFlowers.1_Natural.Gen2_Mut0_ID1	01_grassWildFlowers.1_Natural.Gen2_Mut0_ID1.N_background_22	8.63E+01	N_background_22.tif	93	Grass	01_grassWildFlowers	1_Natural	3	1	Middle	Gen2_Mut0_ID1	572	Gen0_Mut0_ID0	Gen1_Mut0_ID10	-	0.7596	0.44	0.4021	0.137	0.7205	0.729	0.0401	0.4404	0.52	0.8393	0.4	0.4402	0.1603	0.0969	0.8799	0.12	0.2815	0.9325	0.4393	0.6051	0.212	0.2091	0.2099	0.5878	0.4011	0.1527	0.2248	0.439	0.3984
01_grassWildFlowers	N_background_2.tif	01_grassWildFlowers.N_background_2.tif	01_grassWildFlowers.2	1_Natural	01_grassWildFlowers.1_Natural.Gen1_Mut0_ID0	01_grassWildFlowers.1_Natural.Gen1_Mut0_ID0.N_background_2	8.82E+01	N_background_2.tif	94	Grass	01_grassWildFlowers	1_Natural	3	1	Middle	Gen1_Mut0_ID0	939	Gen0_Mut0_ID0	Gen0_Mut0_ID12	-	0.297	0.44	0.421	0.1666	0.7203	0.4219	0.7783	0.6388	0.5218	0.8392	0.3534	0.4602	0.2634	0.1216	0.6293	0.2659	0.3502	0.945	0.88	0.5737	0.2009	0.7598	0.2772	0.6147	0.1203	0.1587	0.4018	0.0082	0.1318
01_grassWildFlowers	N_background_23.tif	01_grassWildFlowers.N_background_23.tif	01_grassWildFlowers.23	1_Natural	01_grassWildFlowers.1_Natural.Gen3_Mut0_ID6	01_grassWildFlowers.1_Natural.Gen3_Mut0_ID6.N_background_23	8.64E+01	N_background_23.tif	95	Grass	01_grassWildFlowers	1_Natural	3	1	Middle	Gen3_Mut0_ID6	607	Gen2_Mut0_ID10	Gen2_Mut0_ID0	-	0.7503	0.4088	0.5502	0.1324	0.7255	0.4849	0.2462	0.4639	0.9564	0.7963	0.4043	0.7907	0.3745	0.0407	0.8481	0.1249	0.304	0.9561	0.7825	0.3394	0.3314	0.7505	0.2879	0.1308	0.5798	0.1689	0.2033	0.0394	0.3709
01_grassWildFlowers	N_background_21.tif	01_grassWildFlowers.N_background_21.tif	01_grassWildFlowers.21	1_Natural	01_grassWildFlowers.1_Natural.Gen3_Mut0_ID1	01_grassWildFlowers.1_Natural.Gen3_Mut0_ID1.N_background_21	9.45E+01	N_background_21.tif	96	Grass	01_grassWildFlowers	1_Natural	3	1	Middle	Gen3_Mut0_ID1	640	Gen2_Mut0_ID5	Gen2_Mut0_ID2	-	0.6908	0.653	0.4538	0.4284	0.7746	0.7049	0.0708	0.471	0.9104	0.7549	0.4805	0.8119	0.448	0.9474	0.8329	0.1639	1.98E-09	0.3461	0.2518	0.3363	0.3524	0.3037	0.3228	0.0879	0.7024	0.2421	0.2203	0.4703	0.4368
01_grassWildFlowers	N_background_6.tif	01_grassWildFlowers.N_background_6.tif	01_grassWildFlowers.6	1_Natural	01_grassWildFlowers.1_Natural.Gen4_Mut0_ID3	01_grassWildFlowers.1_Natural.Gen4_Mut0_ID3.N_background_6	0	N_background_6.tif	97	Grass	01_grassWildFlowers	1_Natural	4	1	Middle	Gen4_Mut0_ID3	1603	Gen3_Mut0_ID9	Gen3_Mut0_ID7	-	0.7318	0.48	0.4181	0.5914	0.7175	0.5846	0.1392	0.4205	0.5221	0.8361	0.547	0.7649	0.4009	0.1823	0.7997	0.1344	0.282	0.8356	0.4438	0.6255	0.2135	0.2114	0.2123	0.5946	0.4175	0.1224	0.0988	0.1818	0.38
01_grassWildFlowers	N_background_5.tif	01_grassWildFlowers.N_background_5.tif	01_grassWildFlowers.5	1_Natural	01_grassWildFlowers.1_Natural.Gen4_Mut0_ID1	01_grassWildFlowers.1_Natural.Gen4_Mut0_ID1.N_background_5	8.75E+01	N_background_5.tif	98	Grass	01_grassWildFlowers	1_Natural	4	1	Middle	Gen4_Mut0_ID1	735	Gen2_Mut0_ID0	Gen3_Mut0_ID0	-	0.7502	0.4371	0.6145	0.3392	0.5569	0.8101	0.0964	0.4398	0.5619	0.8092	0.3974	0.7869	0.5607	0.284	0.7171	0.1233	0.448	0.1761	0.7749	0.278	0.966	0.7489	0.2893	0.1386	0.5879	0.1449	0.449	0.1197	0.3874
01_grassWildFlowers	N_background_9.tif	01_grassWildFlowers.N_background_9.tif	01_grassWildFlowers.9	1_Natural	01_grassWildFlowers.1_Natural.Gen3_Mut0_ID0	01_grassWildFlowers.1_Natural.Gen3_Mut0_ID0.N_background_9	0	N_background_9.tif	99	Grass	01_grassWildFlowers	1_Natural	4	1	Middle	Gen3_Mut0_ID0	1258	Gen2_Mut0_ID2	Gen2_Mut0_ID5	-	0.4727	0.406	0.5348	0.3504	0.5234	0.813	0.9046	0.4029	0.5619	0.4278	0.4812	0.7549	0.5609	0.2891	0.7042	0.1233	0.4607	0.173	0.0886	0.278	0.967	0.7193	0.3579	0.6135	0.2299	0.6173	0.5148	0.6158	0.5167
01_grassWildFlowers	N_background_12.tif	01_grassWildFlowers.N_background_12.tif	01_grassWildFlowers.12	1_Natural	01_grassWildFlowers.1_Natural.Gen2_Mut0_ID10	01_grassWildFlowers.1_Natural.Gen2_Mut0_ID10.N_background_12	8.38E+01	N_background_12.tif	100	Grass	01_grassWildFlowers	1_Natural	4	1	Middle	Gen2_Mut0_ID10	1445	Gen1_Mut0_ID10	Gen0_Mut0_ID12	-	0.731	0.4445	0.56	0.1323	0.7255	0.4124	0.2677	0.4465	0.9582	0.7944	0.5524	0.8389	0.4065	0.142	0.7857	0.1755	0.3087	0.8206	0.2796	0.7009	0.2111	0.1993	0.2009	0.6522	0.1251	0.1596	0.1606	0.0817	0.3696
01_grassWildFlowers	N_background_11.tif	01_grassWildFlowers.N_background_11.tif	01_grassWildFlowers.11	1_Natural	01_grassWildFlowers.1_Natural.Gen2_Mut0_ID0	01_grassWildFlowers.1_Natural.Gen2_Mut0_ID0.N_background_11	0	N_background_11.tif	101	Grass	01_grassWildFlowers	1_Natural	4	1	Middle	Gen2_Mut0_ID0	1292	Gen1_Mut0_ID10	Gen0_Mut0_ID0	-	0.7511	0.4446	0.409	0.1522	0.7233	0.6339	0.0828	0.4417	0.5238	0.8368	0.4015	0.7737	0.3677	0.1431	0.8681	0.1232	0.3021	0.9561	0.8194	0.3236	0.36	0.7534	0.2696	0.1108	0.6044	0.0875	0.4393	0.1197	0.3834
01_grassWildFlowers	N_background_15.tif	01_grassWildFlowers.N_background_15.tif	01_grassWildFlowers.15	1_Natural	01_grassWildFlowers.1_Natural.Gen3_Mut0_ID10	01_grassWildFlowers.1_Natural.Gen3_Mut0_ID10.N_background_15	8.32E+01	N_background_15.tif	102	Grass	01_grassWildFlowers	1_Natural	4	1	Middle	Gen3_Mut0_ID10	1381	Gen2_Mut0_ID2	Gen2_Mut0_IDR2	-	0.4181	0.7419	0.0494	0.3784	0.5005	0.7592	0.8645	0.3997	0.5629	0.5402	0.4839	0.7293	0.5915	0.4458	0.6852	0.1644	0.0088	0.3759	0.2002	0.2748	0.9302	0.8636	0.5194	0.6165	0.2139	0.4853	0.0895	0.4058	0.6174
01_grassWildFlowers	N_background_10.tif	01_grassWildFlowers.N_background_10.tif	01_grassWildFlowers.10	1_Natural	01_grassWildFlowers.1_Natural.Gen4_Mut0_ID4	01_grassWildFlowers.1_Natural.Gen4_Mut0_ID4.N_background_10	0	N_background_10.tif	103	Grass	01_grassWildFlowers	1_Natural	4	1	Middle	Gen4_Mut0_ID4	758	Gen2_Mut0_ID10	Gen3_Mut0_ID8	-	0.7335	0.4425	0.4125	0.1462	0.7156	0.4754	0.2902	0.4393	0.7471	0.6201	0.553	0.8092	0.3773	0.142	0.739	0.1814	0.3183	0.8183	0.2867	0.8649	0.4528	0.4367	0.4677	0.54	0.3384	0.2089	0.2238	0.0816	0.3113
01_grassWildFlowers	N_background_13.tif	01_grassWildFlowers.N_background_13.tif	01_grassWildFlowers.13	1_Natural	01_grassWildFlowers.1_Natural.Gen2_Mut0_ID3	01_grassWildFlowers.1_Natural.Gen2_Mut0_ID3.N_background_13	8.45E+01	N_background_13.tif	104	Grass	01_grassWildFlowers	1_Natural	4	1	Middle	Gen2_Mut0_ID3	2839	Gen1_Mut0_ID7	Gen1_Mut0_ID2	-	0.2421	0.7218	0.1763	0.6579	0.6132	0.4082	0.7605	0.3052	0.6401	0.6148	0.8919	0.1603	0.1449	0.2952	0.3897	0.2029	0.3746	0.4308	0.5226	0.8873	0.5333	0.4896	0.5573	0.5164	0.4027	0.4618	0.0804	0.9304	0.0554
01_grassWildFlowers	N_background_22.tif	01_grassWildFlowers.N_background_22.tif	01_grassWildFlowers.22	1_Natural	01_grassWildFlowers.1_Natural.Gen4_Mut0_ID8	01_grassWildFlowers.1_Natural.Gen4_Mut0_ID8.N_background_22	8.63E+01	N_background_22.tif	105	Grass	01_grassWildFlowers	1_Natural	4	1	Middle	Gen4_Mut0_ID8	571	Gen3_Mut0_ID10	Gen3_Mut0_IDR2	-	0.4213	0.7168	0.0502	0.309	0.511	0.7212	0.0428	0.4308	0.5617	0.5573	0.4825	0.5241	0.5864	0.4457	0.7179	0.1586	0.2359	0.9572	0.3758	0.2171	0.4266	0.7654	0.2307	0.0461	0.215	0.4822	0.4082	0.4399	0.6168
01_grassWildFlowers	N_background_19.tif	01_grassWildFlowers.N_background_19.tif	01_grassWildFlowers.19	1_Natural	01_grassWildFlowers.1_Natural.Gen4_Mut0_ID5	01_grassWildFlowers.1_Natural.Gen4_Mut0_ID5.N_background_19	8.28E+01	N_background_19.tif	106	Grass	01_grassWildFlowers	1_Natural	4	1	Middle	Gen4_Mut0_ID5	519	Gen3_Mut0_ID8	Gen2_Mut0_ID10	-	0.7393	0.6901	0.5586	0.135	0.7253	0.6293	0.2624	0.4465	0.9579	0.788	0.7549	0.2686	0.1714	0.0969	0.7853	0.1899	0.3702	0.581	0.5192	0.7014	0.2569	0.2406	0.2665	0.6327	0.1745	0.4499	0.1615	0.9305	0.189
01_grassWildFlowers	N_background_8.tif	01_grassWildFlowers.N_background_8.tif	01_grassWildFlowers.8	1_Natural	01_grassWildFlowers.1_Natural.Gen4_Mut0_ID11	01_grassWildFlowers.1_Natural.Gen4_Mut0_ID11.N_background_8	8.82E+01	N_background_8.tif	107	Grass	01_grassWildFlowers	1_Natural	4	1	Middle	Gen4_Mut0_ID11	494	Gen1_Mut0_ID7	Gen3_Mut0_ID0	-	0.4727	0.6342	0.1808	0.3465	0.4562	0.8099	0.8861	0.4006	0.568	0.6502	0.8936	0.1636	0.0515	0.2878	0.7042	0.1536	0.4554	0.3868	0.4519	0.8303	0.5534	0.5298	0.3587	0.4995	0.2296	0.6088	0.4925	0.6163	0.4109
01_grassWildFlowers	N_background_20.tif	01_grassWildFlowers.N_background_20.tif	01_grassWildFlowers.20	1_Natural	01_grassWildFlowers.1_Natural.Gen3_Mut0_ID8	01_grassWildFlowers.1_Natural.Gen3_Mut0_ID8.N_background_20	8.46E+01	N_background_20.tif	108	Grass	01_grassWildFlowers	1_Natural	4	1	Middle	Gen3_Mut0_ID8	443	Gen2_Mut0_ID3	Gen2_Mut0_ID1	-	0.7412	0.6881	0.4111	0.1496	0.7188	0.6773	0.2849	0.4393	0.7468	0.6134	0.7555	0.2404	0.1455	0.0969	0.7386	0.1939	0.3785	0.5787	0.5261	0.8654	0.5319	0.4867	0.5547	0.5164	0.4026	0.4919	0.2247	0.9304	0.1459
01_grassWildFlowers	N_background_3.tif	01_grassWildFlowers.N_background_3.tif	01_grassWildFlowers.3	1_Natural	01_grassWildFlowers.1_Natural.Gen4_Mut0_IDR0	01_grassWildFlowers.1_Natural.Gen4_Mut0_IDR0.N_background_3	8.93E+01	N_background_3.tif	109	Grass	01_grassWildFlowers	1_Natural	4	1	Middle	Gen4_Mut0_IDR0	435	Gen2_Mut0_ID2	Gen2_Mut0_ID2	-	0.4181	0.6691	0.4534	0.3417	0.4963	0.8477	0.9091	0.3996	0.5617	0.4112	0.4817	0.7448	0.6478	0.285	0.6851	0.1645	0	0.3759	0.1017	0.2736	0.9577	0.9221	0.361	0.6173	0.2148	0.8309	0.5154	0.6194	0.5679
01_grassWildFlowers	N_background_1.tif	01_grassWildFlowers.N_background_1.tif	01_grassWildFlowers.1	1_Natural	01_grassWildFlowers.1_Natural.Gen3_Mut0_IDR2	01_grassWildFlowers.1_Natural.Gen3_Mut0_IDR2.N_background_1	8.90E+01	N_background_1.tif	110	Grass	01_grassWildFlowers	1_Natural	4	1	Middle	Gen3_Mut0_IDR2	484	Gen0_Mut0_ID0	Gen0_Mut0_ID0	-	0.76	0.44	0.4	0.16	0.72	0.72	0.04	0.44	0.52	0.84	0.4	0.44	0.16	0.12	0.88	0.12	0.28	0.96	0.88	0.2	0.36	0.76	0.28	0.04	0.72	0.08	0.44	0.44	0.4
01_grassWildFlowers	N_background_23.tif	01_grassWildFlowers.N_background_23.tif	01_grassWildFlowers.23	1_Natural	01_grassWildFlowers.1_Natural.Gen4_Mut0_IDR1	01_grassWildFlowers.1_Natural.Gen4_Mut0_IDR1.N_background_23	8.64E+01	N_background_23.tif	111	Grass	01_grassWildFlowers	1_Natural	4	1	Middle	Gen4_Mut0_IDR1	448	Gen1_Mut0_ID3	Gen1_Mut0_ID3	-	0.357	0.2963	0.6798	0.4882	0.6173	0.4139	0.4901	0.4705	0.68	0.3927	0.44	0.4142	0.3968	0.8362	0.8347	0.4342	0.7648	0.6101	0.3968	0.3223	0.72	0.7116	0.4132	0.2465	0.4329	0.5288	0.6767	0.1851	0.2942
01_grassWildFlowers	N_background_18.tif	01_grassWildFlowers.N_background_18.tif	01_grassWildFlowers.18	1_Natural	01_grassWildFlowers.1_Natural.Gen3_Mut0_ID7	01_grassWildFlowers.1_Natural.Gen3_Mut0_ID7.N_background_18	8.69E+01	N_background_18.tif	112	Grass	01_grassWildFlowers	1_Natural	4	1	Middle	Gen3_Mut0_ID7	919	Gen2_Mut0_ID0	Gen2_Mut0_ID10	-	0.7318	0.4806	0.4182	0.1521	0.7233	0.5851	0.1018	0.424	0.5256	0.835	0.5497	0.8263	0.4009	0.2463	0.8009	0.1739	0.3073	0.8206	0.314	0.6858	0.2342	0.2021	0.1698	0.6329	0.1485	0.0782	0.4031	0.162	0.3822
01_grassWildFlowers	N_background_4.tif	01_grassWildFlowers.N_background_4.tif	01_grassWildFlowers.4	1_Natural	01_grassWildFlowers.1_Natural.Gen4_Mut0_ID10	01_grassWildFlowers.1_Natural.Gen4_Mut0_ID10.N_background_4	9.45E+01	N_background_4.tif	113	Grass	01_grassWildFlowers	1_Natural	4	1	Middle	Gen4_Mut0_ID10	1088	Gen3_Mut0_ID0	Gen1_Mut0_ID7	-	0.44	0.4131	0.5114	0.1482	0.5016	0.5219	0.7818	0.4029	0.635	0.4278	0.4812	0.7513	0.5894	0.2849	0.3893	0.1339	0.4109	0.2385	0.1982	0.3353	0.9433	0.6645	0.5571	0.6083	0.2082	0.4708	0.0961	0.9358	0.2014
01_grassWildFlowers	N_background_0.tif	01_grassWildFlowers.N_background_0.tif	01_grassWildFlowers.0	1_Natural	01_grassWildFlowers.1_Natural.Gen4_Mut0_ID0	01_grassWildFlowers.1_Natural.Gen4_Mut0_ID0.N_background_0	9.55E+01	N_background_0.tif	114	Grass	01_grassWildFlowers	1_Natural	4	1	Middle	Gen4_Mut0_ID0	3633	Gen3_Mut0_ID0	Gen2_Mut0_ID0	-	0.4736	0.4161	0.3293	0.1641	0.6807	0.6368	0.8907	0.4049	0.5238	0.4575	0.4853	0.7442	0.3679	0.1484	0.8533	0.1232	0.316	0.953	0.1362	0.3236	0.361	0.7246	0.3282	0.584	0.2472	0.5518	0.5034	0.6158	0.5126
01_grassWildFlowers	N_background_14.tif	01_grassWildFlowers.N_background_14.tif	01_grassWildFlowers.14	1_Natural	01_grassWildFlowers.1_Natural.Gen4_Mut0_ID2	01_grassWildFlowers.1_Natural.Gen4_Mut0_ID2.N_background_14	8.47E+01	N_background_14.tif	115	Grass	01_grassWildFlowers	1_Natural	4	1	Middle	Gen4_Mut0_ID2	6100	Gen3_Mut0_ID7	Gen3_Mut0_ID9	-	0.2598	0.4703	0.1674	0.214	0.6211	0.4521	0.5582	0.3099	0.4168	0.8391	0.5015	0.4566	0.1597	0.3592	0.4915	0.1641	0.3019	0.8206	0.306	0.6856	0.2341	0.2028	0.1699	0.6246	0.145	0.0782	0.3837	0.4175	0.3341
01_grassWildFlowers	N_background_17.tif	01_grassWildFlowers.N_background_17.tif	01_grassWildFlowers.17	1_Natural	01_grassWildFlowers.1_Natural.Gen1_Mut0_ID2	01_grassWildFlowers.1_Natural.Gen1_Mut0_ID2.N_background_17	9.11E+01	N_background_17.tif	116	Grass	01_grassWildFlowers	1_Natural	4	1	Middle	Gen1_Mut0_ID2	540	Gen0_Mut0_ID3	Gen0_Mut0_ID11	-	0.2224	0.742	0.4803	0.7955	0.6547	0.7372	0.9096	0.3042	0.56	0.3697	0.48	0.7451	0.7211	0.2968	0.6855	0.206	0.1171	0.3703	0.0893	0.2745	0.96	0.9237	0.3604	0.6438	0.4093	0.8309	0.5233	0.6134	0.5851
01_grassWildFlowers	N_background_16.tif	01_grassWildFlowers.N_background_16.tif	01_grassWildFlowers.16	1_Natural	01_grassWildFlowers.1_Natural.Gen1_Mut0_ID0	01_grassWildFlowers.1_Natural.Gen1_Mut0_ID0.N_background_16	7.82E+01	N_background_16.tif	117	Grass	01_grassWildFlowers	1_Natural	4	1	Middle	Gen1_Mut0_ID0	546	Gen0_Mut0_ID0	Gen0_Mut0_ID12	-	0.297	0.44	0.421	0.1666	0.7203	0.4219	0.7783	0.6388	0.5218	0.8392	0.3534	0.4602	0.2634	0.1216	0.6293	0.2659	0.3502	0.945	0.88	0.5737	0.2009	0.7598	0.2772	0.6147	0.1203	0.1587	0.4018	0.0082	0.1318
01_grassWildFlowers	N_background_7.tif	01_grassWildFlowers.N_background_7.tif	01_grassWildFlowers.7	1_Natural	01_grassWildFlowers.1_Natural.Gen4_Mut0_ID9	01_grassWildFlowers.1_Natural.Gen4_Mut0_ID9.N_background_7	8.60E+01	N_background_7.tif	118	Grass	01_grassWildFlowers	1_Natural	4	1	Middle	Gen4_Mut0_ID9	928	Gen3_Mut0_IDR2	Gen3_Mut0_ID10	-	0.7568	0.463	0.3992	0.2074	0.71	0.7581	0.835	0.4068	0.5212	0.8239	0.4009	0.6697	0.1651	0.1201	0.8537	0.125	0.0458	0.3787	0.7497	0.2616	0.8714	0.8585	0.5272	0.6105	0.7189	0.083	0.1184	0.4058	0.4006
01_grassWildFlowers	N_background_2.tif	01_grassWildFlowers.N_background_2.tif	01_grassWildFlowers.2	1_Natural	01_grassWildFlowers.1_Natural.Gen3_Mut0_ID9	01_grassWildFlowers.1_Natural.Gen3_Mut0_ID9.N_background_2	8.82E+01	N_background_2.tif	119	Grass	01_grassWildFlowers	1_Natural	4	1	Middle	Gen3_Mut0_ID9	750	Gen2_Mut0_ID1	Gen2_Mut0_ID3	-	0.2598	0.4697	0.1673	0.6456	0.6149	0.4516	0.5989	0.3063	0.4132	0.8407	0.4986	0.383	0.1597	0.2952	0.4903	0.1266	0.2776	0.8356	0.4358	0.6253	0.2134	0.212	0.2124	0.5878	0.4012	0.1224	0.0805	0.439	0.3318
01_grassWildFlowers	N_background_21.tif	01_grassWildFlowers.N_background_21.tif	01_grassWildFlowers.21	1_Natural	01_grassWildFlowers.1_Natural.Gen1_Mut0_ID7	01_grassWildFlowers.1_Natural.Gen1_Mut0_ID7.N_background_21	9.45E+01	N_background_21.tif	120	Grass	01_grassWildFlowers	1_Natural	4	1	Middle	Gen1_Mut0_ID7	1365	Gen0_Mut0_ID22	Gen0_Mut0_ID21	-	0.44	0.6411	0.1588	0.1442	0.4401	0.5188	0.76	0.4006	0.6417	0.6502	0.8936	0.16	0.08	0.2831	0.3893	0.1612	0.405	0.436	0.5346	0.8821	0.531	0.488	0.5579	0.4946	0.2079	0.4618	0.0726	0.9363	0.0407
01_grassWildFlowers	N_background_3.tif	01_grassWildFlowers.N_background_3.tif	01_grassWildFlowers.3	1_Natural	01_grassWildFlowers.1_Natural.Gen5_Mut0_ID5	01_grassWildFlowers.1_Natural.Gen5_Mut0_ID5.N_background_3	8.93E+01	N_background_3.tif	121	Grass	01_grassWildFlowers	1_Natural	5	1	Middle	Gen5_Mut0_ID5	329	Gen1_Mut0_ID7	Gen2_Mut0_ID3	-	0.4024	0.6568	0.1595	0.6256	0.612	0.4109	0.7601	0.3833	0.6415	0.6502	0.8936	0.1603	0.0848	0.2831	0.3651	0.1665	0.405	0.436	0.523	0.7977	0.522	0.4883	0.5578	0.5164	0.213	0.4618	0.08	0.9363	0.0554
01_grassWildFlowers	N_background_10.tif	01_grassWildFlowers.N_background_10.tif	01_grassWildFlowers.10	1_Natural	01_grassWildFlowers.1_Natural.Gen5_Mut0_IDR0	01_grassWildFlowers.1_Natural.Gen5_Mut0_IDR0.N_background_10	0	N_background_10.tif	122	Grass	01_grassWildFlowers	1_Natural	5	1	Middle	Gen5_Mut0_IDR0	420	Gen3_Mut0_ID8	Gen3_Mut0_ID8	-	0.7412	0.6881	0.4111	0.1496	0.7188	0.6773	0.2849	0.4393	0.7468	0.6134	0.7555	0.2404	0.1455	0.0969	0.7386	0.1939	0.3785	0.5787	0.5261	0.8654	0.5319	0.4867	0.5547	0.5164	0.4026	0.4919	0.2247	0.9304	0.1459
01_grassWildFlowers	N_background_11.tif	01_grassWildFlowers.N_background_11.tif	01_grassWildFlowers.11	1_Natural	01_grassWildFlowers.1_Natural.Gen2_Mut0_ID0	01_grassWildFlowers.1_Natural.Gen2_Mut0_ID0.N_background_11	0	N_background_11.tif	123	Grass	01_grassWildFlowers	1_Natural	5	1	Middle	Gen2_Mut0_ID0	376	Gen1_Mut0_ID10	Gen0_Mut0_ID0	-	0.7511	0.4446	0.409	0.1522	0.7233	0.6339	0.0828	0.4417	0.5238	0.8368	0.4015	0.7737	0.3677	0.1431	0.8681	0.1232	0.3021	0.9561	0.8194	0.3236	0.36	0.7534	0.2696	0.1108	0.6044	0.0875	0.4393	0.1197	0.3834
01_grassWildFlowers	N_background_22.tif	01_grassWildFlowers.N_background_22.tif	01_grassWildFlowers.22	1_Natural	01_grassWildFlowers.1_Natural.Gen2_Mut0_ID10	01_grassWildFlowers.1_Natural.Gen2_Mut0_ID10.N_background_22	8.63E+01	N_background_22.tif	124	Grass	01_grassWildFlowers	1_Natural	5	1	Middle	Gen2_Mut0_ID10	395	Gen1_Mut0_ID10	Gen0_Mut0_ID12	-	0.731	0.4445	0.56	0.1323	0.7255	0.4124	0.2677	0.4465	0.9582	0.7944	0.5524	0.8389	0.4065	0.142	0.7857	0.1755	0.3087	0.8206	0.2796	0.7009	0.2111	0.1993	0.2009	0.6522	0.1251	0.1596	0.1606	0.0817	0.3696
01_grassWildFlowers	N_background_21.tif	01_grassWildFlowers.N_background_21.tif	01_grassWildFlowers.21	1_Natural	01_grassWildFlowers.1_Natural.Gen5_Mut0_ID1	01_grassWildFlowers.1_Natural.Gen5_Mut0_ID1.N_background_21	9.45E+01	N_background_21.tif	125	Grass	01_grassWildFlowers	1_Natural	5	1	Middle	Gen5_Mut0_ID1	761	Gen3_Mut0_ID0	Gen4_Mut0_ID2	-	0.2825	0.406	0.194	0.3503	0.6082	0.8062	0.9042	0.3142	0.5617	0.4146	0.4814	0.7466	0.2052	0.2891	0.4915	0.1234	0.4611	0.8204	0.3052	0.6781	0.2342	0.2066	0.3166	0.6246	0.1454	0.6032	0.3859	0.4186	0.3341
01_grassWildFlowers	N_background_8.tif	01_grassWildFlowers.N_background_8.tif	01_grassWildFlowers.8	1_Natural	01_grassWildFlowers.1_Natural.Gen4_Mut0_ID10	01_grassWildFlowers.1_Natural.Gen4_Mut0_ID10.N_background_8	8.82E+01	N_background_8.tif	126	Grass	01_grassWildFlowers	1_Natural	5	1	Middle	Gen4_Mut0_ID10	730	Gen3_Mut0_ID0	Gen1_Mut0_ID7	-	0.44	0.4131	0.5114	0.1482	0.5016	0.5219	0.7818	0.4029	0.635	0.4278	0.4812	0.7513	0.5894	0.2849	0.3893	0.1339	0.4109	0.2385	0.1982	0.3353	0.9433	0.6645	0.5571	0.6083	0.2082	0.4708	0.0961	0.9358	0.2014
01_grassWildFlowers	N_background_17.tif	01_grassWildFlowers.N_background_17.tif	01_grassWildFlowers.17	1_Natural	01_grassWildFlowers.1_Natural.Gen5_Mut0_ID8	01_grassWildFlowers.1_Natural.Gen5_Mut0_ID8.N_background_17	9.11E+01	N_background_17.tif	127	Grass	01_grassWildFlowers	1_Natural	5	1	Middle	Gen5_Mut0_ID8	354	Gen3_Mut0_ID10	Gen4_Mut0_ID10	-	0.5356	0.7418	0.0494	0.3538	0.5005	0.7592	0.8611	0.3997	0.5641	0.5389	0.4909	0.7246	0.5915	0.3101	0.4157	0.1404	0.0376	0.3745	0.1995	0.2925	0.9302	0.8621	0.532	0.615	0.209	0.4771	0.0895	0.8312	0.2628
01_grassWildFlowers	N_background_4.tif	01_grassWildFlowers.N_background_4.tif	01_grassWildFlowers.4	1_Natural	01_grassWildFlowers.1_Natural.Gen5_Mut0_IDR1	01_grassWildFlowers.1_Natural.Gen5_Mut0_IDR1.N_background_4	9.45E+01	N_background_4.tif	128	Grass	01_grassWildFlowers	1_Natural	5	1	Middle	Gen5_Mut0_IDR1	606	Gen3_Mut0_ID9	Gen3_Mut0_ID9	-	0.2598	0.4697	0.1673	0.6456	0.6149	0.4516	0.5989	0.3063	0.4132	0.8407	0.4986	0.383	0.1597	0.2952	0.4903	0.1266	0.2776	0.8356	0.4358	0.6253	0.2134	0.212	0.2124	0.5878	0.4012	0.1224	0.0805	0.439	0.3318
01_grassWildFlowers	N_background_13.tif	01_grassWildFlowers.N_background_13.tif	01_grassWildFlowers.13	1_Natural	01_grassWildFlowers.1_Natural.Gen4_Mut0_ID3	01_grassWildFlowers.1_Natural.Gen4_Mut0_ID3.N_background_13	8.45E+01	N_background_13.tif	129	Grass	01_grassWildFlowers	1_Natural	5	1	Middle	Gen4_Mut0_ID3	427	Gen3_Mut0_ID9	Gen3_Mut0_ID7	-	0.7318	0.48	0.4181	0.5914	0.7175	0.5846	0.1392	0.4205	0.5221	0.8361	0.547	0.7649	0.4009	0.1823	0.7997	0.1344	0.282	0.8356	0.4438	0.6255	0.2135	0.2114	0.2123	0.5946	0.4175	0.1224	0.0988	0.1818	0.38
01_grassWildFlowers	N_background_2.tif	01_grassWildFlowers.N_background_2.tif	01_grassWildFlowers.2	1_Natural	01_grassWildFlowers.1_Natural.Gen3_Mut0_ID7	01_grassWildFlowers.1_Natural.Gen3_Mut0_ID7.N_background_2	8.82E+01	N_background_2.tif	130	Grass	01_grassWildFlowers	1_Natural	5	1	Middle	Gen3_Mut0_ID7	451	Gen2_Mut0_ID0	Gen2_Mut0_ID10	-	0.7318	0.4806	0.4182	0.1521	0.7233	0.5851	0.1018	0.424	0.5256	0.835	0.5497	0.8263	0.4009	0.2463	0.8009	0.1739	0.3073	0.8206	0.314	0.6858	0.2342	0.2021	0.1698	0.6329	0.1485	0.0782	0.4031	0.162	0.3822
01_grassWildFlowers	N_background_16.tif	01_grassWildFlowers.N_background_16.tif	01_grassWildFlowers.16	1_Natural	01_grassWildFlowers.1_Natural.Gen5_Mut0_ID7	01_grassWildFlowers.1_Natural.Gen5_Mut0_ID7.N_background_16	7.82E+01	N_background_16.tif	131	Grass	01_grassWildFlowers	1_Natural	5	1	Middle	Gen5_Mut0_ID7	404	Gen3_Mut0_ID7	Gen4_Mut0_ID3	-	0.7318	0.4806	0.4182	0.1694	0.7283	0.6004	0.1389	0.4274	0.5256	0.8352	0.5495	0.8173	0.4009	0.1913	0.7999	0.173	0.2833	0.8352	0.4208	0.6256	0.2318	0.2024	0.1704	0.6307	0.1488	0.0783	0.3467	0.1643	0.382
01_grassWildFlowers	N_background_19.tif	01_grassWildFlowers.N_background_19.tif	01_grassWildFlowers.19	1_Natural	01_grassWildFlowers.1_Natural.Gen4_Mut0_ID9	01_grassWildFlowers.1_Natural.Gen4_Mut0_ID9.N_background_19	8.28E+01	N_background_19.tif	132	Grass	01_grassWildFlowers	1_Natural	5	1	Middle	Gen4_Mut0_ID9	437	Gen3_Mut0_IDR2	Gen3_Mut0_ID10	-	0.7568	0.463	0.3992	0.2074	0.71	0.7581	0.835	0.4068	0.5212	0.8239	0.4009	0.6697	0.1651	0.1201	0.8537	0.125	0.0458	0.3787	0.7497	0.2616	0.8714	0.8585	0.5272	0.6105	0.7189	0.083	0.1184	0.4058	0.4006
01_grassWildFlowers	N_background_20.tif	01_grassWildFlowers.N_background_20.tif	01_grassWildFlowers.20	1_Natural	01_grassWildFlowers.1_Natural.Gen4_Mut0_ID2	01_grassWildFlowers.1_Natural.Gen4_Mut0_ID2.N_background_20	8.46E+01	N_background_20.tif	133	Grass	01_grassWildFlowers	1_Natural	5	1	Middle	Gen4_Mut0_ID2	477	Gen3_Mut0_ID7	Gen3_Mut0_ID9	-	0.2598	0.4703	0.1674	0.214	0.6211	0.4521	0.5582	0.3099	0.4168	0.8391	0.5015	0.4566	0.1597	0.3592	0.4915	0.1641	0.3019	0.8206	0.306	0.6856	0.2341	0.2028	0.1699	0.6246	0.145	0.0782	0.3837	0.4175	0.3341
01_grassWildFlowers	N_background_12.tif	01_grassWildFlowers.N_background_12.tif	01_grassWildFlowers.12	1_Natural	01_grassWildFlowers.1_Natural.Gen5_Mut0_ID0	01_grassWildFlowers.1_Natural.Gen5_Mut0_ID0.N_background_12	8.38E+01	N_background_12.tif	134	Grass	01_grassWildFlowers	1_Natural	5	1	Middle	Gen5_Mut0_ID0	409	Gen4_Mut0_ID2	Gen3_Mut0_ID0	-	0.4469	0.4703	0.506	0.2141	0.5388	0.459	0.5586	0.3984	0.417	0.8391	0.5013	0.4651	0.5085	0.3592	0.7042	0.164	0.3016	0.1732	0.0894	0.2857	0.9669	0.7155	0.2311	0.6135	0.2295	0.0927	0.5125	0.6147	0.5167
01_grassWildFlowers	N_background_7.tif	01_grassWildFlowers.N_background_7.tif	01_grassWildFlowers.7	1_Natural	01_grassWildFlowers.1_Natural.Gen3_Mut0_ID0	01_grassWildFlowers.1_Natural.Gen3_Mut0_ID0.N_background_7	8.60E+01	N_background_7.tif	135	Grass	01_grassWildFlowers	1_Natural	5	1	Middle	Gen3_Mut0_ID0	409	Gen2_Mut0_ID2	Gen2_Mut0_ID5	-	0.4727	0.406	0.5348	0.3504	0.5234	0.813	0.9046	0.4029	0.5619	0.4278	0.4812	0.7549	0.5609	0.2891	0.7042	0.1233	0.4607	0.173	0.0886	0.278	0.967	0.7193	0.3579	0.6135	0.2299	0.6173	0.5148	0.6158	0.5167
01_grassWildFlowers	N_background_5.tif	01_grassWildFlowers.N_background_5.tif	01_grassWildFlowers.5	1_Natural	01_grassWildFlowers.1_Natural.Gen2_Mut0_ID3	01_grassWildFlowers.1_Natural.Gen2_Mut0_ID3.N_background_5	8.75E+01	N_background_5.tif	136	Grass	01_grassWildFlowers	1_Natural	5	1	Middle	Gen2_Mut0_ID3	462	Gen1_Mut0_ID7	Gen1_Mut0_ID2	-	0.2421	0.7218	0.1763	0.6579	0.6132	0.4082	0.7605	0.3052	0.6401	0.6148	0.8919	0.1603	0.1449	0.2952	0.3897	0.2029	0.3746	0.4308	0.5226	0.8873	0.5333	0.4896	0.5573	0.5164	0.4027	0.4618	0.0804	0.9304	0.0554
01_grassWildFlowers	N_background_23.tif	01_grassWildFlowers.N_background_23.tif	01_grassWildFlowers.23	1_Natural	01_grassWildFlowers.1_Natural.Gen5_Mut0_ID4	01_grassWildFlowers.1_Natural.Gen5_Mut0_ID4.N_background_23	8.64E+01	N_background_23.tif	137	Grass	01_grassWildFlowers	1_Natural	5	1	Middle	Gen5_Mut0_ID4	372	Gen2_Mut0_ID3	Gen1_Mut0_ID7	-	0.2926	0.7004	0.1755	0.1788	0.4413	0.516	0.7604	0.3279	0.6404	0.6148	0.8919	0.16	0.1397	0.2952	0.4077	0.1967	0.3746	0.4308	0.5342	0.9603	0.5423	0.4891	0.5574	0.4946	0.3974	0.4618	0.0731	0.9304	0.0407
01_grassWildFlowers	N_background_0.tif	01_grassWildFlowers.N_background_0.tif	01_grassWildFlowers.0	1_Natural	01_grassWildFlowers.1_Natural.Gen1_Mut0_ID7	01_grassWildFlowers.1_Natural.Gen1_Mut0_ID7.N_background_0	9.55E+01	N_background_0.tif	138	Grass	01_grassWildFlowers	1_Natural	5	1	Middle	Gen1_Mut0_ID7	507	Gen0_Mut0_ID22	Gen0_Mut0_ID21	-	0.44	0.6411	0.1588	0.1442	0.4401	0.5188	0.76	0.4006	0.6417	0.6502	0.8936	0.16	0.08	0.2831	0.3893	0.1612	0.405	0.436	0.5346	0.8821	0.531	0.488	0.5579	0.4946	0.2079	0.4618	0.0726	0.9363	0.0407
01_grassWildFlowers	N_background_6.tif	01_grassWildFlowers.N_background_6.tif	01_grassWildFlowers.6	1_Natural	01_grassWildFlowers.1_Natural.Gen4_Mut0_ID0	01_grassWildFlowers.1_Natural.Gen4_Mut0_ID0.N_background_6	0	N_background_6.tif	139	Grass	01_grassWildFlowers	1_Natural	5	1	Middle	Gen4_Mut0_ID0	2822	Gen3_Mut0_ID0	Gen2_Mut0_ID0	-	0.4736	0.4161	0.3293	0.1641	0.6807	0.6368	0.8907	0.4049	0.5238	0.4575	0.4853	0.7442	0.3679	0.1484	0.8533	0.1232	0.316	0.953	0.1362	0.3236	0.361	0.7246	0.3282	0.584	0.2472	0.5518	0.5034	0.6158	0.5126
01_grassWildFlowers	N_background_18.tif	01_grassWildFlowers.N_background_18.tif	01_grassWildFlowers.18	1_Natural	01_grassWildFlowers.1_Natural.Gen5_Mut0_ID11	01_grassWildFlowers.1_Natural.Gen5_Mut0_ID11.N_background_18	8.69E+01	N_background_18.tif	140	Grass	01_grassWildFlowers	1_Natural	5	1	Middle	Gen5_Mut0_ID11	491	Gen3_Mut0_ID0	Gen4_Mut0_ID2	-	0.4687	0.4603	0.2441	0.244	0.6206	0.7733	0.564	0.31	0.5373	0.4696	0.5015	0.486	0.162	0.3592	0.4942	0.1248	0.4605	0.7924	0.2788	0.2976	0.8296	0.291	0.1972	0.6245	0.1603	0.6059	0.4881	0.4254	0.5155
01_grassWildFlowers	N_background_14.tif	01_grassWildFlowers.N_background_14.tif	01_grassWildFlowers.14	1_Natural	01_grassWildFlowers.1_Natural.Gen5_Mut0_ID6	01_grassWildFlowers.1_Natural.Gen5_Mut0_ID6.N_background_14	8.47E+01	N_background_14.tif	141	Grass	01_grassWildFlowers	1_Natural	5	1	Middle	Gen5_Mut0_ID6	2381	Gen4_Mut0_ID3	Gen3_Mut0_ID7	-	0.7318	0.48	0.4181	0.5733	0.7125	0.5713	0.1021	0.4174	0.5221	0.8357	0.5472	0.7758	0.4009	0.2354	0.8006	0.1353	0.306	0.821	0.3439	0.6857	0.2163	0.2111	0.2116	0.5982	0.4172	0.1223	0.1735	0.1791	0.3802
01_grassWildFlowers	N_background_9.tif	01_grassWildFlowers.N_background_9.tif	01_grassWildFlowers.9	1_Natural	01_grassWildFlowers.1_Natural.Gen5_Mut0_ID10	01_grassWildFlowers.1_Natural.Gen5_Mut0_ID10.N_background_9	0	N_background_9.tif	142	Grass	01_grassWildFlowers	1_Natural	5	1	Middle	Gen5_Mut0_ID10	387	Gen4_Mut0_ID2	Gen3_Mut0_ID0	-	0.2639	0.4184	0.4258	0.3058	0.5239	0.4975	0.8987	0.4028	0.4481	0.7918	0.4812	0.7218	0.5586	0.2891	0.7015	0.1625	0.3021	0.2026	0.1205	0.665	0.4172	0.5875	0.3247	0.6136	0.2099	0.0898	0.4211	0.6076	0.3353
01_grassWildFlowers	N_background_1.tif	01_grassWildFlowers.N_background_1.tif	01_grassWildFlowers.1	1_Natural	01_grassWildFlowers.1_Natural.Gen3_Mut0_ID10	01_grassWildFlowers.1_Natural.Gen3_Mut0_ID10.N_background_1	8.90E+01	N_background_1.tif	143	Grass	01_grassWildFlowers	1_Natural	5	1	Middle	Gen3_Mut0_ID10	654	Gen2_Mut0_ID2	Gen2_Mut0_IDR2	-	0.4181	0.7419	0.0494	0.3784	0.5005	0.7592	0.8645	0.3997	0.5629	0.5402	0.4839	0.7293	0.5915	0.4458	0.6852	0.1644	0.0088	0.3759	0.2002	0.2748	0.9302	0.8636	0.5194	0.6165	0.2139	0.4853	0.0895	0.4058	0.6174
01_grassWildFlowers	N_background_15.tif	01_grassWildFlowers.N_background_15.tif	01_grassWildFlowers.15	1_Natural	01_grassWildFlowers.1_Natural.Gen5_Mut0_ID9	01_grassWildFlowers.1_Natural.Gen5_Mut0_ID9.N_background_15	8.32E+01	N_background_15.tif	144	Grass	01_grassWildFlowers	1_Natural	5	1	Middle	Gen5_Mut0_ID9	2760	Gen4_Mut0_ID10	Gen3_Mut0_ID10	-	0.3224	0.4132	0.5114	0.1702	0.5016	0.5219	0.7798	0.4029	0.6338	0.4291	0.4742	0.756	0.5894	0.4245	0.6612	0.1593	0.3841	0.2399	0.1986	0.3228	0.9433	0.666	0.5487	0.6096	0.2132	0.4837	0.0961	0.4897	0.5651
01_grassWildFlowers	N_background_21.tif	01_grassWildFlowers.N_background_21.tif	01_grassWildFlowers.21	1_Natural	01_grassWildFlowers.1_Natural.Gen6_Mut0_ID6	01_grassWildFlowers.1_Natural.Gen6_Mut0_ID6.N_background_21	9.45E+01	N_background_21.tif	145	Grass	01_grassWildFlowers	1_Natural	6	1	Middle	Gen6_Mut0_ID6	610	Gen5_Mut0_ID1	Gen5_Mut0_ID11	-	0.4838	0.4646	0.2494	0.2591	0.6181	0.826	0.8965	0.3641	0.5617	0.4657	0.511	0.7463	0.1639	0.3517	0.4939	0.1247	0.461	0.8202	0.3052	0.671	0.7852	0.2066	0.3091	0.6246	0.1285	0.6055	0.4766	0.4247	0.4785
01_grassWildFlowers	N_background_22.tif	01_grassWildFlowers.N_background_22.tif	01_grassWildFlowers.22	1_Natural	01_grassWildFlowers.1_Natural.Gen4_Mut0_ID0	01_grassWildFlowers.1_Natural.Gen4_Mut0_ID0.N_background_22	8.63E+01	N_background_22.tif	146	Grass	01_grassWildFlowers	1_Natural	6	1	Middle	Gen4_Mut0_ID0	487	Gen3_Mut0_ID0	Gen2_Mut0_ID0	-	0.4736	0.4161	0.3293	0.1641	0.6807	0.6368	0.8907	0.4049	0.5238	0.4575	0.4853	0.7442	0.3679	0.1484	0.8533	0.1232	0.316	0.953	0.1362	0.3236	0.361	0.7246	0.3282	0.584	0.2472	0.5518	0.5034	0.6158	0.5126
01_grassWildFlowers	N_background_4.tif	01_grassWildFlowers.N_background_4.tif	01_grassWildFlowers.4	1_Natural	01_grassWildFlowers.1_Natural.Gen5_Mut0_ID11	01_grassWildFlowers.1_Natural.Gen5_Mut0_ID11.N_background_4	9.45E+01	N_background_4.tif	147	Grass	01_grassWildFlowers	1_Natural	6	1	Middle	Gen5_Mut0_ID11	588	Gen3_Mut0_ID0	Gen4_Mut0_ID2	-	0.4687	0.4603	0.2441	0.244	0.6206	0.7733	0.564	0.31	0.5373	0.4696	0.5015	0.486	0.162	0.3592	0.4942	0.1248	0.4605	0.7924	0.2788	0.2976	0.8296	0.291	0.1972	0.6245	0.1603	0.6059	0.4881	0.4254	0.5155
01_grassWildFlowers	N_background_20.tif	01_grassWildFlowers.N_background_20.tif	01_grassWildFlowers.20	1_Natural	01_grassWildFlowers.1_Natural.Gen5_Mut0_ID1	01_grassWildFlowers.1_Natural.Gen5_Mut0_ID1.N_background_20	8.46E+01	N_background_20.tif	148	Grass	01_grassWildFlowers	1_Natural	6	1	Middle	Gen5_Mut0_ID1	1110	Gen3_Mut0_ID0	Gen4_Mut0_ID2	-	0.2825	0.406	0.194	0.3503	0.6082	0.8062	0.9042	0.3142	0.5617	0.4146	0.4814	0.7466	0.2052	0.2891	0.4915	0.1234	0.4611	0.8204	0.3052	0.6781	0.2342	0.2066	0.3166	0.6246	0.1454	0.6032	0.3859	0.4186	0.3341
01_grassWildFlowers	N_background_1.tif	01_grassWildFlowers.N_background_1.tif	01_grassWildFlowers.1	1_Natural	01_grassWildFlowers.1_Natural.Gen4_Mut0_ID2	01_grassWildFlowers.1_Natural.Gen4_Mut0_ID2.N_background_1	8.90E+01	N_background_1.tif	149	Grass	01_grassWildFlowers	1_Natural	6	1	Middle	Gen4_Mut0_ID2	541	Gen3_Mut0_ID7	Gen3_Mut0_ID9	-	0.2598	0.4703	0.1674	0.214	0.6211	0.4521	0.5582	0.3099	0.4168	0.8391	0.5015	0.4566	0.1597	0.3592	0.4915	0.1641	0.3019	0.8206	0.306	0.6856	0.2341	0.2028	0.1699	0.6246	0.145	0.0782	0.3837	0.4175	0.3341
01_grassWildFlowers	N_background_9.tif	01_grassWildFlowers.N_background_9.tif	01_grassWildFlowers.9	1_Natural	01_grassWildFlowers.1_Natural.Gen6_Mut0_ID5	01_grassWildFlowers.1_Natural.Gen6_Mut0_ID5.N_background_9	0	N_background_9.tif	150	Grass	01_grassWildFlowers	1_Natural	6	1	Middle	Gen6_Mut0_ID5	466	Gen2_Mut0_ID3	Gen5_Mut0_ID6	-	0.2737	0.7211	0.4163	0.5792	0.6989	0.5685	0.1053	0.3054	0.6399	0.6352	0.5758	0.7596	0.1537	0.2348	0.7876	0.1411	0.3746	0.4702	0.5215	0.8631	0.5158	0.4667	0.5401	0.5328	0.4191	0.4565	0.085	0.8374	0.0694
01_grassWildFlowers	N_background_12.tif	01_grassWildFlowers.N_background_12.tif	01_grassWildFlowers.12	1_Natural	01_grassWildFlowers.1_Natural.Gen6_Mut0_ID7	01_grassWildFlowers.1_Natural.Gen6_Mut0_ID7.N_background_12	8.38E+01	N_background_12.tif	151	Grass	01_grassWildFlowers	1_Natural	6	1	Middle	Gen6_Mut0_ID7	447	Gen5_Mut0_ID11	Gen5_Mut0_ID1	-	0.2672	0.4017	0.1887	0.3373	0.6102	0.731	0.5715	0.2411	0.5373	0.4182	0.4719	0.4863	0.2034	0.2958	0.4917	0.1235	0.4606	0.7926	0.2788	0.3046	0.2753	0.291	0.2037	0.6245	0.0149	0.6035	0.3961	0.4192	0.3635
01_grassWildFlowers	N_background_11.tif	01_grassWildFlowers.N_background_11.tif	01_grassWildFlowers.11	1_Natural	01_grassWildFlowers.1_Natural.Gen6_Mut0_ID8	01_grassWildFlowers.1_Natural.Gen6_Mut0_ID8.N_background_11	0	N_background_11.tif	152	Grass	01_grassWildFlowers	1_Natural	6	1	Middle	Gen6_Mut0_ID8	675	Gen4_Mut0_ID10	Gen4_Mut0_ID2	-	0.4369	0.4703	0.1675	0.2216	0.6156	0.4627	0.5669	0.31	0.4259	0.7599	0.4998	0.4768	0.2181	0.359	0.4888	0.1607	0.3146	0.8206	0.2839	0.5773	0.2691	0.203	0.1738	0.6246	0.1451	0.0782	0.3156	0.579	0.3338
01_grassWildFlowers	N_background_10.tif	01_grassWildFlowers.N_background_10.tif	01_grassWildFlowers.10	1_Natural	01_grassWildFlowers.1_Natural.Gen6_Mut0_ID0	01_grassWildFlowers.1_Natural.Gen6_Mut0_ID0.N_background_10	0	N_background_10.tif	153	Grass	01_grassWildFlowers	1_Natural	6	1	Middle	Gen6_Mut0_ID0	473	Gen4_Mut0_ID0	Gen5_Mut0_IDR1	-	0.2712	0.4696	0.168	0.1642	0.6176	0.4651	0.6761	0.3058	0.4132	0.8396	0.4986	0.6351	0.3679	0.149	0.8526	0.1266	0.2776	0.9996	0.4323	0.615	0.2167	0.212	0.2213	0.5875	0.3857	0.1616	0.1675	0.4829	0.3444
01_grassWildFlowers	N_background_23.tif	01_grassWildFlowers.N_background_23.tif	01_grassWildFlowers.23	1_Natural	01_grassWildFlowers.1_Natural.Gen6_Mut0_ID4	01_grassWildFlowers.1_Natural.Gen6_Mut0_ID4.N_background_23	8.64E+01	N_background_23.tif	154	Grass	01_grassWildFlowers	1_Natural	6	1	Middle	Gen6_Mut0_ID4	428	Gen5_Mut0_ID6	Gen2_Mut0_ID3	-	0.6978	0.4807	0.1781	0.6515	0.6295	0.411	0.7573	0.4172	0.5223	0.8129	0.8605	0.1769	0.3918	0.2934	0.4032	0.1965	0.306	0.7765	0.345	0.7138	0.2349	0.2362	0.2297	0.5756	0.4012	0.1277	0.1686	0.2879	0.3655
01_grassWildFlowers	N_background_19.tif	01_grassWildFlowers.N_background_19.tif	01_grassWildFlowers.19	1_Natural	01_grassWildFlowers.1_Natural.Gen6_Mut0_ID11	01_grassWildFlowers.1_Natural.Gen6_Mut0_ID11.N_background_19	8.28E+01	N_background_19.tif	155	Grass	01_grassWildFlowers	1_Natural	6	1	Middle	Gen6_Mut0_ID11	426	Gen3_Mut0_ID10	Gen4_Mut0_ID0	-	0.4716	0.7043	0.1057	0.367	0.6798	0.7574	0.8907	0.4004	0.5243	0.4589	0.4841	0.7423	0.4009	0.1684	0.8311	0.1289	0.3033	0.9155	0.1988	0.3235	0.4501	0.8636	0.478	0.5847	0.2184	0.5513	0.48	0.6097	0.6126
01_grassWildFlowers	N_background_5.tif	01_grassWildFlowers.N_background_5.tif	01_grassWildFlowers.5	1_Natural	01_grassWildFlowers.1_Natural.Gen5_Mut0_ID9	01_grassWildFlowers.1_Natural.Gen5_Mut0_ID9.N_background_5	8.75E+01	N_background_5.tif	156	Grass	01_grassWildFlowers	1_Natural	6	1	Middle	Gen5_Mut0_ID9	488	Gen4_Mut0_ID10	Gen3_Mut0_ID10	-	0.3224	0.4132	0.5114	0.1702	0.5016	0.5219	0.7798	0.4029	0.6338	0.4291	0.4742	0.756	0.5894	0.4245	0.6612	0.1593	0.3841	0.2399	0.1986	0.3228	0.9433	0.666	0.5487	0.6096	0.2132	0.4837	0.0961	0.4897	0.5651
01_grassWildFlowers	N_background_16.tif	01_grassWildFlowers.N_background_16.tif	01_grassWildFlowers.16	1_Natural	01_grassWildFlowers.1_Natural.Gen6_Mut0_ID10	01_grassWildFlowers.1_Natural.Gen6_Mut0_ID10.N_background_16	7.82E+01	N_background_16.tif	157	Grass	01_grassWildFlowers	1_Natural	6	1	Middle	Gen6_Mut0_ID10	467	Gen4_Mut0_ID0	Gen3_Mut0_ID10	-	0.4201	0.4595	0.2513	0.1788	0.5014	0.6387	0.8645	0.4041	0.5624	0.5387	0.4632	0.7316	0.5513	0.4242	0.7115	0.1576	0.0221	0.4162	0.1377	0.2749	0.8196	0.7246	0.3889	0.6157	0.2418	0.4858	0.1144	0.412	0.5176
01_grassWildFlowers	N_background_7.tif	01_grassWildFlowers.N_background_7.tif	01_grassWildFlowers.7	1_Natural	01_grassWildFlowers.1_Natural.Gen3_Mut0_ID7	01_grassWildFlowers.1_Natural.Gen3_Mut0_ID7.N_background_7	8.60E+01	N_background_7.tif	158	Grass	01_grassWildFlowers	1_Natural	6	1	Middle	Gen3_Mut0_ID7	466	Gen2_Mut0_ID0	Gen2_Mut0_ID10	-	0.7318	0.4806	0.4182	0.1521	0.7233	0.5851	0.1018	0.424	0.5256	0.835	0.5497	0.8263	0.4009	0.2463	0.8009	0.1739	0.3073	0.8206	0.314	0.6858	0.2342	0.2021	0.1698	0.6329	0.1485	0.0782	0.4031	0.162	0.3822
01_grassWildFlowers	N_background_2.tif	01_grassWildFlowers.N_background_2.tif	01_grassWildFlowers.2	1_Natural	01_grassWildFlowers.1_Natural.Gen1_Mut0_ID7	01_grassWildFlowers.1_Natural.Gen1_Mut0_ID7.N_background_2	8.82E+01	N_background_2.tif	159	Grass	01_grassWildFlowers	1_Natural	6	1	Middle	Gen1_Mut0_ID7	635	Gen0_Mut0_ID22	Gen0_Mut0_ID21	-	0.44	0.6411	0.1588	0.1442	0.4401	0.5188	0.76	0.4006	0.6417	0.6502	0.8936	0.16	0.08	0.2831	0.3893	0.1612	0.405	0.436	0.5346	0.8821	0.531	0.488	0.5579	0.4946	0.2079	0.4618	0.0726	0.9363	0.0407
01_grassWildFlowers	N_background_18.tif	01_grassWildFlowers.N_background_18.tif	01_grassWildFlowers.18	1_Natural	01_grassWildFlowers.1_Natural.Gen2_Mut0_ID3	01_grassWildFlowers.1_Natural.Gen2_Mut0_ID3.N_background_18	8.69E+01	N_background_18.tif	160	Grass	01_grassWildFlowers	1_Natural	6	1	Middle	Gen2_Mut0_ID3	506	Gen1_Mut0_ID7	Gen1_Mut0_ID2	-	0.2421	0.7218	0.1763	0.6579	0.6132	0.4082	0.7605	0.3052	0.6401	0.6148	0.8919	0.1603	0.1449	0.2952	0.3897	0.2029	0.3746	0.4308	0.5226	0.8873	0.5333	0.4896	0.5573	0.5164	0.4027	0.4618	0.0804	0.9304	0.0554
01_grassWildFlowers	N_background_6.tif	01_grassWildFlowers.N_background_6.tif	01_grassWildFlowers.6	1_Natural	01_grassWildFlowers.1_Natural.Gen5_Mut0_ID6	01_grassWildFlowers.1_Natural.Gen5_Mut0_ID6.N_background_6	0	N_background_6.tif	161	Grass	01_grassWildFlowers	1_Natural	6	1	Middle	Gen5_Mut0_ID6	492	Gen4_Mut0_ID3	Gen3_Mut0_ID7	-	0.7318	0.48	0.4181	0.5733	0.7125	0.5713	0.1021	0.4174	0.5221	0.8357	0.5472	0.7758	0.4009	0.2354	0.8006	0.1353	0.306	0.821	0.3439	0.6857	0.2163	0.2111	0.2116	0.5982	0.4172	0.1223	0.1735	0.1791	0.3802
01_grassWildFlowers	N_background_3.tif	01_grassWildFlowers.N_background_3.tif	01_grassWildFlowers.3	1_Natural	01_grassWildFlowers.1_Natural.Gen6_Mut0_ID3	01_grassWildFlowers.1_Natural.Gen6_Mut0_ID3.N_background_3	8.93E+01	N_background_3.tif	162	Grass	01_grassWildFlowers	1_Natural	6	1	Middle	Gen6_Mut0_ID3	447	Gen3_Mut0_ID7	Gen5_Mut0_ID9	-	0.7035	0.4136	0.4243	0.153	0.7165	0.5835	0.7096	0.4074	0.5442	0.7784	0.5327	0.7566	0.4027	0.3978	0.7713	0.1602	0.3887	0.8156	0.2106	0.6856	0.8734	0.2531	0.1978	0.6118	0.2065	0.4821	0.3647	0.4174	0.565
01_grassWildFlowers	N_background_17.tif	01_grassWildFlowers.N_background_17.tif	01_grassWildFlowers.17	1_Natural	01_grassWildFlowers.1_Natural.Gen3_Mut0_ID10	01_grassWildFlowers.1_Natural.Gen3_Mut0_ID10.N_background_17	9.11E+01	N_background_17.tif	163	Grass	01_grassWildFlowers	1_Natural	6	1	Middle	Gen3_Mut0_ID10	448	Gen2_Mut0_ID2	Gen2_Mut0_IDR2	-	0.4181	0.7419	0.0494	0.3784	0.5005	0.7592	0.8645	0.3997	0.5629	0.5402	0.4839	0.7293	0.5915	0.4458	0.6852	0.1644	0.0088	0.3759	0.2002	0.2748	0.9302	0.8636	0.5194	0.6165	0.2139	0.4853	0.0895	0.4058	0.6174
01_grassWildFlowers	N_background_13.tif	01_grassWildFlowers.N_background_13.tif	01_grassWildFlowers.13	1_Natural	01_grassWildFlowers.1_Natural.Gen5_Mut0_IDR1	01_grassWildFlowers.1_Natural.Gen5_Mut0_IDR1.N_background_13	8.45E+01	N_background_13.tif	164	Grass	01_grassWildFlowers	1_Natural	6	1	Middle	Gen5_Mut0_IDR1	473	Gen3_Mut0_ID9	Gen3_Mut0_ID9	-	0.2598	0.4697	0.1673	0.6456	0.6149	0.4516	0.5989	0.3063	0.4132	0.8407	0.4986	0.383	0.1597	0.2952	0.4903	0.1266	0.2776	0.8356	0.4358	0.6253	0.2134	0.212	0.2124	0.5878	0.4012	0.1224	0.0805	0.439	0.3318
01_grassWildFlowers	N_background_0.tif	01_grassWildFlowers.N_background_0.tif	01_grassWildFlowers.0	1_Natural	01_grassWildFlowers.1_Natural.Gen6_Mut0_ID2	01_grassWildFlowers.1_Natural.Gen6_Mut0_ID2.N_background_0	9.55E+01	N_background_0.tif	165	Grass	01_grassWildFlowers	1_Natural	6	1	Middle	Gen6_Mut0_ID2	532	Gen5_Mut0_ID9	Gen3_Mut0_ID7	-	0.353	0.4802	0.5049	0.1692	0.5086	0.5235	0.1813	0.4174	0.61	0.4971	0.5001	0.8256	0.5876	0.2789	0.7039	0.1729	0.3027	0.245	0.3004	0.323	0.3128	0.6076	0.5182	0.6305	0.1561	0.0798	0.141	0.2696	0.471
01_grassWildFlowers	N_background_14.tif	01_grassWildFlowers.N_background_14.tif	01_grassWildFlowers.14	1_Natural	01_grassWildFlowers.1_Natural.Gen6_Mut0_ID1	01_grassWildFlowers.1_Natural.Gen6_Mut0_ID1.N_background_14	8.47E+01	N_background_14.tif	166	Grass	01_grassWildFlowers	1_Natural	6	1	Middle	Gen6_Mut0_ID1	4982	Gen5_Mut0_IDR1	Gen4_Mut0_ID0	-	0.4628	0.4162	0.3286	0.6455	0.6781	0.6242	0.8339	0.4055	0.5238	0.4586	0.4853	0.4592	0.1591	0.2946	0.491	0.1232	0.316	0.712	0.1397	0.3335	0.3578	0.7246	0.32	0.5843	0.2612	0.5162	0.4343	0.5828	0.5009
01_grassWildFlowers	N_background_15.tif	01_grassWildFlowers.N_background_15.tif	01_grassWildFlowers.15	1_Natural	01_grassWildFlowers.1_Natural.Gen6_Mut0_ID9	01_grassWildFlowers.1_Natural.Gen6_Mut0_ID9.N_background_15	8.32E+01	N_background_15.tif	167	Grass	01_grassWildFlowers	1_Natural	6	1	Middle	Gen6_Mut0_ID9	1424	Gen4_Mut0_ID2	Gen4_Mut0_ID10	-	0.2628	0.4131	0.5113	0.1405	0.5069	0.5129	0.7734	0.4028	0.6263	0.4918	0.4828	0.7325	0.539	0.2851	0.3919	0.1369	0.3997	0.2385	0.2157	0.4101	0.91	0.6643	0.5533	0.6083	0.2081	0.4708	0.1481	0.8246	0.2017
01_grassWildFlowers	N_background_8.tif	01_grassWildFlowers.N_background_8.tif	01_grassWildFlowers.8	1_Natural	01_grassWildFlowers.1_Natural.Gen4_Mut0_ID10	01_grassWildFlowers.1_Natural.Gen4_Mut0_ID10.N_background_8	8.82E+01	N_background_8.tif	168	Grass	01_grassWildFlowers	1_Natural	6	1	Middle	Gen4_Mut0_ID10	2448	Gen3_Mut0_ID0	Gen1_Mut0_ID7	-	0.44	0.4131	0.5114	0.1482	0.5016	0.5219	0.7818	0.4029	0.635	0.4278	0.4812	0.7513	0.5894	0.2849	0.3893	0.1339	0.4109	0.2385	0.1982	0.3353	0.9433	0.6645	0.5571	0.6083	0.2082	0.4708	0.0961	0.9358	0.2014
01_grassWildFlowers	N_background_0.tif	01_grassWildFlowers.N_background_0.tif	01_grassWildFlowers.0	1_Natural	01_grassWildFlowers.1_Natural.Gen1_Mut0_ID7	01_grassWildFlowers.1_Natural.Gen1_Mut0_ID7.N_background_0	9.55E+01	N_background_0.tif	169	Grass	01_grassWildFlowers	1_Natural	7	2	Middle	Gen1_Mut0_ID7	5612	Gen0_Mut0_ID22	Gen0_Mut0_ID21	-	0.44	0.6411	0.1588	0.1442	0.4401	0.5188	0.76	0.4006	0.6417	0.6502	0.8936	0.16	0.08	0.2831	0.3893	0.1612	0.405	0.436	0.5346	0.8821	0.531	0.488	0.5579	0.4946	0.2079	0.4618	0.0726	0.9363	0.0407
01_grassWildFlowers	N_background_3.tif	01_grassWildFlowers.N_background_3.tif	01_grassWildFlowers.3	1_Natural	01_grassWildFlowers.1_Natural.Gen7_Mut0_IDR0	01_grassWildFlowers.1_Natural.Gen7_Mut0_IDR0.N_background_3	8.93E+01	N_background_3.tif	170	Grass	01_grassWildFlowers	1_Natural	7	2	Middle	Gen7_Mut0_IDR0	1135	Gen4_Mut0_ID0	Gen4_Mut0_ID0	-	0.4736	0.4161	0.3293	0.1641	0.6807	0.6368	0.8907	0.4049	0.5238	0.4575	0.4853	0.7442	0.3679	0.1484	0.8533	0.1232	0.316	0.953	0.1362	0.3236	0.361	0.7246	0.3282	0.584	0.2472	0.5518	0.5034	0.6158	0.5126
01_grassWildFlowers	N_background_23.tif	01_grassWildFlowers.N_background_23.tif	01_grassWildFlowers.23	1_Natural	01_grassWildFlowers.1_Natural.Gen7_Mut0_IDR2	01_grassWildFlowers.1_Natural.Gen7_Mut0_IDR2.N_background_23	8.64E+01	N_background_23.tif	171	Grass	01_grassWildFlowers	1_Natural	7	2	Middle	Gen7_Mut0_IDR2	1060	Gen3_Mut0_ID10	Gen3_Mut0_ID10	-	0.4181	0.7419	0.0494	0.3784	0.5005	0.7592	0.8645	0.3997	0.5629	0.5402	0.4839	0.7293	0.5915	0.4458	0.6852	0.1644	0.0088	0.3759	0.2002	0.2748	0.9302	0.8636	0.5194	0.6165	0.2139	0.4853	0.0895	0.4058	0.6174
01_grassWildFlowers	N_background_6.tif	01_grassWildFlowers.N_background_6.tif	01_grassWildFlowers.6	1_Natural	01_grassWildFlowers.1_Natural.Gen6_Mut0_ID2	01_grassWildFlowers.1_Natural.Gen6_Mut0_ID2.N_background_6	0	N_background_6.tif	172	Grass	01_grassWildFlowers	1_Natural	7	2	Middle	Gen6_Mut0_ID2	787	Gen5_Mut0_ID9	Gen3_Mut0_ID7	-	0.353	0.4802	0.5049	0.1692	0.5086	0.5235	0.1813	0.4174	0.61	0.4971	0.5001	0.8256	0.5876	0.2789	0.7039	0.1729	0.3027	0.245	0.3004	0.323	0.3128	0.6076	0.5182	0.6305	0.1561	0.0798	0.141	0.2696	0.471
01_grassWildFlowers	N_background_16.tif	01_grassWildFlowers.N_background_16.tif	01_grassWildFlowers.16	1_Natural	01_grassWildFlowers.1_Natural.Gen6_Mut0_ID9	01_grassWildFlowers.1_Natural.Gen6_Mut0_ID9.N_background_16	7.82E+01	N_background_16.tif	173	Grass	01_grassWildFlowers	1_Natural	7	2	Middle	Gen6_Mut0_ID9	579	Gen4_Mut0_ID2	Gen4_Mut0_ID10	-	0.2628	0.4131	0.5113	0.1405	0.5069	0.5129	0.7734	0.4028	0.6263	0.4918	0.4828	0.7325	0.539	0.2851	0.3919	0.1369	0.3997	0.2385	0.2157	0.4101	0.91	0.6643	0.5533	0.6083	0.2081	0.4708	0.1481	0.8246	0.2017
01_grassWildFlowers	N_background_18.tif	01_grassWildFlowers.N_background_18.tif	01_grassWildFlowers.18	1_Natural	01_grassWildFlowers.1_Natural.Gen7_Mut0_ID0	01_grassWildFlowers.1_Natural.Gen7_Mut0_ID0.N_background_18	8.69E+01	N_background_18.tif	174	Grass	01_grassWildFlowers	1_Natural	7	2	Middle	Gen7_Mut0_ID0	587	Gen6_Mut0_ID1	Gen6_Mut0_ID6	-	0.4988	0.4543	0.2531	0.2934	0.6189	0.6242	0.834	0.4049	0.5347	0.4541	0.4854	0.5307	0.2277	0.3517	0.4939	0.1247	0.461	0.8198	0.2652	0.6614	0.6871	0.2834	0.3091	0.6131	0.0627	0.525	0.4474	0.5448	0.4726
01_grassWildFlowers	N_background_19.tif	01_grassWildFlowers.N_background_19.tif	01_grassWildFlowers.19	1_Natural	01_grassWildFlowers.1_Natural.Gen7_Mut0_ID9	01_grassWildFlowers.1_Natural.Gen7_Mut0_ID9.N_background_19	8.28E+01	N_background_19.tif	175	Grass	01_grassWildFlowers	1_Natural	7	2	Middle	Gen7_Mut0_ID9	442	Gen2_Mut0_ID3	Gen6_Mut0_ID8	-	0.4294	0.5047	0.1763	0.5637	0.6133	0.4092	0.7418	0.3052	0.6034	0.6184	0.8228	0.4389	0.1198	0.2952	0.4705	0.1648	0.323	0.8166	0.4955	0.5774	0.2881	0.2031	0.1761	0.6203	0.4058	0.4515	0.0804	0.9108	0.0986
01_grassWildFlowers	N_background_15.tif	01_grassWildFlowers.N_background_15.tif	01_grassWildFlowers.15	1_Natural	01_grassWildFlowers.1_Natural.Gen6_Mut0_ID1	01_grassWildFlowers.1_Natural.Gen6_Mut0_ID1.N_background_15	8.32E+01	N_background_15.tif	176	Grass	01_grassWildFlowers	1_Natural	7	2	Middle	Gen6_Mut0_ID1	3101	Gen5_Mut0_IDR1	Gen4_Mut0_ID0	-	0.4628	0.4162	0.3286	0.6455	0.6781	0.6242	0.8339	0.4055	0.5238	0.4586	0.4853	0.4592	0.1591	0.2946	0.491	0.1232	0.316	0.712	0.1397	0.3335	0.3578	0.7246	0.32	0.5843	0.2612	0.5162	0.4343	0.5828	0.5009
01_grassWildFlowers	N_background_11.tif	01_grassWildFlowers.N_background_11.tif	01_grassWildFlowers.11	1_Natural	01_grassWildFlowers.1_Natural.Gen5_Mut0_ID1	01_grassWildFlowers.1_Natural.Gen5_Mut0_ID1.N_background_11	0	N_background_11.tif	177	Grass	01_grassWildFlowers	1_Natural	7	2	Middle	Gen5_Mut0_ID1	1248	Gen3_Mut0_ID0	Gen4_Mut0_ID2	-	0.2825	0.406	0.194	0.3503	0.6082	0.8062	0.9042	0.3142	0.5617	0.4146	0.4814	0.7466	0.2052	0.2891	0.4915	0.1234	0.4611	0.8204	0.3052	0.6781	0.2342	0.2066	0.3166	0.6246	0.1454	0.6032	0.3859	0.4186	0.3341
01_grassWildFlowers	N_background_22.tif	01_grassWildFlowers.N_background_22.tif	01_grassWildFlowers.22	1_Natural	01_grassWildFlowers.1_Natural.Gen7_Mut0_ID5	01_grassWildFlowers.1_Natural.Gen7_Mut0_ID5.N_background_22	8.63E+01	N_background_22.tif	178	Grass	01_grassWildFlowers	1_Natural	7	2	Middle	Gen7_Mut0_ID5	562	Gen4_Mut0_ID2	Gen6_Mut0_ID9	-	0.2628	0.4255	0.2078	0.2186	0.5011	0.4531	0.773	0.3663	0.5897	0.7809	0.5015	0.4593	0.4572	0.2876	0.3921	0.1641	0.292	0.8162	0.2154	0.4138	0.9006	0.6612	0.1722	0.6214	0.145	0.0876	0.382	0.8089	0.3418
01_grassWildFlowers	N_background_4.tif	01_grassWildFlowers.N_background_4.tif	01_grassWildFlowers.4	1_Natural	01_grassWildFlowers.1_Natural.Gen5_Mut0_ID11	01_grassWildFlowers.1_Natural.Gen5_Mut0_ID11.N_background_4	9.45E+01	N_background_4.tif	179	Grass	01_grassWildFlowers	1_Natural	7	2	Middle	Gen5_Mut0_ID11	711	Gen3_Mut0_ID0	Gen4_Mut0_ID2	-	0.4687	0.4603	0.2441	0.244	0.6206	0.7733	0.564	0.31	0.5373	0.4696	0.5015	0.486	0.162	0.3592	0.4942	0.1248	0.4605	0.7924	0.2788	0.2976	0.8296	0.291	0.1972	0.6245	0.1603	0.6059	0.4881	0.4254	0.5155
01_grassWildFlowers	N_background_12.tif	01_grassWildFlowers.N_background_12.tif	01_grassWildFlowers.12	1_Natural	01_grassWildFlowers.1_Natural.Gen5_Mut0_ID6	01_grassWildFlowers.1_Natural.Gen5_Mut0_ID6.N_background_12	8.38E+01	N_background_12.tif	180	Grass	01_grassWildFlowers	1_Natural	7	2	Middle	Gen5_Mut0_ID6	529	Gen4_Mut0_ID3	Gen3_Mut0_ID7	-	0.7318	0.48	0.4181	0.5733	0.7125	0.5713	0.1021	0.4174	0.5221	0.8357	0.5472	0.7758	0.4009	0.2354	0.8006	0.1353	0.306	0.821	0.3439	0.6857	0.2163	0.2111	0.2116	0.5982	0.4172	0.1223	0.1735	0.1791	0.3802
01_grassWildFlowers	N_background_13.tif	01_grassWildFlowers.N_background_13.tif	01_grassWildFlowers.13	1_Natural	01_grassWildFlowers.1_Natural.Gen7_Mut0_ID10	01_grassWildFlowers.1_Natural.Gen7_Mut0_ID10.N_background_13	8.45E+01	N_background_13.tif	181	Grass	01_grassWildFlowers	1_Natural	7	2	Middle	Gen7_Mut0_ID10	1143	Gen6_Mut0_ID1	Gen5_Mut0_ID11	-	0.4687	0.4603	0.3286	0.2682	0.6208	0.654	0.8302	0.3778	0.5246	0.4588	0.5013	0.486	0.1592	0.3592	0.4935	0.1246	0.3054	0.7905	0.2496	0.2985	0.7771	0.3055	0.208	0.6209	0.251	0.6178	0.4876	0.4254	0.5009
01_grassWildFlowers	N_background_2.tif	01_grassWildFlowers.N_background_2.tif	01_grassWildFlowers.2	1_Natural	01_grassWildFlowers.1_Natural.Gen7_Mut0_ID7	01_grassWildFlowers.1_Natural.Gen7_Mut0_ID7.N_background_2	8.82E+01	N_background_2.tif	182	Grass	01_grassWildFlowers	1_Natural	7	2	Middle	Gen7_Mut0_ID7	805	Gen5_Mut0_ID6	Gen5_Mut0_ID1	-	0.7761	0.4755	0.3692	0.3999	0.6082	0.5838	0.1021	0.4121	0.5282	0.8345	0.5407	0.7715	0.2251	0.2848	0.4949	0.1234	0.4601	0.8158	0.3057	0.6789	0.2339	0.2066	0.2191	0.6244	0.1877	0.5085	0.3384	0.4184	0.3371
01_grassWildFlowers	N_background_8.tif	01_grassWildFlowers.N_background_8.tif	01_grassWildFlowers.8	1_Natural	01_grassWildFlowers.1_Natural.Gen7_Mut0_ID4	01_grassWildFlowers.1_Natural.Gen7_Mut0_ID4.N_background_8	8.82E+01	N_background_8.tif	183	Grass	01_grassWildFlowers	1_Natural	7	2	Middle	Gen7_Mut0_ID4	612	Gen6_Mut0_ID9	Gen4_Mut0_ID2	-	0.2599	0.4522	0.4646	0.1359	0.6269	0.5119	0.5586	0.4027	0.4641	0.5658	0.4828	0.7297	0.2792	0.3567	0.4913	0.1369	0.4095	0.243	0.3059	0.6819	0.2437	0.2059	0.551	0.6127	0.2081	0.4612	0.1498	0.4338	0.194
01_grassWildFlowers	N_background_21.tif	01_grassWildFlowers.N_background_21.tif	01_grassWildFlowers.21	1_Natural	01_grassWildFlowers.1_Natural.Gen6_Mut0_ID6	01_grassWildFlowers.1_Natural.Gen6_Mut0_ID6.N_background_21	9.45E+01	N_background_21.tif	184	Grass	01_grassWildFlowers	1_Natural	7	2	Middle	Gen6_Mut0_ID6	537	Gen5_Mut0_ID1	Gen5_Mut0_ID11	-	0.4838	0.4646	0.2494	0.2591	0.6181	0.826	0.8965	0.3641	0.5617	0.4657	0.511	0.7463	0.1639	0.3517	0.4939	0.1247	0.461	0.8202	0.3052	0.671	0.7852	0.2066	0.3091	0.6246	0.1285	0.6055	0.4766	0.4247	0.4785
01_grassWildFlowers	N_background_17.tif	01_grassWildFlowers.N_background_17.tif	01_grassWildFlowers.17	1_Natural	01_grassWildFlowers.1_Natural.Gen4_Mut0_ID10	01_grassWildFlowers.1_Natural.Gen4_Mut0_ID10.N_background_17	9.11E+01	N_background_17.tif	185	Grass	01_grassWildFlowers	1_Natural	7	2	Middle	Gen4_Mut0_ID10	1695	Gen3_Mut0_ID0	Gen1_Mut0_ID7	-	0.44	0.4131	0.5114	0.1482	0.5016	0.5219	0.7818	0.4029	0.635	0.4278	0.4812	0.7513	0.5894	0.2849	0.3893	0.1339	0.4109	0.2385	0.1982	0.3353	0.9433	0.6645	0.5571	0.6083	0.2082	0.4708	0.0961	0.9358	0.2014
01_grassWildFlowers	N_background_9.tif	01_grassWildFlowers.N_background_9.tif	01_grassWildFlowers.9	1_Natural	01_grassWildFlowers.1_Natural.Gen2_Mut0_ID3	01_grassWildFlowers.1_Natural.Gen2_Mut0_ID3.N_background_9	0	N_background_9.tif	186	Grass	01_grassWildFlowers	1_Natural	7	2	Middle	Gen2_Mut0_ID3	434	Gen1_Mut0_ID7	Gen1_Mut0_ID2	-	0.2421	0.7218	0.1763	0.6579	0.6132	0.4082	0.7605	0.3052	0.6401	0.6148	0.8919	0.1603	0.1449	0.2952	0.3897	0.2029	0.3746	0.4308	0.5226	0.8873	0.5333	0.4896	0.5573	0.5164	0.4027	0.4618	0.0804	0.9304	0.0554
01_grassWildFlowers	N_background_20.tif	01_grassWildFlowers.N_background_20.tif	01_grassWildFlowers.20	1_Natural	01_grassWildFlowers.1_Natural.Gen6_Mut0_ID8	01_grassWildFlowers.1_Natural.Gen6_Mut0_ID8.N_background_20	8.46E+01	N_background_20.tif	187	Grass	01_grassWildFlowers	1_Natural	7	2	Middle	Gen6_Mut0_ID8	459	Gen4_Mut0_ID10	Gen4_Mut0_ID2	-	0.4369	0.4703	0.1675	0.2216	0.6156	0.4627	0.5669	0.31	0.4259	0.7599	0.4998	0.4768	0.2181	0.359	0.4888	0.1607	0.3146	0.8206	0.2839	0.5773	0.2691	0.203	0.1738	0.6246	0.1451	0.0782	0.3156	0.579	0.3338
01_grassWildFlowers	N_background_5.tif	01_grassWildFlowers.N_background_5.tif	01_grassWildFlowers.5	1_Natural	01_grassWildFlowers.1_Natural.Gen7_Mut0_ID8	01_grassWildFlowers.1_Natural.Gen7_Mut0_ID8.N_background_5	8.75E+01	N_background_5.tif	188	Grass	01_grassWildFlowers	1_Natural	7	2	Middle	Gen7_Mut0_ID8	1347	Gen6_Mut0_ID8	Gen2_Mut0_ID3	-	0.2499	0.6806	0.1675	0.3591	0.6155	0.4617	0.5878	0.31	0.473	0.7562	0.5894	0.2043	0.229	0.359	0.4139	0.1984	0.3645	0.4348	0.3151	0.8872	0.5127	0.4895	0.555	0.5209	0.142	0.0888	0.3156	0.5998	0.2803
01_grassWildFlowers	N_background_14.tif	01_grassWildFlowers.N_background_14.tif	01_grassWildFlowers.14	1_Natural	01_grassWildFlowers.1_Natural.Gen4_Mut0_ID2	01_grassWildFlowers.1_Natural.Gen4_Mut0_ID2.N_background_14	8.47E+01	N_background_14.tif	189	Grass	01_grassWildFlowers	1_Natural	7	2	Middle	Gen4_Mut0_ID2	7539	Gen3_Mut0_ID7	Gen3_Mut0_ID9	-	0.2598	0.4703	0.1674	0.214	0.6211	0.4521	0.5582	0.3099	0.4168	0.8391	0.5015	0.4566	0.1597	0.3592	0.4915	0.1641	0.3019	0.8206	0.306	0.6856	0.2341	0.2028	0.1699	0.6246	0.145	0.0782	0.3837	0.4175	0.3341
01_grassWildFlowers	N_background_1.tif	01_grassWildFlowers.N_background_1.tif	01_grassWildFlowers.1	1_Natural	01_grassWildFlowers.1_Natural.Gen7_Mut0_IDR1	01_grassWildFlowers.1_Natural.Gen7_Mut0_IDR1.N_background_1	8.90E+01	N_background_1.tif	190	Grass	01_grassWildFlowers	1_Natural	7	2	Middle	Gen7_Mut0_IDR1	12691	Gen5_Mut0_ID9	Gen5_Mut0_ID9	-	0.3224	0.4132	0.5114	0.1702	0.5016	0.5219	0.7798	0.4029	0.6338	0.4291	0.4742	0.756	0.5894	0.4245	0.6612	0.1593	0.3841	0.2399	0.1986	0.3228	0.9433	0.666	0.5487	0.6096	0.2132	0.4837	0.0961	0.4897	0.5651
01_grassWildFlowers	N_background_7.tif	01_grassWildFlowers.N_background_7.tif	01_grassWildFlowers.7	1_Natural	01_grassWildFlowers.1_Natural.Gen7_Mut0_ID11	01_grassWildFlowers.1_Natural.Gen7_Mut0_ID11.N_background_7	8.60E+01	N_background_7.tif	191	Grass	01_grassWildFlowers	1_Natural	7	2	Middle	Gen7_Mut0_ID11	1285	Gen5_Mut0_ID11	Gen6_Mut0_ID1	-	0.4628	0.4162	0.2441	0.6228	0.6779	0.7494	0.5677	0.3297	0.5366	0.4694	0.4855	0.4592	0.1619	0.2946	0.4916	0.1234	0.4711	0.7139	0.1628	0.3327	0.4045	0.7106	0.3102	0.5876	0.1695	0.5042	0.4348	0.5828	0.5155
01_grassWildFlowers	N_background_10.tif	01_grassWildFlowers.N_background_10.tif	01_grassWildFlowers.10	1_Natural	01_grassWildFlowers.1_Natural.Gen7_Mut0_ID6	01_grassWildFlowers.1_Natural.Gen7_Mut0_ID6.N_background_10	0	N_background_10.tif	192	Grass	01_grassWildFlowers	1_Natural	7	2	Middle	Gen7_Mut0_ID6	504	Gen5_Mut0_ID1	Gen5_Mut0_ID6	-	0.2382	0.4108	0.2662	0.4989	0.7125	0.7896	0.9042	0.3198	0.5542	0.4158	0.4887	0.7518	0.3784	0.2401	0.7971	0.1353	0.307	0.8256	0.3434	0.6848	0.2166	0.2111	0.3084	0.5984	0.3648	0.252	0.2453	0.1793	0.377
01_grassWildFlowers	N_background_10.tif	01_grassWildFlowers.N_background_10.tif	01_grassWildFlowers.10	1_Natural	01_grassWildFlowers.1_Natural.Gen6_Mut0_ID1	01_grassWildFlowers.1_Natural.Gen6_Mut0_ID1.N_background_10	0	N_background_10.tif	193	Grass	01_grassWildFlowers	1_Natural	8	2	Middle	Gen6_Mut0_ID1	2278	Gen5_Mut0_IDR1	Gen4_Mut0_ID0	-	0.4628	0.4162	0.3286	0.6455	0.6781	0.6242	0.8339	0.4055	0.5238	0.4586	0.4853	0.4592	0.1591	0.2946	0.491	0.1232	0.316	0.712	0.1397	0.3335	0.3578	0.7246	0.32	0.5843	0.2612	0.5162	0.4343	0.5828	0.5009
01_grassWildFlowers	N_background_2.tif	01_grassWildFlowers.N_background_2.tif	01_grassWildFlowers.2	1_Natural	01_grassWildFlowers.1_Natural.Gen7_Mut0_IDR0	01_grassWildFlowers.1_Natural.Gen7_Mut0_IDR0.N_background_2	8.82E+01	N_background_2.tif	194	Grass	01_grassWildFlowers	1_Natural	8	2	Middle	Gen7_Mut0_IDR0	1573	Gen4_Mut0_ID0	Gen4_Mut0_ID0	-	0.4736	0.4161	0.3293	0.1641	0.6807	0.6368	0.8907	0.4049	0.5238	0.4575	0.4853	0.7442	0.3679	0.1484	0.8533	0.1232	0.316	0.953	0.1362	0.3236	0.361	0.7246	0.3282	0.584	0.2472	0.5518	0.5034	0.6158	0.5126
01_grassWildFlowers	N_background_8.tif	01_grassWildFlowers.N_background_8.tif	01_grassWildFlowers.8	1_Natural	01_grassWildFlowers.1_Natural.Gen1_Mut0_ID7	01_grassWildFlowers.1_Natural.Gen1_Mut0_ID7.N_background_8	8.82E+01	N_background_8.tif	195	Grass	01_grassWildFlowers	1_Natural	8	2	Middle	Gen1_Mut0_ID7	1443	Gen0_Mut0_ID22	Gen0_Mut0_ID21	-	0.44	0.6411	0.1588	0.1442	0.4401	0.5188	0.76	0.4006	0.6417	0.6502	0.8936	0.16	0.08	0.2831	0.3893	0.1612	0.405	0.436	0.5346	0.8821	0.531	0.488	0.5579	0.4946	0.2079	0.4618	0.0726	0.9363	0.0407
01_grassWildFlowers	N_background_7.tif	01_grassWildFlowers.N_background_7.tif	01_grassWildFlowers.7	1_Natural	01_grassWildFlowers.1_Natural.Gen8_Mut0_ID0	01_grassWildFlowers.1_Natural.Gen8_Mut0_ID0.N_background_7	8.60E+01	N_background_7.tif	196	Grass	01_grassWildFlowers	1_Natural	8	2	Middle	Gen8_Mut0_ID0	2521	Gen7_Mut0_IDR1	Gen6_Mut0_ID1	-	0.443	0.4162	0.3439	0.6455	0.7159	0.5976	0.8276	0.4046	0.5325	0.4034	0.4761	0.7555	0.5816	0.4245	0.6436	0.159	0.3183	0.6382	0.1409	0.3333	0.3583	0.7238	0.3958	0.5863	0.2604	0.4838	0.1013	0.4981	0.5009
01_grassWildFlowers	N_background_0.tif	01_grassWildFlowers.N_background_0.tif	01_grassWildFlowers.0	1_Natural	01_grassWildFlowers.1_Natural.Gen8_Mut0_ID2	01_grassWildFlowers.1_Natural.Gen8_Mut0_ID2.N_background_0	9.55E+01	N_background_0.tif	197	Grass	01_grassWildFlowers	1_Natural	8	2	Middle	Gen8_Mut0_ID2	4993	Gen4_Mut0_ID2	Gen7_Mut0_ID11	-	0.313	0.4251	0.1676	0.2153	0.6778	0.4531	0.5645	0.3297	0.4174	0.7852	0.4984	0.4588	0.155	0.3569	0.4916	0.1308	0.4676	0.8187	0.289	0.6402	0.3742	0.2166	0.2047	0.6246	0.1451	0.5002	0.4202	0.3836	0.3584
01_grassWildFlowers	N_background_20.tif	01_grassWildFlowers.N_background_20.tif	01_grassWildFlowers.20	1_Natural	01_grassWildFlowers.1_Natural.Gen7_Mut0_ID11	01_grassWildFlowers.1_Natural.Gen7_Mut0_ID11.N_background_20	8.46E+01	N_background_20.tif	198	Grass	01_grassWildFlowers	1_Natural	8	2	Middle	Gen7_Mut0_ID11	1325	Gen5_Mut0_ID11	Gen6_Mut0_ID1	-	0.4628	0.4162	0.2441	0.6228	0.6779	0.7494	0.5677	0.3297	0.5366	0.4694	0.4855	0.4592	0.1619	0.2946	0.4916	0.1234	0.4711	0.7139	0.1628	0.3327	0.4045	0.7106	0.3102	0.5876	0.1695	0.5042	0.4348	0.5828	0.5155
01_grassWildFlowers	N_background_13.tif	01_grassWildFlowers.N_background_13.tif	01_grassWildFlowers.13	1_Natural	01_grassWildFlowers.1_Natural.Gen7_Mut0_IDR1	01_grassWildFlowers.1_Natural.Gen7_Mut0_IDR1.N_background_13	8.45E+01	N_background_13.tif	199	Grass	01_grassWildFlowers	1_Natural	8	2	Middle	Gen7_Mut0_IDR1	2801	Gen5_Mut0_ID9	Gen5_Mut0_ID9	-	0.3224	0.4132	0.5114	0.1702	0.5016	0.5219	0.7798	0.4029	0.6338	0.4291	0.4742	0.756	0.5894	0.4245	0.6612	0.1593	0.3841	0.2399	0.1986	0.3228	0.9433	0.666	0.5487	0.6096	0.2132	0.4837	0.0961	0.4897	0.5651
01_grassWildFlowers	N_background_4.tif	01_grassWildFlowers.N_background_4.tif	01_grassWildFlowers.4	1_Natural	01_grassWildFlowers.1_Natural.Gen8_Mut0_IDR1	01_grassWildFlowers.1_Natural.Gen8_Mut0_IDR1.N_background_4	9.45E+01	N_background_4.tif	200	Grass	01_grassWildFlowers	1_Natural	8	2	Middle	Gen8_Mut0_IDR1	1980	Gen6_Mut0_ID8	Gen6_Mut0_ID8	-	0.4369	0.4703	0.1675	0.2216	0.6156	0.4627	0.5669	0.31	0.4259	0.7599	0.4998	0.4768	0.2181	0.359	0.4888	0.1607	0.3146	0.8206	0.2839	0.5773	0.2691	0.203	0.1738	0.6246	0.1451	0.0782	0.3156	0.579	0.3338
01_grassWildFlowers	N_background_17.tif	01_grassWildFlowers.N_background_17.tif	01_grassWildFlowers.17	1_Natural	01_grassWildFlowers.1_Natural.Gen7_Mut0_IDR2	01_grassWildFlowers.1_Natural.Gen7_Mut0_IDR2.N_background_17	9.11E+01	N_background_17.tif	201	Grass	01_grassWildFlowers	1_Natural	8	2	Middle	Gen7_Mut0_IDR2	2556	Gen3_Mut0_ID10	Gen3_Mut0_ID10	-	0.4181	0.7419	0.0494	0.3784	0.5005	0.7592	0.8645	0.3997	0.5629	0.5402	0.4839	0.7293	0.5915	0.4458	0.6852	0.1644	0.0088	0.3759	0.2002	0.2748	0.9302	0.8636	0.5194	0.6165	0.2139	0.4853	0.0895	0.4058	0.6174
01_grassWildFlowers	N_background_1.tif	01_grassWildFlowers.N_background_1.tif	01_grassWildFlowers.1	1_Natural	01_grassWildFlowers.1_Natural.Gen7_Mut0_ID8	01_grassWildFlowers.1_Natural.Gen7_Mut0_ID8.N_background_1	8.90E+01	N_background_1.tif	202	Grass	01_grassWildFlowers	1_Natural	8	2	Middle	Gen7_Mut0_ID8	1415	Gen6_Mut0_ID8	Gen2_Mut0_ID3	-	0.2499	0.6806	0.1675	0.3591	0.6155	0.4617	0.5878	0.31	0.473	0.7562	0.5894	0.2043	0.229	0.359	0.4139	0.1984	0.3645	0.4348	0.3151	0.8872	0.5127	0.4895	0.555	0.5209	0.142	0.0888	0.3156	0.5998	0.2803
01_grassWildFlowers	N_background_14.tif	01_grassWildFlowers.N_background_14.tif	01_grassWildFlowers.14	1_Natural	01_grassWildFlowers.1_Natural.Gen8_Mut0_ID8	01_grassWildFlowers.1_Natural.Gen8_Mut0_ID8.N_background_14	8.47E+01	N_background_14.tif	203	Grass	01_grassWildFlowers	1_Natural	8	2	Middle	Gen8_Mut0_ID8	1456	Gen7_Mut0_ID8	Gen7_Mut0_IDR0	-	0.4711	0.4339	0.1713	0.1641	0.6775	0.607	0.8906	0.4043	0.5195	0.7559	0.5833	0.1543	0.276	0.3482	0.4139	0.1232	0.3645	0.9558	0.1363	0.3236	0.3848	0.7241	0.5525	0.5219	0.142	0.1629	0.332	0.6	0.2807
01_grassWildFlowers	N_background_16.tif	01_grassWildFlowers.N_background_16.tif	01_grassWildFlowers.16	1_Natural	01_grassWildFlowers.1_Natural.Gen8_Mut0_ID11	01_grassWildFlowers.1_Natural.Gen8_Mut0_ID11.N_background_16	7.82E+01	N_background_16.tif	204	Grass	01_grassWildFlowers	1_Natural	8	2	Middle	Gen8_Mut0_ID11	1549	Gen7_Mut0_IDR2	Gen7_Mut0_IDR1	-	0.401	0.7448	0.0522	0.3609	0.5005	0.7486	0.8577	0.4002	0.5644	0.5402	0.4839	0.7294	0.5953	0.4453	0.662	0.1593	0.3839	0.2458	0.1987	0.3156	0.9421	0.6801	0.5482	0.6099	0.2132	0.4851	0.0959	0.4861	0.5651
01_grassWildFlowers	N_background_11.tif	01_grassWildFlowers.N_background_11.tif	01_grassWildFlowers.11	1_Natural	01_grassWildFlowers.1_Natural.Gen4_Mut0_ID10	01_grassWildFlowers.1_Natural.Gen4_Mut0_ID10.N_background_11	0	N_background_11.tif	205	Grass	01_grassWildFlowers	1_Natural	8	2	Middle	Gen4_Mut0_ID10	1460	Gen3_Mut0_ID0	Gen1_Mut0_ID7	-	0.44	0.4131	0.5114	0.1482	0.5016	0.5219	0.7818	0.4029	0.635	0.4278	0.4812	0.7513	0.5894	0.2849	0.3893	0.1339	0.4109	0.2385	0.1982	0.3353	0.9433	0.6645	0.5571	0.6083	0.2082	0.4708	0.0961	0.9358	0.2014
01_grassWildFlowers	N_background_23.tif	01_grassWildFlowers.N_background_23.tif	01_grassWildFlowers.23	1_Natural	01_grassWildFlowers.1_Natural.Gen7_Mut0_ID10	01_grassWildFlowers.1_Natural.Gen7_Mut0_ID10.N_background_23	8.64E+01	N_background_23.tif	206	Grass	01_grassWildFlowers	1_Natural	8	2	Middle	Gen7_Mut0_ID10	1073	Gen6_Mut0_ID1	Gen5_Mut0_ID11	-	0.4687	0.4603	0.3286	0.2682	0.6208	0.654	0.8302	0.3778	0.5246	0.4588	0.5013	0.486	0.1592	0.3592	0.4935	0.1246	0.3054	0.7905	0.2496	0.2985	0.7771	0.3055	0.208	0.6209	0.251	0.6178	0.4876	0.4254	0.5009
01_grassWildFlowers	N_background_21.tif	01_grassWildFlowers.N_background_21.tif	01_grassWildFlowers.21	1_Natural	01_grassWildFlowers.1_Natural.Gen8_Mut0_ID10	01_grassWildFlowers.1_Natural.Gen8_Mut0_ID10.N_background_21	9.45E+01	N_background_21.tif	207	Grass	01_grassWildFlowers	1_Natural	8	2	Middle	Gen8_Mut0_ID10	1138	Gen7_Mut0_IDR1	Gen7_Mut0_IDR2	-	0.3447	0.4103	0.5086	0.1894	0.5016	0.533	0.7872	0.4023	0.6323	0.4291	0.4742	0.7559	0.5857	0.425	0.6843	0.1644	0.009	0.3697	0.2001	0.2836	0.9316	0.8483	0.5199	0.6162	0.2139	0.4839	0.0897	0.4095	0.6174
01_grassWildFlowers	N_background_19.tif	01_grassWildFlowers.N_background_19.tif	01_grassWildFlowers.19	1_Natural	01_grassWildFlowers.1_Natural.Gen8_Mut0_ID3	01_grassWildFlowers.1_Natural.Gen8_Mut0_ID3.N_background_19	8.28E+01	N_background_19.tif	208	Grass	01_grassWildFlowers	1_Natural	8	2	Middle	Gen8_Mut0_ID3	1320	Gen7_Mut0_ID11	Gen4_Mut0_ID2	-	0.4248	0.4628	0.2439	0.6215	0.6212	0.7484	0.5603	0.3099	0.536	0.5154	0.488	0.4569	0.1667	0.2968	0.4915	0.158	0.3053	0.7152	0.1778	0.3723	0.259	0.6972	0.284	0.5876	0.1694	0.0822	0.3941	0.6167	0.4944
01_grassWildFlowers	N_background_12.tif	01_grassWildFlowers.N_background_12.tif	01_grassWildFlowers.12	1_Natural	01_grassWildFlowers.1_Natural.Gen8_Mut0_ID1	01_grassWildFlowers.1_Natural.Gen8_Mut0_ID1.N_background_12	8.38E+01	N_background_12.tif	209	Grass	01_grassWildFlowers	1_Natural	8	2	Middle	Gen8_Mut0_ID1	2323	Gen6_Mut0_ID1	Gen7_Mut0_IDR1	-	0.3394	0.4132	0.4974	0.1702	0.4624	0.5416	0.7854	0.4035	0.6258	0.4843	0.4837	0.4597	0.1667	0.2946	0.5068	0.1235	0.3819	0.3022	0.1974	0.323	0.9428	0.6667	0.498	0.6077	0.214	0.5161	0.4292	0.5751	0.5651
01_grassWildFlowers	N_background_22.tif	01_grassWildFlowers.N_background_22.tif	01_grassWildFlowers.22	1_Natural	01_grassWildFlowers.1_Natural.Gen8_Mut0_ID5	01_grassWildFlowers.1_Natural.Gen8_Mut0_ID5.N_background_22	8.63E+01	N_background_22.tif	210	Grass	01_grassWildFlowers	1_Natural	8	2	Middle	Gen8_Mut0_ID5	1209	Gen5_Mut0_ID1	Gen1_Mut0_ID7	-	0.2946	0.4076	0.1937	0.3502	0.5898	0.8031	0.8828	0.3267	0.5617	0.4254	0.4876	0.7458	0.205	0.289	0.4748	0.1235	0.4532	0.8136	0.3106	0.6915	0.2782	0.2359	0.3272	0.6181	0.1463	0.6021	0.3859	0.8942	0.0638
01_grassWildFlowers	N_background_5.tif	01_grassWildFlowers.N_background_5.tif	01_grassWildFlowers.5	1_Natural	01_grassWildFlowers.1_Natural.Gen7_Mut0_ID7	01_grassWildFlowers.1_Natural.Gen7_Mut0_ID7.N_background_5	8.75E+01	N_background_5.tif	211	Grass	01_grassWildFlowers	1_Natural	8	2	Middle	Gen7_Mut0_ID7	909	Gen5_Mut0_ID6	Gen5_Mut0_ID1	-	0.7761	0.4755	0.3692	0.3999	0.6082	0.5838	0.1021	0.4121	0.5282	0.8345	0.5407	0.7715	0.2251	0.2848	0.4949	0.1234	0.4601	0.8158	0.3057	0.6789	0.2339	0.2066	0.2191	0.6244	0.1877	0.5085	0.3384	0.4184	0.3371
01_grassWildFlowers	N_background_3.tif	01_grassWildFlowers.N_background_3.tif	01_grassWildFlowers.3	1_Natural	01_grassWildFlowers.1_Natural.Gen8_Mut0_ID4	01_grassWildFlowers.1_Natural.Gen8_Mut0_ID4.N_background_3	8.93E+01	N_background_3.tif	212	Grass	01_grassWildFlowers	1_Natural	8	2	Middle	Gen8_Mut0_ID4	1014	Gen1_Mut0_ID7	Gen5_Mut0_ID1	-	0.4268	0.6394	0.1591	0.1443	0.4612	0.522	0.7861	0.3855	0.6417	0.6377	0.8873	0.1608	0.0802	0.2832	0.4103	0.1611	0.4146	0.4433	0.529	0.8677	0.4773	0.4547	0.5468	0.5023	0.207	0.4629	0.0726	0.4648	0.3088
01_grassWildFlowers	N_background_18.tif	01_grassWildFlowers.N_background_18.tif	01_grassWildFlowers.18	1_Natural	01_grassWildFlowers.1_Natural.Gen8_Mut0_IDR0	01_grassWildFlowers.1_Natural.Gen8_Mut0_IDR0.N_background_18	8.69E+01	N_background_18.tif	213	Grass	01_grassWildFlowers	1_Natural	8	2	Middle	Gen8_Mut0_IDR0	1475	Gen6_Mut0_ID9	Gen6_Mut0_ID9	-	0.2628	0.4131	0.5113	0.1405	0.5069	0.5129	0.7734	0.4028	0.6263	0.4918	0.4828	0.7325	0.539	0.2851	0.3919	0.1369	0.3997	0.2385	0.2157	0.4101	0.91	0.6643	0.5533	0.6083	0.2081	0.4708	0.1481	0.8246	0.2017
01_grassWildFlowers	N_background_9.tif	01_grassWildFlowers.N_background_9.tif	01_grassWildFlowers.9	1_Natural	01_grassWildFlowers.1_Natural.Gen5_Mut0_ID1	01_grassWildFlowers.1_Natural.Gen5_Mut0_ID1.N_background_9	0	N_background_9.tif	214	Grass	01_grassWildFlowers	1_Natural	8	2	Middle	Gen5_Mut0_ID1	1168	Gen3_Mut0_ID0	Gen4_Mut0_ID2	-	0.2825	0.406	0.194	0.3503	0.6082	0.8062	0.9042	0.3142	0.5617	0.4146	0.4814	0.7466	0.2052	0.2891	0.4915	0.1234	0.4611	0.8204	0.3052	0.6781	0.2342	0.2066	0.3166	0.6246	0.1454	0.6032	0.3859	0.4186	0.3341
01_grassWildFlowers	N_background_6.tif	01_grassWildFlowers.N_background_6.tif	01_grassWildFlowers.6	1_Natural	01_grassWildFlowers.1_Natural.Gen4_Mut0_ID2	01_grassWildFlowers.1_Natural.Gen4_Mut0_ID2.N_background_6	0	N_background_6.tif	215	Grass	01_grassWildFlowers	1_Natural	8	2	Middle	Gen4_Mut0_ID2	1075	Gen3_Mut0_ID7	Gen3_Mut0_ID9	-	0.2598	0.4703	0.1674	0.214	0.6211	0.4521	0.5582	0.3099	0.4168	0.8391	0.5015	0.4566	0.1597	0.3592	0.4915	0.1641	0.3019	0.8206	0.306	0.6856	0.2341	0.2028	0.1699	0.6246	0.145	0.0782	0.3837	0.4175	0.3341
01_grassWildFlowers	N_background_15.tif	01_grassWildFlowers.N_background_15.tif	01_grassWildFlowers.15	1_Natural	01_grassWildFlowers.1_Natural.Gen8_Mut0_ID9	01_grassWildFlowers.1_Natural.Gen8_Mut0_ID9.N_background_15	8.32E+01	N_background_15.tif	216	Grass	01_grassWildFlowers	1_Natural	8	2	Middle	Gen8_Mut0_ID9	1077	Gen7_Mut0_IDR0	Gen7_Mut0_ID8	-	0.2523	0.664	0.3256	0.3591	0.6185	0.4864	0.5879	0.3106	0.4769	0.4578	0.491	0.7203	0.3368	0.1587	0.8533	0.1984	0.316	0.4317	0.315	0.8872	0.4926	0.49	0.3305	0.583	0.2472	0.4895	0.4884	0.6156	0.5122
01_grassWildFlowers	N_background_23.tif	01_grassWildFlowers.N_background_23.tif	01_grassWildFlowers.23	1_Natural	01_grassWildFlowers.1_Natural.Gen8_Mut0_IDR0	01_grassWildFlowers.1_Natural.Gen8_Mut0_IDR0.N_background_23	8.64E+01	N_background_23.tif	217	Grass	01_grassWildFlowers	1_Natural	9	2	Middle	Gen8_Mut0_IDR0	1372	Gen6_Mut0_ID9	Gen6_Mut0_ID9	-	0.2628	0.4131	0.5113	0.1405	0.5069	0.5129	0.7734	0.4028	0.6263	0.4918	0.4828	0.7325	0.539	0.2851	0.3919	0.1369	0.3997	0.2385	0.2157	0.4101	0.91	0.6643	0.5533	0.6083	0.2081	0.4708	0.1481	0.8246	0.2017
01_grassWildFlowers	N_background_14.tif	01_grassWildFlowers.N_background_14.tif	01_grassWildFlowers.14	1_Natural	01_grassWildFlowers.1_Natural.Gen9_Mut0_ID9	01_grassWildFlowers.1_Natural.Gen9_Mut0_ID9.N_background_14	8.47E+01	N_background_14.tif	218	Grass	01_grassWildFlowers	1_Natural	9	2	Middle	Gen9_Mut0_ID9	2039	Gen8_Mut0_IDR0	Gen6_Mut0_ID1	-	0.4624	0.4161	0.3667	0.6455	0.6781	0.6029	0.8328	0.4107	0.5238	0.4886	0.4828	0.7041	0.4709	0.2851	0.3919	0.1369	0.3993	0.2809	0.2167	0.4057	0.9099	0.6371	0.519	0.6238	0.2094	0.4729	0.1767	0.8312	0.2017
01_grassWildFlowers	N_background_7.tif	01_grassWildFlowers.N_background_7.tif	01_grassWildFlowers.7	1_Natural	01_grassWildFlowers.1_Natural.Gen8_Mut0_ID8	01_grassWildFlowers.1_Natural.Gen8_Mut0_ID8.N_background_7	8.60E+01	N_background_7.tif	219	Grass	01_grassWildFlowers	1_Natural	9	2	Middle	Gen8_Mut0_ID8	980	Gen7_Mut0_ID8	Gen7_Mut0_IDR0	-	0.4711	0.4339	0.1713	0.1641	0.6775	0.607	0.8906	0.4043	0.5195	0.7559	0.5833	0.1543	0.276	0.3482	0.4139	0.1232	0.3645	0.9558	0.1363	0.3236	0.3848	0.7241	0.5525	0.5219	0.142	0.1629	0.332	0.6	0.2807
01_grassWildFlowers	N_background_5.tif	01_grassWildFlowers.N_background_5.tif	01_grassWildFlowers.5	1_Natural	01_grassWildFlowers.1_Natural.Gen9_Mut0_ID1	01_grassWildFlowers.1_Natural.Gen9_Mut0_ID1.N_background_5	8.75E+01	N_background_5.tif	220	Grass	01_grassWildFlowers	1_Natural	9	2	Middle	Gen9_Mut0_ID1	4074	Gen8_Mut0_ID0	Gen8_Mut0_ID2	-	0.428	0.4163	0.3383	0.6307	0.7157	0.5974	0.796	0.4399	0.5158	0.4744	0.4762	0.7451	0.5815	0.4181	0.6226	0.1764	0.3345	0.645	0.2617	0.5759	0.3711	0.7002	0.3661	0.5911	0.241	0.4838	0.1442	0.5065	0.5009
01_grassWildFlowers	N_background_15.tif	01_grassWildFlowers.N_background_15.tif	01_grassWildFlowers.15	1_Natural	01_grassWildFlowers.1_Natural.Gen8_Mut0_ID0	01_grassWildFlowers.1_Natural.Gen8_Mut0_ID0.N_background_15	8.32E+01	N_background_15.tif	221	Grass	01_grassWildFlowers	1_Natural	9	2	Middle	Gen8_Mut0_ID0	3538	Gen7_Mut0_IDR1	Gen6_Mut0_ID1	-	0.443	0.4162	0.3439	0.6455	0.7159	0.5976	0.8276	0.4046	0.5325	0.4034	0.4761	0.7555	0.5816	0.4245	0.6436	0.159	0.3183	0.6382	0.1409	0.3333	0.3583	0.7238	0.3958	0.5863	0.2604	0.4838	0.1013	0.4981	0.5009
01_grassWildFlowers	N_background_12.tif	01_grassWildFlowers.N_background_12.tif	01_grassWildFlowers.12	1_Natural	01_grassWildFlowers.1_Natural.Gen8_Mut0_ID2	01_grassWildFlowers.1_Natural.Gen8_Mut0_ID2.N_background_12	8.38E+01	N_background_12.tif	222	Grass	01_grassWildFlowers	1_Natural	9	2	Middle	Gen8_Mut0_ID2	1332	Gen4_Mut0_ID2	Gen7_Mut0_ID11	-	0.313	0.4251	0.1676	0.2153	0.6778	0.4531	0.5645	0.3297	0.4174	0.7852	0.4984	0.4588	0.155	0.3569	0.4916	0.1308	0.4676	0.8187	0.289	0.6402	0.3742	0.2166	0.2047	0.6246	0.1451	0.5002	0.4202	0.3836	0.3584
01_grassWildFlowers	N_background_2.tif	01_grassWildFlowers.N_background_2.tif	01_grassWildFlowers.2	1_Natural	01_grassWildFlowers.1_Natural.Gen6_Mut0_ID1	01_grassWildFlowers.1_Natural.Gen6_Mut0_ID1.N_background_2	8.82E+01	N_background_2.tif	223	Grass	01_grassWildFlowers	1_Natural	9	2	Middle	Gen6_Mut0_ID1	832	Gen5_Mut0_IDR1	Gen4_Mut0_ID0	-	0.4628	0.4162	0.3286	0.6455	0.6781	0.6242	0.8339	0.4055	0.5238	0.4586	0.4853	0.4592	0.1591	0.2946	0.491	0.1232	0.316	0.712	0.1397	0.3335	0.3578	0.7246	0.32	0.5843	0.2612	0.5162	0.4343	0.5828	0.5009
01_grassWildFlowers	N_background_22.tif	01_grassWildFlowers.N_background_22.tif	01_grassWildFlowers.22	1_Natural	01_grassWildFlowers.1_Natural.Gen7_Mut0_IDR2	01_grassWildFlowers.1_Natural.Gen7_Mut0_IDR2.N_background_22	8.63E+01	N_background_22.tif	224	Grass	01_grassWildFlowers	1_Natural	9	2	Middle	Gen7_Mut0_IDR2	895	Gen3_Mut0_ID10	Gen3_Mut0_ID10	-	0.4181	0.7419	0.0494	0.3784	0.5005	0.7592	0.8645	0.3997	0.5629	0.5402	0.4839	0.7293	0.5915	0.4458	0.6852	0.1644	0.0088	0.3759	0.2002	0.2748	0.9302	0.8636	0.5194	0.6165	0.2139	0.4853	0.0895	0.4058	0.6174
01_grassWildFlowers	N_background_13.tif	01_grassWildFlowers.N_background_13.tif	01_grassWildFlowers.13	1_Natural	01_grassWildFlowers.1_Natural.Gen9_Mut0_ID0	01_grassWildFlowers.1_Natural.Gen9_Mut0_ID0.N_background_13	8.45E+01	N_background_13.tif	225	Grass	01_grassWildFlowers	1_Natural	9	2	Middle	Gen9_Mut0_ID0	1111	Gen8_Mut0_ID2	Gen8_Mut0_ID0	-	0.3303	0.425	0.1739	0.2306	0.678	0.4533	0.6013	0.2959	0.4377	0.691	0.4983	0.4695	0.1551	0.3641	0.5168	0.1134	0.4491	0.8117	0.177	0.4249	0.3626	0.2414	0.2415	0.619	0.1698	0.5002	0.3692	0.3752	0.3584
01_grassWildFlowers	N_background_10.tif	01_grassWildFlowers.N_background_10.tif	01_grassWildFlowers.10	1_Natural	01_grassWildFlowers.1_Natural.Gen9_Mut0_ID5	01_grassWildFlowers.1_Natural.Gen9_Mut0_ID5.N_background_10	0	N_background_10.tif	226	Grass	01_grassWildFlowers	1_Natural	9	2	Middle	Gen9_Mut0_ID5	748	Gen8_Mut0_ID8	Gen7_Mut0_IDR2	-	0.471	0.4379	0.1671	0.1118	0.676	0.5202	0.8906	0.3997	0.5614	0.7266	0.5829	0.1549	0.34	0.3483	0.4301	0.1232	0.3525	0.8814	0.1413	0.3217	0.3851	0.8477	0.5198	0.6165	0.142	0.2338	0.0916	0.4319	0.2821
01_grassWildFlowers	N_background_0.tif	01_grassWildFlowers.N_background_0.tif	01_grassWildFlowers.0	1_Natural	01_grassWildFlowers.1_Natural.Gen9_Mut0_ID8	01_grassWildFlowers.1_Natural.Gen9_Mut0_ID8.N_background_0	9.55E+01	N_background_0.tif	227	Grass	01_grassWildFlowers	1_Natural	9	2	Middle	Gen9_Mut0_ID8	3517	Gen6_Mut0_ID1	Gen8_Mut0_IDR0	-	0.2632	0.4132	0.4571	0.1405	0.5069	0.5416	0.7745	0.3976	0.6263	0.4622	0.4853	0.4914	0.248	0.2946	0.491	0.1232	0.3164	0.6649	0.1388	0.3382	0.3579	0.7266	0.3617	0.5688	0.2599	0.514	0.402	0.5762	0.5009
01_grassWildFlowers	N_background_19.tif	01_grassWildFlowers.N_background_19.tif	01_grassWildFlowers.19	1_Natural	01_grassWildFlowers.1_Natural.Gen8_Mut0_IDR1	01_grassWildFlowers.1_Natural.Gen8_Mut0_IDR1.N_background_19	8.28E+01	N_background_19.tif	228	Grass	01_grassWildFlowers	1_Natural	9	2	Middle	Gen8_Mut0_IDR1	789	Gen6_Mut0_ID8	Gen6_Mut0_ID8	-	0.4369	0.4703	0.1675	0.2216	0.6156	0.4627	0.5669	0.31	0.4259	0.7599	0.4998	0.4768	0.2181	0.359	0.4888	0.1607	0.3146	0.8206	0.2839	0.5773	0.2691	0.203	0.1738	0.6246	0.1451	0.0782	0.3156	0.579	0.3338
01_grassWildFlowers	N_background_16.tif	01_grassWildFlowers.N_background_16.tif	01_grassWildFlowers.16	1_Natural	01_grassWildFlowers.1_Natural.Gen8_Mut0_ID1	01_grassWildFlowers.1_Natural.Gen8_Mut0_ID1.N_background_16	7.82E+01	N_background_16.tif	229	Grass	01_grassWildFlowers	1_Natural	9	2	Middle	Gen8_Mut0_ID1	1573	Gen6_Mut0_ID1	Gen7_Mut0_IDR1	-	0.3394	0.4132	0.4974	0.1702	0.4624	0.5416	0.7854	0.4035	0.6258	0.4843	0.4837	0.4597	0.1667	0.2946	0.5068	0.1235	0.3819	0.3022	0.1974	0.323	0.9428	0.6667	0.498	0.6077	0.214	0.5161	0.4292	0.5751	0.5651
01_grassWildFlowers	N_background_11.tif	01_grassWildFlowers.N_background_11.tif	01_grassWildFlowers.11	1_Natural	01_grassWildFlowers.1_Natural.Gen9_Mut0_ID6	01_grassWildFlowers.1_Natural.Gen9_Mut0_ID6.N_background_11	0	N_background_11.tif	230	Grass	01_grassWildFlowers	1_Natural	9	2	Middle	Gen9_Mut0_ID6	1617	Gen8_Mut0_ID1	Gen7_Mut0_IDR0	-	0.4357	0.4161	0.3339	0.1647	0.6759	0.6359	0.8806	0.4049	0.5238	0.4579	0.4851	0.7442	0.1937	0.2545	0.5068	0.1852	0.3717	0.2527	0.1974	0.323	0.8951	0.668	0.4661	0.6077	0.2142	0.5175	0.5033	0.6155	0.5225
01_grassWildFlowers	N_background_8.tif	01_grassWildFlowers.N_background_8.tif	01_grassWildFlowers.8	1_Natural	01_grassWildFlowers.1_Natural.Gen9_Mut0_ID7	01_grassWildFlowers.1_Natural.Gen9_Mut0_ID7.N_background_8	8.82E+01	N_background_8.tif	231	Grass	01_grassWildFlowers	1_Natural	9	2	Middle	Gen9_Mut0_ID7	5275	Gen7_Mut0_IDR0	Gen8_Mut0_ID1	-	0.3666	0.4132	0.4932	0.1697	0.4671	0.5425	0.7774	0.4035	0.6258	0.4839	0.4839	0.4597	0.3445	0.176	0.8533	0.0607	0.3246	0.8558	0.1362	0.3236	0.4048	0.7234	0.3541	0.584	0.247	0.5505	0.4293	0.5754	0.557
01_grassWildFlowers	N_background_3.tif	01_grassWildFlowers.N_background_3.tif	01_grassWildFlowers.3	1_Natural	01_grassWildFlowers.1_Natural.Gen8_Mut0_ID11	01_grassWildFlowers.1_Natural.Gen8_Mut0_ID11.N_background_3	8.93E+01	N_background_3.tif	232	Grass	01_grassWildFlowers	1_Natural	9	2	Middle	Gen8_Mut0_ID11	1578	Gen7_Mut0_IDR2	Gen7_Mut0_IDR1	-	0.401	0.7448	0.0522	0.3609	0.5005	0.7486	0.8577	0.4002	0.5644	0.5402	0.4839	0.7294	0.5953	0.4453	0.662	0.1593	0.3839	0.2458	0.1987	0.3156	0.9421	0.6801	0.5482	0.6099	0.2132	0.4851	0.0959	0.4861	0.5651
01_grassWildFlowers	N_background_6.tif	01_grassWildFlowers.N_background_6.tif	01_grassWildFlowers.6	1_Natural	01_grassWildFlowers.1_Natural.Gen4_Mut0_ID10	01_grassWildFlowers.1_Natural.Gen4_Mut0_ID10.N_background_6	0	N_background_6.tif	233	Grass	01_grassWildFlowers	1_Natural	9	2	Middle	Gen4_Mut0_ID10	1293	Gen3_Mut0_ID0	Gen1_Mut0_ID7	-	0.44	0.4131	0.5114	0.1482	0.5016	0.5219	0.7818	0.4029	0.635	0.4278	0.4812	0.7513	0.5894	0.2849	0.3893	0.1339	0.4109	0.2385	0.1982	0.3353	0.9433	0.6645	0.5571	0.6083	0.2082	0.4708	0.0961	0.9358	0.2014
01_grassWildFlowers	N_background_4.tif	01_grassWildFlowers.N_background_4.tif	01_grassWildFlowers.4	1_Natural	01_grassWildFlowers.1_Natural.Gen9_Mut0_ID11	01_grassWildFlowers.1_Natural.Gen9_Mut0_ID11.N_background_4	9.45E+01	N_background_4.tif	234	Grass	01_grassWildFlowers	1_Natural	9	2	Middle	Gen9_Mut0_ID11	1791	Gen7_Mut0_IDR0	Gen8_Mut0_ID2	-	0.4668	0.4164	0.3208	0.2099	0.6338	0.4229	0.891	0.3235	0.4174	0.7518	0.4984	0.4505	0.3659	0.3173	0.7986	0.1232	0.4676	0.8316	0.1533	0.3325	0.3741	0.7268	0.206	0.5842	0.2427	0.5755	0.4989	0.5875	0.361
01_grassWildFlowers	N_background_9.tif	01_grassWildFlowers.N_background_9.tif	01_grassWildFlowers.9	1_Natural	01_grassWildFlowers.1_Natural.Gen9_Mut0_ID3	01_grassWildFlowers.1_Natural.Gen9_Mut0_ID3.N_background_9	0	N_background_9.tif	235	Grass	01_grassWildFlowers	1_Natural	9	2	Middle	Gen9_Mut0_ID3	1364	Gen8_Mut0_IDR1	Gen7_Mut0_IDR1	-	0.3226	0.4144	0.4826	0.2215	0.5899	0.4708	0.5687	0.3132	0.6337	0.4559	0.4756	0.7426	0.5599	0.3622	0.5043	0.1607	0.3291	0.7121	0.2001	0.3263	0.3127	0.2076	0.5465	0.6097	0.2108	0.4786	0.0964	0.4554	0.357
01_grassWildFlowers	N_background_17.tif	01_grassWildFlowers.N_background_17.tif	01_grassWildFlowers.17	1_Natural	01_grassWildFlowers.1_Natural.Gen7_Mut0_IDR1	01_grassWildFlowers.1_Natural.Gen7_Mut0_IDR1.N_background_17	9.11E+01	N_background_17.tif	236	Grass	01_grassWildFlowers	1_Natural	9	2	Middle	Gen7_Mut0_IDR1	1739	Gen5_Mut0_ID9	Gen5_Mut0_ID9	-	0.3224	0.4132	0.5114	0.1702	0.5016	0.5219	0.7798	0.4029	0.6338	0.4291	0.4742	0.756	0.5894	0.4245	0.6612	0.1593	0.3841	0.2399	0.1986	0.3228	0.9433	0.666	0.5487	0.6096	0.2132	0.4837	0.0961	0.4897	0.5651
01_grassWildFlowers	N_background_20.tif	01_grassWildFlowers.N_background_20.tif	01_grassWildFlowers.20	1_Natural	01_grassWildFlowers.1_Natural.Gen9_Mut0_ID2	01_grassWildFlowers.1_Natural.Gen9_Mut0_ID2.N_background_20	8.46E+01	N_background_20.tif	237	Grass	01_grassWildFlowers	1_Natural	9	2	Middle	Gen9_Mut0_ID2	1060	Gen7_Mut0_IDR1	Gen8_Mut0_IDR1	-	0.4367	0.469	0.1992	0.1703	0.5409	0.5122	0.778	0.3996	0.426	0.7304	0.4984	0.4909	0.2504	0.4211	0.6431	0.1594	0.3634	0.3843	0.2824	0.5737	0.8865	0.6613	0.176	0.6245	0.1476	0.0834	0.3153	0.6127	0.539
01_grassWildFlowers	N_background_21.tif	01_grassWildFlowers.N_background_21.tif	01_grassWildFlowers.21	1_Natural	01_grassWildFlowers.1_Natural.Gen7_Mut0_IDR0	01_grassWildFlowers.1_Natural.Gen7_Mut0_IDR0.N_background_21	9.45E+01	N_background_21.tif	238	Grass	01_grassWildFlowers	1_Natural	9	2	Middle	Gen7_Mut0_IDR0	1392	Gen4_Mut0_ID0	Gen4_Mut0_ID0	-	0.4736	0.4161	0.3293	0.1641	0.6807	0.6368	0.8907	0.4049	0.5238	0.4575	0.4853	0.7442	0.3679	0.1484	0.8533	0.1232	0.316	0.953	0.1362	0.3236	0.361	0.7246	0.3282	0.584	0.2472	0.5518	0.5034	0.6158	0.5126
01_grassWildFlowers	N_background_18.tif	01_grassWildFlowers.N_background_18.tif	01_grassWildFlowers.18	1_Natural	01_grassWildFlowers.1_Natural.Gen9_Mut0_ID10	01_grassWildFlowers.1_Natural.Gen9_Mut0_ID10.N_background_18	8.69E+01	N_background_18.tif	239	Grass	01_grassWildFlowers	1_Natural	9	2	Middle	Gen9_Mut0_ID10	1238	Gen8_Mut0_ID2	Gen7_Mut0_IDR0	-	0.3202	0.4248	0.1766	0.1702	0.7247	0.6548	0.5787	0.4111	0.5238	0.4953	0.4853	0.7525	0.157	0.2015	0.5588	0.1308	0.316	0.9385	0.2694	0.631	0.3611	0.2144	0.3269	0.6244	0.1513	0.4765	0.425	0.4166	0.5099
01_grassWildFlowers	N_background_1.tif	01_grassWildFlowers.N_background_1.tif	01_grassWildFlowers.1	1_Natural	01_grassWildFlowers.1_Natural.Gen9_Mut0_ID4	01_grassWildFlowers.1_Natural.Gen9_Mut0_ID4.N_background_1	8.90E+01	N_background_1.tif	240	Grass	01_grassWildFlowers	1_Natural	9	2	Middle	Gen9_Mut0_ID4	1397	Gen7_Mut0_IDR2	Gen8_Mut0_ID8	-	0.4182	0.7379	0.0538	0.4187	0.502	0.846	0.8645	0.4043	0.521	0.5752	0.4843	0.7287	0.5022	0.4457	0.6663	0.1644	0.0212	0.4636	0.1947	0.2767	0.9299	0.7424	0.5521	0.5219	0.2139	0.3799	0.3299	0.569	0.616
01_grassWildFlowers	N_background_5.tif	01_grassWildFlowers.N_background_5.tif	01_grassWildFlowers.5	1_Natural	01_grassWildFlowers.1_Natural.Gen10_Mut0_ID2	01_grassWildFlowers.1_Natural.Gen10_Mut0_ID2.N_background_5	8.75E+01	N_background_5.tif	241	Grass	01_grassWildFlowers	1_Natural	10	2	Middle	Gen10_Mut0_ID2	1620	Gen9_Mut0_ID1	Gen9_Mut0_ID9	-	0.4246	0.4163	0.3393	0.6455	0.6808	0.5974	0.8305	0.4398	0.5055	0.4886	0.4824	0.7089	0.4735	0.2885	0.4163	0.1179	0.335	0.6508	0.2572	0.5446	0.3667	0.6952	0.3673	0.6236	0.2166	0.4761	0.1763	0.7923	0.2235
01_grassWildFlowers	N_background_11.tif	01_grassWildFlowers.N_background_11.tif	01_grassWildFlowers.11	1_Natural	01_grassWildFlowers.1_Natural.Gen8_Mut0_ID1	01_grassWildFlowers.1_Natural.Gen8_Mut0_ID1.N_background_11	0	N_background_11.tif	242	Grass	01_grassWildFlowers	1_Natural	10	2	Middle	Gen8_Mut0_ID1	779	Gen6_Mut0_ID1	Gen7_Mut0_IDR1	-	0.3394	0.4132	0.4974	0.1702	0.4624	0.5416	0.7854	0.4035	0.6258	0.4843	0.4837	0.4597	0.1667	0.2946	0.5068	0.1235	0.3819	0.3022	0.1974	0.323	0.9428	0.6667	0.498	0.6077	0.214	0.5161	0.4292	0.5751	0.5651
01_grassWildFlowers	N_background_0.tif	01_grassWildFlowers.N_background_0.tif	01_grassWildFlowers.0	1_Natural	01_grassWildFlowers.1_Natural.Gen9_Mut0_ID6	01_grassWildFlowers.1_Natural.Gen9_Mut0_ID6.N_background_0	9.55E+01	N_background_0.tif	243	Grass	01_grassWildFlowers	1_Natural	10	2	Middle	Gen9_Mut0_ID6	3483	Gen8_Mut0_ID1	Gen7_Mut0_IDR0	-	0.4357	0.4161	0.3339	0.1647	0.6759	0.6359	0.8806	0.4049	0.5238	0.4579	0.4851	0.7442	0.1937	0.2545	0.5068	0.1852	0.3717	0.2527	0.1974	0.323	0.8951	0.668	0.4661	0.6077	0.2142	0.5175	0.5033	0.6155	0.5225
01_grassWildFlowers	N_background_19.tif	01_grassWildFlowers.N_background_19.tif	01_grassWildFlowers.19	1_Natural	01_grassWildFlowers.1_Natural.Gen10_Mut0_ID1	01_grassWildFlowers.1_Natural.Gen10_Mut0_ID1.N_background_19	8.28E+01	N_background_19.tif	244	Grass	01_grassWildFlowers	1_Natural	10	2	Middle	Gen10_Mut0_ID1	811	Gen8_Mut0_ID1	Gen9_Mut0_ID7	-	0.3413	0.4132	0.621	0.1697	0.4668	0.5425	0.7774	0.4035	0.6258	0.4843	0.4839	0.3948	0.1667	0.2729	0.8712	0.1378	0.3811	0.3022	0.186	0.2113	0.9434	0.6709	0.5106	0.605	0.2206	0.5503	0.4293	0.5116	0.5651
01_grassWildFlowers	N_background_2.tif	01_grassWildFlowers.N_background_2.tif	01_grassWildFlowers.2	1_Natural	01_grassWildFlowers.1_Natural.Gen8_Mut0_ID0	01_grassWildFlowers.1_Natural.Gen8_Mut0_ID0.N_background_2	8.82E+01	N_background_2.tif	245	Grass	01_grassWildFlowers	1_Natural	10	2	Middle	Gen8_Mut0_ID0	624	Gen7_Mut0_IDR1	Gen6_Mut0_ID1	-	0.443	0.4162	0.3439	0.6455	0.7159	0.5976	0.8276	0.4046	0.5325	0.4034	0.4761	0.7555	0.5816	0.4245	0.6436	0.159	0.3183	0.6382	0.1409	0.3333	0.3583	0.7238	0.3958	0.5863	0.2604	0.4838	0.1013	0.4981	0.5009
01_grassWildFlowers	N_background_7.tif	01_grassWildFlowers.N_background_7.tif	01_grassWildFlowers.7	1_Natural	01_grassWildFlowers.1_Natural.Gen10_Mut0_IDR0	01_grassWildFlowers.1_Natural.Gen10_Mut0_IDR0.N_background_7	8.60E+01	N_background_7.tif	246	Grass	01_grassWildFlowers	1_Natural	10	2	Middle	Gen10_Mut0_IDR0	568	Gen8_Mut0_ID2	Gen8_Mut0_ID2	-	0.313	0.4251	0.1676	0.2153	0.6778	0.4531	0.5645	0.3297	0.4174	0.7852	0.4984	0.4588	0.155	0.3569	0.4916	0.1308	0.4676	0.8187	0.289	0.6402	0.3742	0.2166	0.2047	0.6246	0.1451	0.5002	0.4202	0.3836	0.3584
01_grassWildFlowers	N_background_3.tif	01_grassWildFlowers.N_background_3.tif	01_grassWildFlowers.3	1_Natural	01_grassWildFlowers.1_Natural.Gen9_Mut0_ID7	01_grassWildFlowers.1_Natural.Gen9_Mut0_ID7.N_background_3	8.93E+01	N_background_3.tif	247	Grass	01_grassWildFlowers	1_Natural	10	2	Middle	Gen9_Mut0_ID7	497	Gen7_Mut0_IDR0	Gen8_Mut0_ID1	-	0.3666	0.4132	0.4932	0.1697	0.4671	0.5425	0.7774	0.4035	0.6258	0.4839	0.4839	0.4597	0.3445	0.176	0.8533	0.0607	0.3246	0.8558	0.1362	0.3236	0.4048	0.7234	0.3541	0.584	0.247	0.5505	0.4293	0.5754	0.557
01_grassWildFlowers	N_background_9.tif	01_grassWildFlowers.N_background_9.tif	01_grassWildFlowers.9	1_Natural	01_grassWildFlowers.1_Natural.Gen9_Mut0_ID8	01_grassWildFlowers.1_Natural.Gen9_Mut0_ID8.N_background_9	0	N_background_9.tif	248	Grass	01_grassWildFlowers	1_Natural	10	2	Middle	Gen9_Mut0_ID8	554	Gen6_Mut0_ID1	Gen8_Mut0_IDR0	-	0.2632	0.4132	0.4571	0.1405	0.5069	0.5416	0.7745	0.3976	0.6263	0.4622	0.4853	0.4914	0.248	0.2946	0.491	0.1232	0.3164	0.6649	0.1388	0.3382	0.3579	0.7266	0.3617	0.5688	0.2599	0.514	0.402	0.5762	0.5009
01_grassWildFlowers	N_background_22.tif	01_grassWildFlowers.N_background_22.tif	01_grassWildFlowers.22	1_Natural	01_grassWildFlowers.1_Natural.Gen8_Mut0_ID11	01_grassWildFlowers.1_Natural.Gen8_Mut0_ID11.N_background_22	8.63E+01	N_background_22.tif	249	Grass	01_grassWildFlowers	1_Natural	10	2	Middle	Gen8_Mut0_ID11	334	Gen7_Mut0_IDR2	Gen7_Mut0_IDR1	-	0.401	0.7448	0.0522	0.3609	0.5005	0.7486	0.8577	0.4002	0.5644	0.5402	0.4839	0.7294	0.5953	0.4453	0.662	0.1593	0.3839	0.2458	0.1987	0.3156	0.9421	0.6801	0.5482	0.6099	0.2132	0.4851	0.0959	0.4861	0.5651
01_grassWildFlowers	N_background_13.tif	01_grassWildFlowers.N_background_13.tif	01_grassWildFlowers.13	1_Natural	01_grassWildFlowers.1_Natural.Gen7_Mut0_IDR0	01_grassWildFlowers.1_Natural.Gen7_Mut0_IDR0.N_background_13	8.45E+01	N_background_13.tif	250	Grass	01_grassWildFlowers	1_Natural	10	2	Middle	Gen7_Mut0_IDR0	896	Gen4_Mut0_ID0	Gen4_Mut0_ID0	-	0.4736	0.4161	0.3293	0.1641	0.6807	0.6368	0.8907	0.4049	0.5238	0.4575	0.4853	0.7442	0.3679	0.1484	0.8533	0.1232	0.316	0.953	0.1362	0.3236	0.361	0.7246	0.3282	0.584	0.2472	0.5518	0.5034	0.6158	0.5126
01_grassWildFlowers	N_background_6.tif	01_grassWildFlowers.N_background_6.tif	01_grassWildFlowers.6	1_Natural	01_grassWildFlowers.1_Natural.Gen9_Mut0_ID9	01_grassWildFlowers.1_Natural.Gen9_Mut0_ID9.N_background_6	0	N_background_6.tif	251	Grass	01_grassWildFlowers	1_Natural	10	2	Middle	Gen9_Mut0_ID9	704	Gen8_Mut0_IDR0	Gen6_Mut0_ID1	-	0.4624	0.4161	0.3667	0.6455	0.6781	0.6029	0.8328	0.4107	0.5238	0.4886	0.4828	0.7041	0.4709	0.2851	0.3919	0.1369	0.3993	0.2809	0.2167	0.4057	0.9099	0.6371	0.519	0.6238	0.2094	0.4729	0.1767	0.8312	0.2017
01_grassWildFlowers	N_background_20.tif	01_grassWildFlowers.N_background_20.tif	01_grassWildFlowers.20	1_Natural	01_grassWildFlowers.1_Natural.Gen10_Mut0_ID3	01_grassWildFlowers.1_Natural.Gen10_Mut0_ID3.N_background_20	8.46E+01	N_background_20.tif	252	Grass	01_grassWildFlowers	1_Natural	10	2	Middle	Gen10_Mut0_ID3	1069	Gen9_Mut0_ID9	Gen9_Mut0_ID1	-	0.4658	0.4161	0.3657	0.6307	0.7132	0.6029	0.7982	0.4108	0.5359	0.4744	0.4766	0.7409	0.579	0.4148	0.6008	0.2132	0.3988	0.2751	0.2208	0.4313	0.9143	0.6408	0.5178	0.5913	0.2354	0.4815	0.1446	0.5407	0.4816
01_grassWildFlowers	N_background_17.tif	01_grassWildFlowers.N_background_17.tif	01_grassWildFlowers.17	1_Natural	01_grassWildFlowers.1_Natural.Gen10_Mut0_ID4	01_grassWildFlowers.1_Natural.Gen10_Mut0_ID4.N_background_17	9.11E+01	N_background_17.tif	253	Grass	01_grassWildFlowers	1_Natural	10	2	Middle	Gen10_Mut0_ID4	926	Gen8_Mut0_ID0	Gen9_Mut0_ID4	-	0.4356	0.4665	0.3424	0.6207	0.683	0.5976	0.8392	0.4046	0.531	0.4125	0.478	0.7492	0.573	0.4246	0.6459	0.1599	0.3181	0.6382	0.1563	0.3324	0.5456	0.7297	0.5485	0.5313	0.211	0.3803	0.2689	0.5745	0.6125
01_grassWildFlowers	N_background_21.tif	01_grassWildFlowers.N_background_21.tif	01_grassWildFlowers.21	1_Natural	01_grassWildFlowers.1_Natural.Gen10_Mut0_IDR2	01_grassWildFlowers.1_Natural.Gen10_Mut0_IDR2.N_background_21	9.45E+01	N_background_21.tif	254	Grass	01_grassWildFlowers	1_Natural	10	2	Middle	Gen10_Mut0_IDR2	1501	Gen6_Mut0_ID1	Gen6_Mut0_ID1	-	0.4628	0.4162	0.3286	0.6455	0.6781	0.6242	0.8339	0.4055	0.5238	0.4586	0.4853	0.4592	0.1591	0.2946	0.491	0.1232	0.316	0.712	0.1397	0.3335	0.3578	0.7246	0.32	0.5843	0.2612	0.5162	0.4343	0.5828	0.5009
01_grassWildFlowers	N_background_12.tif	01_grassWildFlowers.N_background_12.tif	01_grassWildFlowers.12	1_Natural	01_grassWildFlowers.1_Natural.Gen7_Mut0_IDR1	01_grassWildFlowers.1_Natural.Gen7_Mut0_IDR1.N_background_12	8.38E+01	N_background_12.tif	255	Grass	01_grassWildFlowers	1_Natural	10	2	Middle	Gen7_Mut0_IDR1	1472	Gen5_Mut0_ID9	Gen5_Mut0_ID9	-	0.3224	0.4132	0.5114	0.1702	0.5016	0.5219	0.7798	0.4029	0.6338	0.4291	0.4742	0.756	0.5894	0.4245	0.6612	0.1593	0.3841	0.2399	0.1986	0.3228	0.9433	0.666	0.5487	0.6096	0.2132	0.4837	0.0961	0.4897	0.5651
01_grassWildFlowers	N_background_1.tif	01_grassWildFlowers.N_background_1.tif	01_grassWildFlowers.1	1_Natural	01_grassWildFlowers.1_Natural.Gen10_Mut0_ID8	01_grassWildFlowers.1_Natural.Gen10_Mut0_ID8.N_background_1	8.90E+01	N_background_1.tif	256	Grass	01_grassWildFlowers	1_Natural	10	2	Middle	Gen10_Mut0_ID8	1322	Gen9_Mut0_ID11	Gen9_Mut0_ID6	-	0.4375	0.4161	0.3339	0.1652	0.6462	0.4764	0.8888	0.3238	0.4208	0.7518	0.4957	0.49	0.3375	0.7344	0.765	0.1851	0.3719	0.8309	0.16	0.3322	0.3475	0.7215	0.2063	0.5833	0.1831	0.5191	0.5025	0.613	0.5049
01_grassWildFlowers	N_background_16.tif	01_grassWildFlowers.N_background_16.tif	01_grassWildFlowers.16	1_Natural	01_grassWildFlowers.1_Natural.Gen9_Mut0_ID11	01_grassWildFlowers.1_Natural.Gen9_Mut0_ID11.N_background_16	7.82E+01	N_background_16.tif	257	Grass	01_grassWildFlowers	1_Natural	10	2	Middle	Gen9_Mut0_ID11	647	Gen7_Mut0_IDR0	Gen8_Mut0_ID2	-	0.4668	0.4164	0.3208	0.2099	0.6338	0.4229	0.891	0.3235	0.4174	0.7518	0.4984	0.4505	0.3659	0.3173	0.7986	0.1232	0.4676	0.8316	0.1533	0.3325	0.3741	0.7268	0.206	0.5842	0.2427	0.5755	0.4989	0.5875	0.361
01_grassWildFlowers	N_background_4.tif	01_grassWildFlowers.N_background_4.tif	01_grassWildFlowers.4	1_Natural	01_grassWildFlowers.1_Natural.Gen10_Mut0_ID6	01_grassWildFlowers.1_Natural.Gen10_Mut0_ID6.N_background_4	9.45E+01	N_background_4.tif	258	Grass	01_grassWildFlowers	1_Natural	10	2	Middle	Gen10_Mut0_ID6	473	Gen9_Mut0_ID8	Gen7_Mut0_IDR0	-	0.4728	0.4161	0.3503	0.1622	0.6407	0.6243	0.8835	0.4048	0.5252	0.4477	0.4979	0.7273	0.3507	0.1922	0.8525	0.1266	0.3209	0.6947	0.1388	0.3236	0.3605	0.725	0.3295	0.5711	0.2598	0.5494	0.4764	0.6056	0.5098
01_grassWildFlowers	N_background_23.tif	01_grassWildFlowers.N_background_23.tif	01_grassWildFlowers.23	1_Natural	01_grassWildFlowers.1_Natural.Gen9_Mut0_ID1	01_grassWildFlowers.1_Natural.Gen9_Mut0_ID1.N_background_23	8.64E+01	N_background_23.tif	259	Grass	01_grassWildFlowers	1_Natural	10	2	Middle	Gen9_Mut0_ID1	932	Gen8_Mut0_ID0	Gen8_Mut0_ID2	-	0.428	0.4163	0.3383	0.6307	0.7157	0.5974	0.796	0.4399	0.5158	0.4744	0.4762	0.7451	0.5815	0.4181	0.6226	0.1764	0.3345	0.645	0.2617	0.5759	0.3711	0.7002	0.3661	0.5911	0.241	0.4838	0.1442	0.5065	0.5009
01_grassWildFlowers	N_background_8.tif	01_grassWildFlowers.N_background_8.tif	01_grassWildFlowers.8	1_Natural	01_grassWildFlowers.1_Natural.Gen10_Mut0_ID0	01_grassWildFlowers.1_Natural.Gen10_Mut0_ID0.N_background_8	8.82E+01	N_background_8.tif	260	Grass	01_grassWildFlowers	1_Natural	10	2	Middle	Gen10_Mut0_ID0	1015	Gen9_Mut0_ID7	Gen8_Mut0_ID1	-	0.3624	0.4132	0.3723	0.1702	0.4627	0.5416	0.7854	0.4035	0.6258	0.484	0.4837	0.5221	0.3445	0.2046	0.8064	0.0464	0.3254	0.8558	0.1513	0.4353	0.4042	0.7188	0.3664	0.5871	0.2378	0.5163	0.4292	0.6385	0.557
01_grassWildFlowers	N_background_10.tif	01_grassWildFlowers.N_background_10.tif	01_grassWildFlowers.10	1_Natural	01_grassWildFlowers.1_Natural.Gen10_Mut0_IDR1	01_grassWildFlowers.1_Natural.Gen10_Mut0_IDR1.N_background_10	0	N_background_10.tif	261	Grass	01_grassWildFlowers	1_Natural	10	2	Middle	Gen10_Mut0_IDR1	405	Gen7_Mut0_IDR2	Gen7_Mut0_IDR2	-	0.4181	0.7419	0.0494	0.3784	0.5005	0.7592	0.8645	0.3997	0.5629	0.5402	0.4839	0.7293	0.5915	0.4458	0.6852	0.1644	0.0088	0.3759	0.2002	0.2748	0.9302	0.8636	0.5194	0.6165	0.2139	0.4853	0.0895	0.4058	0.6174
01_grassWildFlowers	N_background_14.tif	01_grassWildFlowers.N_background_14.tif	01_grassWildFlowers.14	1_Natural	01_grassWildFlowers.1_Natural.Gen10_Mut0_ID5	01_grassWildFlowers.1_Natural.Gen10_Mut0_ID5.N_background_14	8.47E+01	N_background_14.tif	262	Grass	01_grassWildFlowers	1_Natural	10	2	Middle	Gen10_Mut0_ID5	1075	Gen9_Mut0_ID4	Gen8_Mut0_ID0	-	0.4234	0.6954	0.0553	0.4399	0.5299	0.846	0.8565	0.4043	0.5223	0.5666	0.4828	0.7335	0.5099	0.4456	0.666	0.1636	0.0214	0.4636	0.1837	0.2775	0.804	0.7384	0.3993	0.5783	0.2633	0.4834	0.1448	0.4926	0.5043
01_grassWildFlowers	N_background_15.tif	01_grassWildFlowers.N_background_15.tif	01_grassWildFlowers.15	1_Natural	01_grassWildFlowers.1_Natural.Gen9_Mut0_ID4	01_grassWildFlowers.1_Natural.Gen9_Mut0_ID4.N_background_15	8.32E+01	N_background_15.tif	263	Grass	01_grassWildFlowers	1_Natural	10	2	Middle	Gen9_Mut0_ID4	588	Gen7_Mut0_IDR2	Gen8_Mut0_ID8	-	0.4182	0.7379	0.0538	0.4187	0.502	0.846	0.8645	0.4043	0.521	0.5752	0.4843	0.7287	0.5022	0.4457	0.6663	0.1644	0.0212	0.4636	0.1947	0.2767	0.9299	0.7424	0.5521	0.5219	0.2139	0.3799	0.3299	0.569	0.616
01_grassWildFlowers	N_background_18.tif	01_grassWildFlowers.N_background_18.tif	01_grassWildFlowers.18	1_Natural	01_grassWildFlowers.1_Natural.Gen10_Mut0_ID7	01_grassWildFlowers.1_Natural.Gen10_Mut0_ID7.N_background_18	8.69E+01	N_background_18.tif	264	Grass	01_grassWildFlowers	1_Natural	10	2	Middle	Gen10_Mut0_ID7	801	Gen7_Mut0_IDR0	Gen9_Mut0_ID8	-	0.264	0.4132	0.4395	0.1423	0.5377	0.5525	0.7812	0.3977	0.6249	0.4739	0.4727	0.5072	0.2627	0.2639	0.4918	0.1193	0.3115	0.9263	0.1362	0.3382	0.3583	0.7263	0.3604	0.582	0.2473	0.5163	0.4218	0.5838	0.5398
01_grassWildFlowers	N_background_9.tif	01_grassWildFlowers.N_background_9.tif	01_grassWildFlowers.9	1_Natural	01_grassWildFlowers.1_Natural.Gen10_Mut0_ID4	01_grassWildFlowers.1_Natural.Gen10_Mut0_ID4.N_background_9	0	N_background_9.tif	265	Grass	01_grassWildFlowers	1_Natural	11	2	Middle	Gen10_Mut0_ID4	811	Gen8_Mut0_ID0	Gen9_Mut0_ID4	-	0.4356	0.4665	0.3424	0.6207	0.683	0.5976	0.8392	0.4046	0.531	0.4125	0.478	0.7492	0.573	0.4246	0.6459	0.1599	0.3181	0.6382	0.1563	0.3324	0.5456	0.7297	0.5485	0.5313	0.211	0.3803	0.2689	0.5745	0.6125
01_grassWildFlowers	N_background_13.tif	01_grassWildFlowers.N_background_13.tif	01_grassWildFlowers.13	1_Natural	01_grassWildFlowers.1_Natural.Gen11_Mut0_IDR0	01_grassWildFlowers.1_Natural.Gen11_Mut0_IDR0.N_background_13	8.45E+01	N_background_13.tif	266	Grass	01_grassWildFlowers	1_Natural	11	2	Middle	Gen11_Mut0_IDR0	1635	Gen9_Mut0_ID7	Gen9_Mut0_ID7	-	0.3666	0.4132	0.4932	0.1697	0.4671	0.5425	0.7774	0.4035	0.6258	0.4839	0.4839	0.4597	0.3445	0.176	0.8533	0.0607	0.3246	0.8558	0.1362	0.3236	0.4048	0.7234	0.3541	0.584	0.247	0.5505	0.4293	0.5754	0.557
01_grassWildFlowers	N_background_20.tif	01_grassWildFlowers.N_background_20.tif	01_grassWildFlowers.20	1_Natural	01_grassWildFlowers.1_Natural.Gen11_Mut0_IDR4	01_grassWildFlowers.1_Natural.Gen11_Mut0_IDR4.N_background_20	8.46E+01	N_background_20.tif	267	Grass	01_grassWildFlowers	1_Natural	11	2	Middle	Gen11_Mut0_IDR4	2521	Gen9_Mut0_ID11	Gen9_Mut0_ID11	-	0.4668	0.4164	0.3208	0.2099	0.6338	0.4229	0.891	0.3235	0.4174	0.7518	0.4984	0.4505	0.3659	0.3173	0.7986	0.1232	0.4676	0.8316	0.1533	0.3325	0.3741	0.7268	0.206	0.5842	0.2427	0.5755	0.4989	0.5875	0.361
01_grassWildFlowers	N_background_15.tif	01_grassWildFlowers.N_background_15.tif	01_grassWildFlowers.15	1_Natural	01_grassWildFlowers.1_Natural.Gen10_Mut0_ID5	01_grassWildFlowers.1_Natural.Gen10_Mut0_ID5.N_background_15	8.32E+01	N_background_15.tif	268	Grass	01_grassWildFlowers	1_Natural	11	2	Middle	Gen10_Mut0_ID5	1489	Gen9_Mut0_ID4	Gen8_Mut0_ID0	-	0.4234	0.6954	0.0553	0.4399	0.5299	0.846	0.8565	0.4043	0.5223	0.5666	0.4828	0.7335	0.5099	0.4456	0.666	0.1636	0.0214	0.4636	0.1837	0.2775	0.804	0.7384	0.3993	0.5783	0.2633	0.4834	0.1448	0.4926	0.5043
01_grassWildFlowers	N_background_0.tif	01_grassWildFlowers.N_background_0.tif	01_grassWildFlowers.0	1_Natural	01_grassWildFlowers.1_Natural.Gen11_Mut0_IDR3	01_grassWildFlowers.1_Natural.Gen11_Mut0_IDR3.N_background_0	9.55E+01	N_background_0.tif	269	Grass	01_grassWildFlowers	1_Natural	11	2	Middle	Gen11_Mut0_IDR3	4646	Gen9_Mut0_ID9	Gen9_Mut0_ID9	-	0.4624	0.4161	0.3667	0.6455	0.6781	0.6029	0.8328	0.4107	0.5238	0.4886	0.4828	0.7041	0.4709	0.2851	0.3919	0.1369	0.3993	0.2809	0.2167	0.4057	0.9099	0.6371	0.519	0.6238	0.2094	0.4729	0.1767	0.8312	0.2017
01_grassWildFlowers	N_background_11.tif	01_grassWildFlowers.N_background_11.tif	01_grassWildFlowers.11	1_Natural	01_grassWildFlowers.1_Natural.Gen10_Mut0_ID1	01_grassWildFlowers.1_Natural.Gen10_Mut0_ID1.N_background_11	0	N_background_11.tif	270	Grass	01_grassWildFlowers	1_Natural	11	2	Middle	Gen10_Mut0_ID1	1299	Gen8_Mut0_ID1	Gen9_Mut0_ID7	-	0.3413	0.4132	0.621	0.1697	0.4668	0.5425	0.7774	0.4035	0.6258	0.4843	0.4839	0.3948	0.1667	0.2729	0.8712	0.1378	0.3811	0.3022	0.186	0.2113	0.9434	0.6709	0.5106	0.605	0.2206	0.5503	0.4293	0.5116	0.5651
01_grassWildFlowers	N_background_23.tif	01_grassWildFlowers.N_background_23.tif	01_grassWildFlowers.23	1_Natural	01_grassWildFlowers.1_Natural.Gen11_Mut0_ID2	01_grassWildFlowers.1_Natural.Gen11_Mut0_ID2.N_background_23	8.64E+01	N_background_23.tif	271	Grass	01_grassWildFlowers	1_Natural	11	2	Middle	Gen11_Mut0_ID2	1469	Gen10_Mut0_ID2	Gen10_Mut0_ID8	-	0.4267	0.4163	0.3381	0.5254	0.6478	0.6015	0.8351	0.4394	0.5152	0.4886	0.4824	0.5015	0.4714	0.7343	0.7002	0.1188	0.3714	0.8309	0.179	0.3325	0.3667	0.7167	0.2064	0.6205	0.1831	0.4848	0.4979	0.6149	0.5049
01_grassWildFlowers	N_background_3.tif	01_grassWildFlowers.N_background_3.tif	01_grassWildFlowers.3	1_Natural	01_grassWildFlowers.1_Natural.Gen10_Mut0_ID3	01_grassWildFlowers.1_Natural.Gen10_Mut0_ID3.N_background_3	8.93E+01	N_background_3.tif	272	Grass	01_grassWildFlowers	1_Natural	11	2	Middle	Gen10_Mut0_ID3	3131	Gen9_Mut0_ID9	Gen9_Mut0_ID1	-	0.4658	0.4161	0.3657	0.6307	0.7132	0.6029	0.7982	0.4108	0.5359	0.4744	0.4766	0.7409	0.579	0.4148	0.6008	0.2132	0.3988	0.2751	0.2208	0.4313	0.9143	0.6408	0.5178	0.5913	0.2354	0.4815	0.1446	0.5407	0.4816
01_grassWildFlowers	N_background_17.tif	01_grassWildFlowers.N_background_17.tif	01_grassWildFlowers.17	1_Natural	01_grassWildFlowers.1_Natural.Gen11_Mut0_ID6	01_grassWildFlowers.1_Natural.Gen11_Mut0_ID6.N_background_17	9.11E+01	N_background_17.tif	273	Grass	01_grassWildFlowers	1_Natural	11	2	Middle	Gen11_Mut0_ID6	1355	Gen7_Mut0_IDR1	Gen10_Mut0_ID0	-	0.3621	0.3664	0.3777	0.1702	0.4651	0.5412	0.7854	0.4029	0.6338	0.4795	0.4836	0.5346	0.5238	0.2039	0.6625	0.0576	0.3664	0.8548	0.1934	0.4112	0.5424	0.6827	0.3961	0.5934	0.2375	0.5161	0.1114	0.4934	0.557
01_grassWildFlowers	N_background_2.tif	01_grassWildFlowers.N_background_2.tif	01_grassWildFlowers.2	1_Natural	01_grassWildFlowers.1_Natural.Gen11_Mut0_ID0	01_grassWildFlowers.1_Natural.Gen11_Mut0_ID0.N_background_2	8.82E+01	N_background_2.tif	274	Grass	01_grassWildFlowers	1_Natural	11	2	Middle	Gen11_Mut0_ID0	584	Gen9_Mut0_ID6	Gen10_Mut0_ID5	-	0.4354	0.4186	0.3157	0.2075	0.6848	0.639	0.8803	0.4047	0.5236	0.4579	0.4848	0.7441	0.1948	0.4015	0.6528	0.1816	0.3592	0.2609	0.1971	0.3277	0.8927	0.7358	0.3994	0.5784	0.2576	0.4908	0.1464	0.4929	0.5045
01_grassWildFlowers	N_background_14.tif	01_grassWildFlowers.N_background_14.tif	01_grassWildFlowers.14	1_Natural	01_grassWildFlowers.1_Natural.Gen7_Mut0_IDR0	01_grassWildFlowers.1_Natural.Gen7_Mut0_IDR0.N_background_14	8.47E+01	N_background_14.tif	275	Grass	01_grassWildFlowers	1_Natural	11	2	Middle	Gen7_Mut0_IDR0	7044	Gen4_Mut0_ID0	Gen4_Mut0_ID0	-	0.4736	0.4161	0.3293	0.1641	0.6807	0.6368	0.8907	0.4049	0.5238	0.4575	0.4853	0.7442	0.3679	0.1484	0.8533	0.1232	0.316	0.953	0.1362	0.3236	0.361	0.7246	0.3282	0.584	0.2472	0.5518	0.5034	0.6158	0.5126
01_grassWildFlowers	N_background_4.tif	01_grassWildFlowers.N_background_4.tif	01_grassWildFlowers.4	1_Natural	01_grassWildFlowers.1_Natural.Gen11_Mut0_ID4	01_grassWildFlowers.1_Natural.Gen11_Mut0_ID4.N_background_4	9.45E+01	N_background_4.tif	276	Grass	01_grassWildFlowers	1_Natural	11	2	Middle	Gen11_Mut0_ID4	1255	Gen10_Mut0_IDR2	Gen7_Mut0_IDR0	-	0.4642	0.4162	0.3288	0.6135	0.6781	0.6243	0.8339	0.4055	0.5238	0.4586	0.4853	0.7438	0.3678	0.2826	0.491	0.1232	0.316	0.7508	0.1386	0.3329	0.3579	0.7246	0.3202	0.5842	0.2612	0.4676	0.4352	0.5836	0.5043
01_grassWildFlowers	N_background_19.tif	01_grassWildFlowers.N_background_19.tif	01_grassWildFlowers.19	1_Natural	01_grassWildFlowers.1_Natural.Gen11_Mut0_ID1	01_grassWildFlowers.1_Natural.Gen11_Mut0_ID1.N_background_19	8.28E+01	N_background_19.tif	277	Grass	01_grassWildFlowers	1_Natural	11	2	Middle	Gen11_Mut0_ID1	1175	Gen10_Mut0_ID5	Gen9_Mut0_ID6	-	0.4236	0.6929	0.0723	0.4038	0.521	0.843	0.8568	0.4044	0.5225	0.5666	0.4831	0.7336	0.5089	0.2884	0.5189	0.1666	0.0335	0.4557	0.184	0.2678	0.8064	0.6705	0.466	0.6076	0.2192	0.5117	0.5018	0.6152	0.5223
01_grassWildFlowers	N_background_7.tif	01_grassWildFlowers.N_background_7.tif	01_grassWildFlowers.7	1_Natural	01_grassWildFlowers.1_Natural.Gen10_Mut0_ID2	01_grassWildFlowers.1_Natural.Gen10_Mut0_ID2.N_background_7	8.60E+01	N_background_7.tif	278	Grass	01_grassWildFlowers	1_Natural	11	2	Middle	Gen10_Mut0_ID2	1974	Gen9_Mut0_ID1	Gen9_Mut0_ID9	-	0.4246	0.4163	0.3393	0.6455	0.6808	0.5974	0.8305	0.4398	0.5055	0.4886	0.4824	0.7089	0.4735	0.2885	0.4163	0.1179	0.335	0.6508	0.2572	0.5446	0.3667	0.6952	0.3673	0.6236	0.2166	0.4761	0.1763	0.7923	0.2235
01_grassWildFlowers	N_background_16.tif	01_grassWildFlowers.N_background_16.tif	01_grassWildFlowers.16	1_Natural	01_grassWildFlowers.1_Natural.Gen9_Mut0_ID1	01_grassWildFlowers.1_Natural.Gen9_Mut0_ID1.N_background_16	7.82E+01	N_background_16.tif	279	Grass	01_grassWildFlowers	1_Natural	11	2	Middle	Gen9_Mut0_ID1	6459	Gen8_Mut0_ID0	Gen8_Mut0_ID2	-	0.428	0.4163	0.3383	0.6307	0.7157	0.5974	0.796	0.4399	0.5158	0.4744	0.4762	0.7451	0.5815	0.4181	0.6226	0.1764	0.3345	0.645	0.2617	0.5759	0.3711	0.7002	0.3661	0.5911	0.241	0.4838	0.1442	0.5065	0.5009
01_grassWildFlowers	N_background_1.tif	01_grassWildFlowers.N_background_1.tif	01_grassWildFlowers.1	1_Natural	01_grassWildFlowers.1_Natural.Gen11_Mut0_IDR2	01_grassWildFlowers.1_Natural.Gen11_Mut0_IDR2.N_background_1	8.90E+01	N_background_1.tif	280	Grass	01_grassWildFlowers	1_Natural	11	2	Middle	Gen11_Mut0_IDR2	2136	Gen9_Mut0_ID8	Gen9_Mut0_ID8	-	0.2632	0.4132	0.4571	0.1405	0.5069	0.5416	0.7745	0.3976	0.6263	0.4622	0.4853	0.4914	0.248	0.2946	0.491	0.1232	0.3164	0.6649	0.1388	0.3382	0.3579	0.7266	0.3617	0.5688	0.2599	0.514	0.402	0.5762	0.5009
01_grassWildFlowers	N_background_6.tif	01_grassWildFlowers.N_background_6.tif	01_grassWildFlowers.6	1_Natural	01_grassWildFlowers.1_Natural.Gen10_Mut0_ID8	01_grassWildFlowers.1_Natural.Gen10_Mut0_ID8.N_background_6	0	N_background_6.tif	281	Grass	01_grassWildFlowers	1_Natural	11	2	Middle	Gen10_Mut0_ID8	1654	Gen9_Mut0_ID11	Gen9_Mut0_ID6	-	0.4375	0.4161	0.3339	0.1652	0.6462	0.4764	0.8888	0.3238	0.4208	0.7518	0.4957	0.49	0.3375	0.7344	0.765	0.1851	0.3719	0.8309	0.16	0.3322	0.3475	0.7215	0.2063	0.5833	0.1831	0.5191	0.5025	0.613	0.5049
01_grassWildFlowers	N_background_22.tif	01_grassWildFlowers.N_background_22.tif	01_grassWildFlowers.22	1_Natural	01_grassWildFlowers.1_Natural.Gen10_Mut0_IDR2	01_grassWildFlowers.1_Natural.Gen10_Mut0_IDR2.N_background_22	8.63E+01	N_background_22.tif	282	Grass	01_grassWildFlowers	1_Natural	11	2	Middle	Gen10_Mut0_IDR2	964	Gen6_Mut0_ID1	Gen6_Mut0_ID1	-	0.4628	0.4162	0.3286	0.6455	0.6781	0.6242	0.8339	0.4055	0.5238	0.4586	0.4853	0.4592	0.1591	0.2946	0.491	0.1232	0.316	0.712	0.1397	0.3335	0.3578	0.7246	0.32	0.5843	0.2612	0.5162	0.4343	0.5828	0.5009
01_grassWildFlowers	N_background_12.tif	01_grassWildFlowers.N_background_12.tif	01_grassWildFlowers.12	1_Natural	01_grassWildFlowers.1_Natural.Gen11_Mut0_ID3	01_grassWildFlowers.1_Natural.Gen11_Mut0_ID3.N_background_12	8.38E+01	N_background_12.tif	283	Grass	01_grassWildFlowers	1_Natural	11	2	Middle	Gen11_Mut0_ID3	822	Gen10_Mut0_ID8	Gen10_Mut0_ID2	-	0.4358	0.4161	0.3348	0.2553	0.6793	0.4723	0.8846	0.3242	0.4111	0.7518	0.4957	0.698	0.3395	0.2886	0.4691	0.1842	0.3355	0.6508	0.2419	0.5443	0.3475	0.6991	0.3672	0.5862	0.2166	0.5121	0.1808	0.7904	0.2235
01_grassWildFlowers	N_background_10.tif	01_grassWildFlowers.N_background_10.tif	01_grassWildFlowers.10	1_Natural	01_grassWildFlowers.1_Natural.Gen7_Mut0_IDR1	01_grassWildFlowers.1_Natural.Gen7_Mut0_IDR1.N_background_10	0	N_background_10.tif	284	Grass	01_grassWildFlowers	1_Natural	11	2	Middle	Gen7_Mut0_IDR1	576	Gen5_Mut0_ID9	Gen5_Mut0_ID9	-	0.3224	0.4132	0.5114	0.1702	0.5016	0.5219	0.7798	0.4029	0.6338	0.4291	0.4742	0.756	0.5894	0.4245	0.6612	0.1593	0.3841	0.2399	0.1986	0.3228	0.9433	0.666	0.5487	0.6096	0.2132	0.4837	0.0961	0.4897	0.5651
01_grassWildFlowers	N_background_18.tif	01_grassWildFlowers.N_background_18.tif	01_grassWildFlowers.18	1_Natural	01_grassWildFlowers.1_Natural.Gen11_Mut0_IDR1	01_grassWildFlowers.1_Natural.Gen11_Mut0_IDR1.N_background_18	8.69E+01	N_background_18.tif	285	Grass	01_grassWildFlowers	1_Natural	11	2	Middle	Gen11_Mut0_IDR1	493	Gen8_Mut0_ID0	Gen8_Mut0_ID0	-	0.443	0.4162	0.3439	0.6455	0.7159	0.5976	0.8276	0.4046	0.5325	0.4034	0.4761	0.7555	0.5816	0.4245	0.6436	0.159	0.3183	0.6382	0.1409	0.3333	0.3583	0.7238	0.3958	0.5863	0.2604	0.4838	0.1013	0.4981	0.5009
01_grassWildFlowers	N_background_5.tif	01_grassWildFlowers.N_background_5.tif	01_grassWildFlowers.5	1_Natural	01_grassWildFlowers.1_Natural.Gen11_Mut0_ID5	01_grassWildFlowers.1_Natural.Gen11_Mut0_ID5.N_background_5	8.75E+01	N_background_5.tif	286	Grass	01_grassWildFlowers	1_Natural	11	2	Middle	Gen11_Mut0_ID5	831	Gen7_Mut0_IDR0	Gen10_Mut0_IDR2	-	0.4724	0.4161	0.3605	0.194	0.6807	0.6367	0.8907	0.4049	0.5238	0.4575	0.4853	0.4596	0.1592	0.048	0.8533	0.1232	0.316	0.9205	0.137	0.3242	0.3609	0.7246	0.328	0.5841	0.2472	0.6062	0.5025	0.615	0.5102
01_grassWildFlowers	N_background_21.tif	01_grassWildFlowers.N_background_21.tif	01_grassWildFlowers.21	1_Natural	01_grassWildFlowers.1_Natural.Gen9_Mut0_ID6	01_grassWildFlowers.1_Natural.Gen9_Mut0_ID6.N_background_21	9.45E+01	N_background_21.tif	287	Grass	01_grassWildFlowers	1_Natural	11	2	Middle	Gen9_Mut0_ID6	1316	Gen8_Mut0_ID1	Gen7_Mut0_IDR0	-	0.4357	0.4161	0.3339	0.1647	0.6759	0.6359	0.8806	0.4049	0.5238	0.4579	0.4851	0.7442	0.1937	0.2545	0.5068	0.1852	0.3717	0.2527	0.1974	0.323	0.8951	0.668	0.4661	0.6077	0.2142	0.5175	0.5033	0.6155	0.5225
01_grassWildFlowers	N_background_8.tif	01_grassWildFlowers.N_background_8.tif	01_grassWildFlowers.8	1_Natural	01_grassWildFlowers.1_Natural.Gen10_Mut0_ID0	01_grassWildFlowers.1_Natural.Gen10_Mut0_ID0.N_background_8	8.82E+01	N_background_8.tif	288	Grass	01_grassWildFlowers	1_Natural	11	2	Middle	Gen10_Mut0_ID0	1916	Gen9_Mut0_ID7	Gen8_Mut0_ID1	-	0.3624	0.4132	0.3723	0.1702	0.4627	0.5416	0.7854	0.4035	0.6258	0.484	0.4837	0.5221	0.3445	0.2046	0.8064	0.0464	0.3254	0.8558	0.1513	0.4353	0.4042	0.7188	0.3664	0.5871	0.2378	0.5163	0.4292	0.6385	0.557
01_grassWildFlowers	N_background_3.tif	01_grassWildFlowers.N_background_3.tif	01_grassWildFlowers.3	1_Natural	01_grassWildFlowers.1_Natural.Gen10_Mut0_ID2	01_grassWildFlowers.1_Natural.Gen10_Mut0_ID2.N_background_3	8.93E+01	N_background_3.tif	289	Grass	01_grassWildFlowers	1_Natural	12	2	Middle	Gen10_Mut0_ID2	6468	Gen9_Mut0_ID1	Gen9_Mut0_ID9	-	0.4246	0.4163	0.3393	0.6455	0.6808	0.5974	0.8305	0.4398	0.5055	0.4886	0.4824	0.7089	0.4735	0.2885	0.4163	0.1179	0.335	0.6508	0.2572	0.5446	0.3667	0.6952	0.3673	0.6236	0.2166	0.4761	0.1763	0.7923	0.2235
01_grassWildFlowers	N_background_0.tif	01_grassWildFlowers.N_background_0.tif	01_grassWildFlowers.0	1_Natural	01_grassWildFlowers.1_Natural.Gen10_Mut0_ID8	01_grassWildFlowers.1_Natural.Gen10_Mut0_ID8.N_background_0	9.55E+01	N_background_0.tif	290	Grass	01_grassWildFlowers	1_Natural	12	2	Middle	Gen10_Mut0_ID8	15000	Gen9_Mut0_ID11	Gen9_Mut0_ID6	-	0.4375	0.4161	0.3339	0.1652	0.6462	0.4764	0.8888	0.3238	0.4208	0.7518	0.4957	0.49	0.3375	0.7344	0.765	0.1851	0.3719	0.8309	0.16	0.3322	0.3475	0.7215	0.2063	0.5833	0.1831	0.5191	0.5025	0.613	0.5049
01_grassWildFlowers	N_background_4.tif	01_grassWildFlowers.N_background_4.tif	01_grassWildFlowers.4	1_Natural	01_grassWildFlowers.1_Natural.Gen12_Mut0_ID6	01_grassWildFlowers.1_Natural.Gen12_Mut0_ID6.N_background_4	9.45E+01	N_background_4.tif	291	Grass	01_grassWildFlowers	1_Natural	12	2	Middle	Gen12_Mut0_ID6	3569	Gen10_Mut0_ID3	Gen11_Mut0_ID2	-	0.465	0.4163	0.3628	0.5486	0.7097	0.6017	0.8339	0.4131	0.5184	0.4746	0.4766	0.7588	0.4732	0.4176	0.6933	0.2045	0.3982	0.8309	0.1865	0.4308	0.9095	0.6508	0.5091	0.5913	0.1836	0.4789	0.1482	0.6116	0.5049
01_grassWildFlowers	N_background_7.tif	01_grassWildFlowers.N_background_7.tif	01_grassWildFlowers.7	1_Natural	01_grassWildFlowers.1_Natural.Gen12_Mut0_ID7	01_grassWildFlowers.1_Natural.Gen12_Mut0_ID7.N_background_7	8.60E+01	N_background_7.tif	292	Grass	01_grassWildFlowers	1_Natural	12	2	Middle	Gen12_Mut0_ID7	2377	Gen11_Mut0_ID2	Gen10_Mut0_ID3	-	0.4275	0.4161	0.3407	0.6126	0.6511	0.6028	0.7994	0.4373	0.5332	0.4884	0.4824	0.4836	0.5772	0.7315	0.6072	0.1267	0.372	0.2751	0.2147	0.333	0.3715	0.708	0.2148	0.6205	0.2353	0.4878	0.4943	0.5439	0.4816
01_grassWildFlowers	N_background_1.tif	01_grassWildFlowers.N_background_1.tif	01_grassWildFlowers.1	1_Natural	01_grassWildFlowers.1_Natural.Gen11_Mut0_IDR3	01_grassWildFlowers.1_Natural.Gen11_Mut0_IDR3.N_background_1	8.90E+01	N_background_1.tif	293	Grass	01_grassWildFlowers	1_Natural	12	2	Middle	Gen11_Mut0_IDR3	15000	Gen9_Mut0_ID9	Gen9_Mut0_ID9	-	0.4624	0.4161	0.3667	0.6455	0.6781	0.6029	0.8328	0.4107	0.5238	0.4886	0.4828	0.7041	0.4709	0.2851	0.3919	0.1369	0.3993	0.2809	0.2167	0.4057	0.9099	0.6371	0.519	0.6238	0.2094	0.4729	0.1767	0.8312	0.2017
01_grassWildFlowers	N_background_21.tif	01_grassWildFlowers.N_background_21.tif	01_grassWildFlowers.21	1_Natural	01_grassWildFlowers.1_Natural.Gen12_Mut0_ID11	01_grassWildFlowers.1_Natural.Gen12_Mut0_ID11.N_background_21	9.45E+01	N_background_21.tif	294	Grass	01_grassWildFlowers	1_Natural	12	2	Middle	Gen12_Mut0_ID11	1757	Gen11_Mut0_IDR3	Gen7_Mut0_IDR0	-	0.4626	0.4161	0.3666	0.5479	0.538	0.6088	0.8331	0.4049	0.5238	0.4858	0.4829	0.6646	0.4622	0.2839	0.3724	0.1365	0.3966	0.9511	0.2154	0.3909	0.3612	0.6371	0.3667	0.5885	0.2094	0.5512	0.5029	0.6179	0.4424
01_grassWildFlowers	N_background_15.tif	01_grassWildFlowers.N_background_15.tif	01_grassWildFlowers.15	1_Natural	01_grassWildFlowers.1_Natural.Gen12_Mut0_ID10	01_grassWildFlowers.1_Natural.Gen12_Mut0_ID10.N_background_15	8.32E+01	N_background_15.tif	295	Grass	01_grassWildFlowers	1_Natural	12	2	Middle	Gen12_Mut0_ID10	4805	Gen7_Mut0_IDR0	Gen11_Mut0_IDR3	-	0.4734	0.4161	0.3294	0.3002	0.8201	0.6292	0.8904	0.4107	0.5335	0.4606	0.4852	0.7837	0.3775	0.1496	0.8718	0.1236	0.3187	0.2828	0.1375	0.343	0.9097	0.7246	0.4654	0.6186	0.2472	0.4735	0.1772	0.8291	0.3089
01_grassWildFlowers	N_background_23.tif	01_grassWildFlowers.N_background_23.tif	01_grassWildFlowers.23	1_Natural	01_grassWildFlowers.1_Natural.Gen11_Mut0_IDR0	01_grassWildFlowers.1_Natural.Gen11_Mut0_IDR0.N_background_23	8.64E+01	N_background_23.tif	296	Grass	01_grassWildFlowers	1_Natural	12	2	Middle	Gen11_Mut0_IDR0	1804	Gen9_Mut0_ID7	Gen9_Mut0_ID7	-	0.3666	0.4132	0.4932	0.1697	0.4671	0.5425	0.7774	0.4035	0.6258	0.4839	0.4839	0.4597	0.3445	0.176	0.8533	0.0607	0.3246	0.8558	0.1362	0.3236	0.4048	0.7234	0.3541	0.584	0.247	0.5505	0.4293	0.5754	0.557
01_grassWildFlowers	N_background_12.tif	01_grassWildFlowers.N_background_12.tif	01_grassWildFlowers.12	1_Natural	01_grassWildFlowers.1_Natural.Gen12_Mut0_ID5	01_grassWildFlowers.1_Natural.Gen12_Mut0_ID5.N_background_12	8.38E+01	N_background_12.tif	297	Grass	01_grassWildFlowers	1_Natural	12	2	Middle	Gen12_Mut0_ID5	4900	Gen10_Mut0_ID8	Gen11_Mut0_IDR3	-	0.458	0.4161	0.3603	0.5975	0.6759	0.477	0.833	0.4103	0.4314	0.4889	0.4828	0.6917	0.4589	0.2907	0.4023	0.1841	0.3938	0.8292	0.1602	0.3322	0.419	0.6517	0.5178	0.5839	0.2086	0.4729	0.4888	0.6136	0.497
01_grassWildFlowers	N_background_5.tif	01_grassWildFlowers.N_background_5.tif	01_grassWildFlowers.5	1_Natural	01_grassWildFlowers.1_Natural.Gen12_Mut0_ID9	01_grassWildFlowers.1_Natural.Gen12_Mut0_ID9.N_background_5	8.75E+01	N_background_5.tif	298	Grass	01_grassWildFlowers	1_Natural	12	2	Middle	Gen12_Mut0_ID9	994	Gen10_Mut0_ID5	Gen11_Mut0_IDR2	-	0.4234	0.4132	0.0563	0.4397	0.5294	0.5417	0.992	0.3981	0.6121	0.478	0.4833	0.5094	0.2957	0.3229	0.4931	0.1636	0.0214	0.4945	0.1837	0.2824	0.418	0.7362	0.3922	0.5183	0.2632	0.4852	0.402	0.5723	0.5043
01_grassWildFlowers	N_background_18.tif	01_grassWildFlowers.N_background_18.tif	01_grassWildFlowers.18	1_Natural	01_grassWildFlowers.1_Natural.Gen12_Mut0_ID0	01_grassWildFlowers.1_Natural.Gen12_Mut0_ID0.N_background_18	8.69E+01	N_background_18.tif	299	Grass	01_grassWildFlowers	1_Natural	12	2	Middle	Gen12_Mut0_ID0	771	Gen7_Mut0_IDR0	Gen11_Mut0_IDR0	-	0.4685	0.4161	0.2547	0.1696	0.4671	0.5384	0.7865	0.4048	0.5974	0.4575	0.4852	0.738	0.3678	0.149	0.8533	0.0608	0.3168	0.953	0.1362	0.3236	0.4012	0.7246	0.3454	0.584	0.2472	0.5515	0.4293	0.5809	0.518
01_grassWildFlowers	N_background_14.tif	01_grassWildFlowers.N_background_14.tif	01_grassWildFlowers.14	1_Natural	01_grassWildFlowers.1_Natural.Gen12_Mut0_ID8	01_grassWildFlowers.1_Natural.Gen12_Mut0_ID8.N_background_14	8.47E+01	N_background_14.tif	300	Grass	01_grassWildFlowers	1_Natural	12	2	Middle	Gen12_Mut0_ID8	5464	Gen11_Mut0_IDR2	Gen10_Mut0_ID5	-	0.2632	0.6954	0.4561	0.1407	0.5074	0.8459	0.639	0.4038	0.5393	0.4611	0.4847	0.7139	0.4471	0.4079	0.6638	0.1232	0.3164	0.6268	0.1388	0.3328	0.7324	0.7295	0.3712	0.6288	0.26	0.5121	0.1448	0.4967	0.5009
01_grassWildFlowers	N_background_13.tif	01_grassWildFlowers.N_background_13.tif	01_grassWildFlowers.13	1_Natural	01_grassWildFlowers.1_Natural.Gen9_Mut0_ID1	01_grassWildFlowers.1_Natural.Gen9_Mut0_ID1.N_background_13	8.45E+01	N_background_13.tif	301	Grass	01_grassWildFlowers	1_Natural	12	2	Middle	Gen9_Mut0_ID1	879	Gen8_Mut0_ID0	Gen8_Mut0_ID2	-	0.428	0.4163	0.3383	0.6307	0.7157	0.5974	0.796	0.4399	0.5158	0.4744	0.4762	0.7451	0.5815	0.4181	0.6226	0.1764	0.3345	0.645	0.2617	0.5759	0.3711	0.7002	0.3661	0.5911	0.241	0.4838	0.1442	0.5065	0.5009
01_grassWildFlowers	N_background_9.tif	01_grassWildFlowers.N_background_9.tif	01_grassWildFlowers.9	1_Natural	01_grassWildFlowers.1_Natural.Gen12_Mut0_IDR0	01_grassWildFlowers.1_Natural.Gen12_Mut0_IDR0.N_background_9	0	N_background_9.tif	302	Grass	01_grassWildFlowers	1_Natural	12	2	Middle	Gen12_Mut0_IDR0	1538	Gen9_Mut0_ID6	Gen9_Mut0_ID6	-	0.4357	0.4161	0.3339	0.1647	0.6759	0.6359	0.8806	0.4049	0.5238	0.4579	0.4851	0.7442	0.1937	0.2545	0.5068	0.1852	0.3717	0.2527	0.1974	0.323	0.8951	0.668	0.4661	0.6077	0.2142	0.5175	0.5033	0.6155	0.5225
01_grassWildFlowers	N_background_16.tif	01_grassWildFlowers.N_background_16.tif	01_grassWildFlowers.16	1_Natural	01_grassWildFlowers.1_Natural.Gen11_Mut0_ID2	01_grassWildFlowers.1_Natural.Gen11_Mut0_ID2.N_background_16	7.82E+01	N_background_16.tif	303	Grass	01_grassWildFlowers	1_Natural	12	2	Middle	Gen11_Mut0_ID2	1518	Gen10_Mut0_ID2	Gen10_Mut0_ID8	-	0.4267	0.4163	0.3381	0.5254	0.6478	0.6015	0.8351	0.4394	0.5152	0.4886	0.4824	0.5015	0.4714	0.7343	0.7002	0.1188	0.3714	0.8309	0.179	0.3325	0.3667	0.7167	0.2064	0.6205	0.1831	0.4848	0.4979	0.6149	0.5049
01_grassWildFlowers	N_background_10.tif	01_grassWildFlowers.N_background_10.tif	01_grassWildFlowers.10	1_Natural	01_grassWildFlowers.1_Natural.Gen12_Mut0_IDR2	01_grassWildFlowers.1_Natural.Gen12_Mut0_IDR2.N_background_10	0	N_background_10.tif	304	Grass	01_grassWildFlowers	1_Natural	12	2	Middle	Gen12_Mut0_IDR2	610	Gen7_Mut0_IDR1	Gen7_Mut0_IDR1	-	0.3224	0.4132	0.5114	0.1702	0.5016	0.5219	0.7798	0.4029	0.6338	0.4291	0.4742	0.756	0.5894	0.4245	0.6612	0.1593	0.3841	0.2399	0.1986	0.3228	0.9433	0.666	0.5487	0.6096	0.2132	0.4837	0.0961	0.4897	0.5651
01_grassWildFlowers	N_background_11.tif	01_grassWildFlowers.N_background_11.tif	01_grassWildFlowers.11	1_Natural	01_grassWildFlowers.1_Natural.Gen11_Mut0_IDR2	01_grassWildFlowers.1_Natural.Gen11_Mut0_IDR2.N_background_11	0	N_background_11.tif	305	Grass	01_grassWildFlowers	1_Natural	12	2	Middle	Gen11_Mut0_IDR2	4290	Gen9_Mut0_ID8	Gen9_Mut0_ID8	-	0.2632	0.4132	0.4571	0.1405	0.5069	0.5416	0.7745	0.3976	0.6263	0.4622	0.4853	0.4914	0.248	0.2946	0.491	0.1232	0.3164	0.6649	0.1388	0.3382	0.3579	0.7266	0.3617	0.5688	0.2599	0.514	0.402	0.5762	0.5009
01_grassWildFlowers	N_background_19.tif	01_grassWildFlowers.N_background_19.tif	01_grassWildFlowers.19	1_Natural	01_grassWildFlowers.1_Natural.Gen10_Mut0_ID0	01_grassWildFlowers.1_Natural.Gen10_Mut0_ID0.N_background_19	8.28E+01	N_background_19.tif	306	Grass	01_grassWildFlowers	1_Natural	12	2	Middle	Gen10_Mut0_ID0	1909	Gen9_Mut0_ID7	Gen8_Mut0_ID1	-	0.3624	0.4132	0.3723	0.1702	0.4627	0.5416	0.7854	0.4035	0.6258	0.484	0.4837	0.5221	0.3445	0.2046	0.8064	0.0464	0.3254	0.8558	0.1513	0.4353	0.4042	0.7188	0.3664	0.5871	0.2378	0.5163	0.4292	0.6385	0.557
01_grassWildFlowers	N_background_17.tif	01_grassWildFlowers.N_background_17.tif	01_grassWildFlowers.17	1_Natural	01_grassWildFlowers.1_Natural.Gen10_Mut0_ID3	01_grassWildFlowers.1_Natural.Gen10_Mut0_ID3.N_background_17	9.11E+01	N_background_17.tif	307	Grass	01_grassWildFlowers	1_Natural	12	2	Middle	Gen10_Mut0_ID3	3609	Gen9_Mut0_ID9	Gen9_Mut0_ID1	-	0.4658	0.4161	0.3657	0.6307	0.7132	0.6029	0.7982	0.4108	0.5359	0.4744	0.4766	0.7409	0.579	0.4148	0.6008	0.2132	0.3988	0.2751	0.2208	0.4313	0.9143	0.6408	0.5178	0.5913	0.2354	0.4815	0.1446	0.5407	0.4816
01_grassWildFlowers	N_background_20.tif	01_grassWildFlowers.N_background_20.tif	01_grassWildFlowers.20	1_Natural	01_grassWildFlowers.1_Natural.Gen11_Mut0_IDR4	01_grassWildFlowers.1_Natural.Gen11_Mut0_IDR4.N_background_20	8.46E+01	N_background_20.tif	308	Grass	01_grassWildFlowers	1_Natural	12	2	Middle	Gen11_Mut0_IDR4	1669	Gen9_Mut0_ID11	Gen9_Mut0_ID11	-	0.4668	0.4164	0.3208	0.2099	0.6338	0.4229	0.891	0.3235	0.4174	0.7518	0.4984	0.4505	0.3659	0.3173	0.7986	0.1232	0.4676	0.8316	0.1533	0.3325	0.3741	0.7268	0.206	0.5842	0.2427	0.5755	0.4989	0.5875	0.361
01_grassWildFlowers	N_background_6.tif	01_grassWildFlowers.N_background_6.tif	01_grassWildFlowers.6	1_Natural	01_grassWildFlowers.1_Natural.Gen12_Mut0_IDR1	01_grassWildFlowers.1_Natural.Gen12_Mut0_IDR1.N_background_6	0	N_background_6.tif	309	Grass	01_grassWildFlowers	1_Natural	12	2	Middle	Gen12_Mut0_IDR1	1424	Gen10_Mut0_IDR2	Gen10_Mut0_IDR2	-	0.4628	0.4162	0.3286	0.6455	0.6781	0.6242	0.8339	0.4055	0.5238	0.4586	0.4853	0.4592	0.1591	0.2946	0.491	0.1232	0.316	0.712	0.1397	0.3335	0.3578	0.7246	0.32	0.5843	0.2612	0.5162	0.4343	0.5828	0.5009
01_grassWildFlowers	N_background_22.tif	01_grassWildFlowers.N_background_22.tif	01_grassWildFlowers.22	1_Natural	01_grassWildFlowers.1_Natural.Gen10_Mut0_ID5	01_grassWildFlowers.1_Natural.Gen10_Mut0_ID5.N_background_22	8.63E+01	N_background_22.tif	310	Grass	01_grassWildFlowers	1_Natural	12	2	Middle	Gen10_Mut0_ID5	763	Gen9_Mut0_ID4	Gen8_Mut0_ID0	-	0.4234	0.6954	0.0553	0.4399	0.5299	0.846	0.8565	0.4043	0.5223	0.5666	0.4828	0.7335	0.5099	0.4456	0.666	0.1636	0.0214	0.4636	0.1837	0.2775	0.804	0.7384	0.3993	0.5783	0.2633	0.4834	0.1448	0.4926	0.5043
01_grassWildFlowers	N_background_8.tif	01_grassWildFlowers.N_background_8.tif	01_grassWildFlowers.8	1_Natural	01_grassWildFlowers.1_Natural.Gen7_Mut0_IDR0	01_grassWildFlowers.1_Natural.Gen7_Mut0_IDR0.N_background_8	8.82E+01	N_background_8.tif	311	Grass	01_grassWildFlowers	1_Natural	12	2	Middle	Gen7_Mut0_IDR0	1076	Gen4_Mut0_ID0	Gen4_Mut0_ID0	-	0.4736	0.4161	0.3293	0.1641	0.6807	0.6368	0.8907	0.4049	0.5238	0.4575	0.4853	0.7442	0.3679	0.1484	0.8533	0.1232	0.316	0.953	0.1362	0.3236	0.361	0.7246	0.3282	0.584	0.2472	0.5518	0.5034	0.6158	0.5126
01_grassWildFlowers	N_background_2.tif	01_grassWildFlowers.N_background_2.tif	01_grassWildFlowers.2	1_Natural	01_grassWildFlowers.1_Natural.Gen12_Mut0_ID4	01_grassWildFlowers.1_Natural.Gen12_Mut0_ID4.N_background_2	8.82E+01	N_background_2.tif	312	Grass	01_grassWildFlowers	1_Natural	12	2	Middle	Gen12_Mut0_ID4	1656	Gen11_Mut0_IDR3	Gen10_Mut0_ID8	-	0.4433	0.4161	0.3426	0.2192	0.6486	0.6023	0.8886	0.3242	0.5032	0.7515	0.4957	0.5032	0.3508	0.7288	0.7543	0.1379	0.3795	0.2826	0.2165	0.4057	0.8258	0.7026	0.2075	0.6232	0.1839	0.5191	0.191	0.8306	0.2098
01_grassWildFlowers	N_background_19.tif	01_grassWildFlowers.N_background_19.tif	01_grassWildFlowers.19	1_Natural	01_grassWildFlowers.1_Natural.Gen13_Mut0_ID11	01_grassWildFlowers.1_Natural.Gen13_Mut0_ID11.N_background_19	8.28E+01	N_background_19.tif	313	Grass	01_grassWildFlowers	1_Natural	13	2	Middle	Gen13_Mut0_ID11	2110	Gen12_Mut0_ID7	Gen11_Mut0_IDR3	-	0.4689	0.4161	0.3667	0.6098	0.68	0.6029	0.8035	0.4348	0.5238	0.4884	0.4827	0.6813	0.4767	0.2936	0.3922	0.1369	0.3993	0.2809	0.2166	0.4054	0.4826	0.7067	0.4959	0.6288	0.1418	0.4729	0.1897	0.8223	0.4747
01_grassWildFlowers	N_background_13.tif	01_grassWildFlowers.N_background_13.tif	01_grassWildFlowers.13	1_Natural	01_grassWildFlowers.1_Natural.Gen12_Mut0_ID6	01_grassWildFlowers.1_Natural.Gen12_Mut0_ID6.N_background_13	8.45E+01	N_background_13.tif	314	Grass	01_grassWildFlowers	1_Natural	13	2	Middle	Gen12_Mut0_ID6	2596	Gen10_Mut0_ID3	Gen11_Mut0_ID2	-	0.465	0.4163	0.3628	0.5486	0.7097	0.6017	0.8339	0.4131	0.5184	0.4746	0.4766	0.7588	0.4732	0.4176	0.6933	0.2045	0.3982	0.8309	0.1865	0.4308	0.9095	0.6508	0.5091	0.5913	0.1836	0.4789	0.1482	0.6116	0.5049
01_grassWildFlowers	N_background_9.tif	01_grassWildFlowers.N_background_9.tif	01_grassWildFlowers.9	1_Natural	01_grassWildFlowers.1_Natural.Gen13_Mut0_IDR0	01_grassWildFlowers.1_Natural.Gen13_Mut0_IDR0.N_background_9	0	N_background_9.tif	315	Grass	01_grassWildFlowers	1_Natural	13	2	Middle	Gen13_Mut0_IDR0	882	Gen7_Mut0_IDR0	Gen7_Mut0_IDR0	-	0.4736	0.4161	0.3293	0.1641	0.6807	0.6368	0.8907	0.4049	0.5238	0.4575	0.4853	0.7442	0.3679	0.1484	0.8533	0.1232	0.316	0.953	0.1362	0.3236	0.361	0.7246	0.3282	0.584	0.2472	0.5518	0.5034	0.6158	0.5126
01_grassWildFlowers	N_background_6.tif	01_grassWildFlowers.N_background_6.tif	01_grassWildFlowers.6	1_Natural	01_grassWildFlowers.1_Natural.Gen13_Mut0_ID10	01_grassWildFlowers.1_Natural.Gen13_Mut0_ID10.N_background_6	0	N_background_6.tif	316	Grass	01_grassWildFlowers	1_Natural	13	2	Middle	Gen13_Mut0_ID10	1908	Gen11_Mut0_IDR3	Gen12_Mut0_ID7	-	0.4265	0.4161	0.3407	0.6482	0.6495	0.6028	0.828	0.4135	0.5332	0.4886	0.4825	0.5095	0.571	0.7229	0.6069	0.1267	0.372	0.2751	0.2148	0.3333	0.7532	0.6384	0.24	0.6155	0.3029	0.4878	0.4807	0.5531	0.2087
01_grassWildFlowers	N_background_20.tif	01_grassWildFlowers.N_background_20.tif	01_grassWildFlowers.20	1_Natural	01_grassWildFlowers.1_Natural.Gen11_Mut0_IDR2	01_grassWildFlowers.1_Natural.Gen11_Mut0_IDR2.N_background_20	8.46E+01	N_background_20.tif	317	Grass	01_grassWildFlowers	1_Natural	13	2	Middle	Gen11_Mut0_IDR2	614	Gen9_Mut0_ID8	Gen9_Mut0_ID8	-	0.2632	0.4132	0.4571	0.1405	0.5069	0.5416	0.7745	0.3976	0.6263	0.4622	0.4853	0.4914	0.248	0.2946	0.491	0.1232	0.3164	0.6649	0.1388	0.3382	0.3579	0.7266	0.3617	0.5688	0.2599	0.514	0.402	0.5762	0.5009
01_grassWildFlowers	N_background_12.tif	01_grassWildFlowers.N_background_12.tif	01_grassWildFlowers.12	1_Natural	01_grassWildFlowers.1_Natural.Gen10_Mut0_ID2	01_grassWildFlowers.1_Natural.Gen10_Mut0_ID2.N_background_12	8.38E+01	N_background_12.tif	318	Grass	01_grassWildFlowers	1_Natural	13	2	Middle	Gen10_Mut0_ID2	536	Gen9_Mut0_ID1	Gen9_Mut0_ID9	-	0.4246	0.4163	0.3393	0.6455	0.6808	0.5974	0.8305	0.4398	0.5055	0.4886	0.4824	0.7089	0.4735	0.2885	0.4163	0.1179	0.335	0.6508	0.2572	0.5446	0.3667	0.6952	0.3673	0.6236	0.2166	0.4761	0.1763	0.7923	0.2235
01_grassWildFlowers	N_background_8.tif	01_grassWildFlowers.N_background_8.tif	01_grassWildFlowers.8	1_Natural	01_grassWildFlowers.1_Natural.Gen13_Mut0_ID1	01_grassWildFlowers.1_Natural.Gen13_Mut0_ID1.N_background_8	8.82E+01	N_background_8.tif	319	Grass	01_grassWildFlowers	1_Natural	13	2	Middle	Gen13_Mut0_ID1	543	Gen12_Mut0_ID10	Gen11_Mut0_IDR3	-	0.4719	0.3291	0.3595	0.3321	0.82	0.626	0.8361	0.4107	0.5244	0.4632	0.4847	0.713	0.4697	0.155	0.8699	0.1347	0.3884	0.2827	0.1406	0.343	0.9099	0.7144	0.5184	0.6238	0.2106	0.473	0.1772	0.8311	0.2137
01_grassWildFlowers	N_background_2.tif	01_grassWildFlowers.N_background_2.tif	01_grassWildFlowers.2	1_Natural	01_grassWildFlowers.1_Natural.Gen12_Mut0_ID8	01_grassWildFlowers.1_Natural.Gen12_Mut0_ID8.N_background_2	8.82E+01	N_background_2.tif	320	Grass	01_grassWildFlowers	1_Natural	13	2	Middle	Gen12_Mut0_ID8	648	Gen11_Mut0_IDR2	Gen10_Mut0_ID5	-	0.2632	0.6954	0.4561	0.1407	0.5074	0.8459	0.639	0.4038	0.5393	0.4611	0.4847	0.7139	0.4471	0.4079	0.6638	0.1232	0.3164	0.6268	0.1388	0.3328	0.7324	0.7295	0.3712	0.6288	0.26	0.5121	0.1448	0.4967	0.5009
01_grassWildFlowers	N_background_16.tif	01_grassWildFlowers.N_background_16.tif	01_grassWildFlowers.16	1_Natural	01_grassWildFlowers.1_Natural.Gen12_Mut0_ID5	01_grassWildFlowers.1_Natural.Gen12_Mut0_ID5.N_background_16	7.82E+01	N_background_16.tif	321	Grass	01_grassWildFlowers	1_Natural	13	2	Middle	Gen12_Mut0_ID5	567	Gen10_Mut0_ID8	Gen11_Mut0_IDR3	-	0.458	0.4161	0.3603	0.5975	0.6759	0.477	0.833	0.4103	0.4314	0.4889	0.4828	0.6917	0.4589	0.2907	0.4023	0.1841	0.3938	0.8292	0.1602	0.3322	0.419	0.6517	0.5178	0.5839	0.2086	0.4729	0.4888	0.6136	0.497
01_grassWildFlowers	N_background_1.tif	01_grassWildFlowers.N_background_1.tif	01_grassWildFlowers.1	1_Natural	01_grassWildFlowers.1_Natural.Gen13_Mut0_ID2	01_grassWildFlowers.1_Natural.Gen13_Mut0_ID2.N_background_1	8.90E+01	N_background_1.tif	322	Grass	01_grassWildFlowers	1_Natural	13	2	Middle	Gen13_Mut0_ID2	652	Gen10_Mut0_ID8	Gen10_Mut0_ID0	-	0.3628	0.4156	0.3836	0.1702	0.4708	0.5416	0.7854	0.3309	0.6167	0.5099	0.5006	0.5008	0.3378	0.2732	0.7662	0.1851	0.3719	0.8326	0.1523	0.3425	0.402	0.7215	0.2266	0.6006	0.2227	0.5189	0.5009	0.6139	0.5093
01_grassWildFlowers	N_background_5.tif	01_grassWildFlowers.N_background_5.tif	01_grassWildFlowers.5	1_Natural	01_grassWildFlowers.1_Natural.Gen13_Mut0_ID8	01_grassWildFlowers.1_Natural.Gen13_Mut0_ID8.N_background_5	8.75E+01	N_background_5.tif	323	Grass	01_grassWildFlowers	1_Natural	13	2	Middle	Gen13_Mut0_ID8	447	Gen12_Mut0_ID5	Gen12_Mut0_ID7	-	0.454	0.4161	0.3601	0.5975	0.655	0.4682	0.7997	0.4103	0.4314	0.4885	0.4828	0.6916	0.577	0.7313	0.4224	0.1839	0.3721	0.3315	0.2125	0.3322	0.4183	0.6669	0.5178	0.6199	0.2043	0.4859	0.4904	0.5441	0.483
01_grassWildFlowers	N_background_15.tif	01_grassWildFlowers.N_background_15.tif	01_grassWildFlowers.15	1_Natural	01_grassWildFlowers.1_Natural.Gen10_Mut0_ID0	01_grassWildFlowers.1_Natural.Gen10_Mut0_ID0.N_background_15	8.32E+01	N_background_15.tif	324	Grass	01_grassWildFlowers	1_Natural	13	2	Middle	Gen10_Mut0_ID0	2871	Gen9_Mut0_ID7	Gen8_Mut0_ID1	-	0.3624	0.4132	0.3723	0.1702	0.4627	0.5416	0.7854	0.4035	0.6258	0.484	0.4837	0.5221	0.3445	0.2046	0.8064	0.0464	0.3254	0.8558	0.1513	0.4353	0.4042	0.7188	0.3664	0.5871	0.2378	0.5163	0.4292	0.6385	0.557
01_grassWildFlowers	N_background_4.tif	01_grassWildFlowers.N_background_4.tif	01_grassWildFlowers.4	1_Natural	01_grassWildFlowers.1_Natural.Gen12_Mut0_ID10	01_grassWildFlowers.1_Natural.Gen12_Mut0_ID10.N_background_4	9.45E+01	N_background_4.tif	325	Grass	01_grassWildFlowers	1_Natural	13	2	Middle	Gen12_Mut0_ID10	1090	Gen7_Mut0_IDR0	Gen11_Mut0_IDR3	-	0.4734	0.4161	0.3294	0.3002	0.8201	0.6292	0.8904	0.4107	0.5335	0.4606	0.4852	0.7837	0.3775	0.1496	0.8718	0.1236	0.3187	0.2828	0.1375	0.343	0.9097	0.7246	0.4654	0.6186	0.2472	0.4735	0.1772	0.8291	0.3089
01_grassWildFlowers	N_background_14.tif	01_grassWildFlowers.N_background_14.tif	01_grassWildFlowers.14	1_Natural	01_grassWildFlowers.1_Natural.Gen11_Mut0_IDR0	01_grassWildFlowers.1_Natural.Gen11_Mut0_IDR0.N_background_14	8.47E+01	N_background_14.tif	326	Grass	01_grassWildFlowers	1_Natural	13	2	Middle	Gen11_Mut0_IDR0	920	Gen9_Mut0_ID7	Gen9_Mut0_ID7	-	0.3666	0.4132	0.4932	0.1697	0.4671	0.5425	0.7774	0.4035	0.6258	0.4839	0.4839	0.4597	0.3445	0.176	0.8533	0.0607	0.3246	0.8558	0.1362	0.3236	0.4048	0.7234	0.3541	0.584	0.247	0.5505	0.4293	0.5754	0.557
01_grassWildFlowers	N_background_11.tif	01_grassWildFlowers.N_background_11.tif	01_grassWildFlowers.11	1_Natural	01_grassWildFlowers.1_Natural.Gen13_Mut0_IDR1	01_grassWildFlowers.1_Natural.Gen13_Mut0_IDR1.N_background_11	0	N_background_11.tif	327	Grass	01_grassWildFlowers	1_Natural	13	2	Middle	Gen13_Mut0_IDR1	487	Gen9_Mut0_ID1	Gen9_Mut0_ID1	-	0.428	0.4163	0.3383	0.6307	0.7157	0.5974	0.796	0.4399	0.5158	0.4744	0.4762	0.7451	0.5815	0.4181	0.6226	0.1764	0.3345	0.645	0.2617	0.5759	0.3711	0.7002	0.3661	0.5911	0.241	0.4838	0.1442	0.5065	0.5009
01_grassWildFlowers	N_background_0.tif	01_grassWildFlowers.N_background_0.tif	01_grassWildFlowers.0	1_Natural	01_grassWildFlowers.1_Natural.Gen13_Mut0_ID6	01_grassWildFlowers.1_Natural.Gen13_Mut0_ID6.N_background_0	9.55E+01	N_background_0.tif	328	Grass	01_grassWildFlowers	1_Natural	13	2	Middle	Gen13_Mut0_ID6	15000	Gen12_Mut0_ID8	Gen11_Mut0_IDR2	-	0.2632	0.6861	0.4562	0.1407	0.5071	0.6031	0.6483	0.3977	0.6259	0.4621	0.4847	0.5691	0.4468	0.4072	0.6568	0.1232	0.3164	0.6268	0.1388	0.3332	0.7083	0.7295	0.3705	0.6288	0.26	0.5139	0.034	0.5735	0.5009
01_grassWildFlowers	N_background_17.tif	01_grassWildFlowers.N_background_17.tif	01_grassWildFlowers.17	1_Natural	01_grassWildFlowers.1_Natural.Gen13_Mut0_ID9	01_grassWildFlowers.1_Natural.Gen13_Mut0_ID9.N_background_17	9.11E+01	N_background_17.tif	329	Grass	01_grassWildFlowers	1_Natural	13	2	Middle	Gen13_Mut0_ID9	688	Gen12_Mut0_ID7	Gen12_Mut0_ID5	-	0.431	0.4161	0.3409	0.6126	0.6726	0.6116	0.8327	0.4373	0.5332	0.4888	0.4824	0.4837	0.4591	0.2909	0.5891	0.1269	0.3937	0.7785	0.1623	0.333	0.3722	0.6969	0.2148	0.5845	0.2396	0.4745	0.4932	0.6134	0.4957
01_grassWildFlowers	N_background_22.tif	01_grassWildFlowers.N_background_22.tif	01_grassWildFlowers.22	1_Natural	01_grassWildFlowers.1_Natural.Gen13_Mut0_ID7	01_grassWildFlowers.1_Natural.Gen13_Mut0_ID7.N_background_22	8.63E+01	N_background_22.tif	330	Grass	01_grassWildFlowers	1_Natural	13	2	Middle	Gen13_Mut0_ID7	771	Gen11_Mut0_IDR2	Gen12_Mut0_ID8	-	0.2632	0.4222	0.457	0.1405	0.5073	0.7947	0.7659	0.4037	0.5397	0.4612	0.4853	0.6633	0.2483	0.2953	0.4977	0.1232	0.3164	0.6649	0.1388	0.3378	0.3805	0.7266	0.3624	0.5688	0.2599	0.5122	0.1188	0.4993	0.5009
01_grassWildFlowers	N_background_3.tif	01_grassWildFlowers.N_background_3.tif	01_grassWildFlowers.3	1_Natural	01_grassWildFlowers.1_Natural.Gen13_Mut0_ID0	01_grassWildFlowers.1_Natural.Gen13_Mut0_ID0.N_background_3	8.93E+01	N_background_3.tif	331	Grass	01_grassWildFlowers	1_Natural	13	2	Middle	Gen13_Mut0_ID0	787	Gen11_Mut0_IDR3	Gen12_Mut0_ID10	-	0.4642	0.5031	0.3391	0.6099	0.6782	0.6067	0.8868	0.4107	0.5328	0.4856	0.4835	0.7735	0.3788	0.2795	0.3938	0.1264	0.3317	0.281	0.2135	0.4057	0.9097	0.6489	0.466	0.6186	0.246	0.4734	0.1767	0.8292	0.2952
01_grassWildFlowers	N_background_18.tif	01_grassWildFlowers.N_background_18.tif	01_grassWildFlowers.18	1_Natural	01_grassWildFlowers.1_Natural.Gen12_Mut0_ID7	01_grassWildFlowers.1_Natural.Gen12_Mut0_ID7.N_background_18	8.69E+01	N_background_18.tif	332	Grass	01_grassWildFlowers	1_Natural	13	2	Middle	Gen12_Mut0_ID7	619	Gen11_Mut0_ID2	Gen10_Mut0_ID3	-	0.4275	0.4161	0.3407	0.6126	0.6511	0.6028	0.7994	0.4373	0.5332	0.4884	0.4824	0.4836	0.5772	0.7315	0.6072	0.1267	0.372	0.2751	0.2147	0.333	0.3715	0.708	0.2148	0.6205	0.2353	0.4878	0.4943	0.5439	0.4816
01_grassWildFlowers	N_background_23.tif	01_grassWildFlowers.N_background_23.tif	01_grassWildFlowers.23	1_Natural	01_grassWildFlowers.1_Natural.Gen10_Mut0_ID8	01_grassWildFlowers.1_Natural.Gen10_Mut0_ID8.N_background_23	8.64E+01	N_background_23.tif	333	Grass	01_grassWildFlowers	1_Natural	13	2	Middle	Gen10_Mut0_ID8	425	Gen9_Mut0_ID11	Gen9_Mut0_ID6	-	0.4375	0.4161	0.3339	0.1652	0.6462	0.4764	0.8888	0.3238	0.4208	0.7518	0.4957	0.49	0.3375	0.7344	0.765	0.1851	0.3719	0.8309	0.16	0.3322	0.3475	0.7215	0.2063	0.5833	0.1831	0.5191	0.5025	0.613	0.5049
01_grassWildFlowers	N_background_10.tif	01_grassWildFlowers.N_background_10.tif	01_grassWildFlowers.10	1_Natural	01_grassWildFlowers.1_Natural.Gen13_Mut0_IDR2	01_grassWildFlowers.1_Natural.Gen13_Mut0_IDR2.N_background_10	0	N_background_10.tif	334	Grass	01_grassWildFlowers	1_Natural	13	2	Middle	Gen13_Mut0_IDR2	393	Gen11_Mut0_IDR4	Gen11_Mut0_IDR4	-	0.4668	0.4164	0.3208	0.2099	0.6338	0.4229	0.891	0.3235	0.4174	0.7518	0.4984	0.4505	0.3659	0.3173	0.7986	0.1232	0.4676	0.8316	0.1533	0.3325	0.3741	0.7268	0.206	0.5842	0.2427	0.5755	0.4989	0.5875	0.361
01_grassWildFlowers	N_background_21.tif	01_grassWildFlowers.N_background_21.tif	01_grassWildFlowers.21	1_Natural	01_grassWildFlowers.1_Natural.Gen11_Mut0_IDR3	01_grassWildFlowers.1_Natural.Gen11_Mut0_IDR3.N_background_21	9.45E+01	N_background_21.tif	335	Grass	01_grassWildFlowers	1_Natural	13	2	Middle	Gen11_Mut0_IDR3	2346	Gen9_Mut0_ID9	Gen9_Mut0_ID9	-	0.4624	0.4161	0.3667	0.6455	0.6781	0.6029	0.8328	0.4107	0.5238	0.4886	0.4828	0.7041	0.4709	0.2851	0.3919	0.1369	0.3993	0.2809	0.2167	0.4057	0.9099	0.6371	0.519	0.6238	0.2094	0.4729	0.1767	0.8312	0.2017
01_grassWildFlowers	N_background_7.tif	01_grassWildFlowers.N_background_7.tif	01_grassWildFlowers.7	1_Natural	01_grassWildFlowers.1_Natural.Gen10_Mut0_ID3	01_grassWildFlowers.1_Natural.Gen10_Mut0_ID3.N_background_7	8.60E+01	N_background_7.tif	336	Grass	01_grassWildFlowers	1_Natural	13	2	Middle	Gen10_Mut0_ID3	2497	Gen9_Mut0_ID9	Gen9_Mut0_ID1	-	0.4658	0.4161	0.3657	0.6307	0.7132	0.6029	0.7982	0.4108	0.5359	0.4744	0.4766	0.7409	0.579	0.4148	0.6008	0.2132	0.3988	0.2751	0.2208	0.4313	0.9143	0.6408	0.5178	0.5913	0.2354	0.4815	0.1446	0.5407	0.4816
01_grassWildFlowers	N_background_23.tif	01_grassWildFlowers.N_background_23.tif	01_grassWildFlowers.23	1_Natural	01_grassWildFlowers.1_Natural.Gen14_Mut0_ID2	01_grassWildFlowers.1_Natural.Gen14_Mut0_ID2.N_background_23	8.64E+01	N_background_23.tif	337	Grass	01_grassWildFlowers	1_Natural	14	3	Middle	Gen14_Mut0_ID2	1200	Gen10_Mut0_ID0	Gen11_Mut0_IDR0	-	0.3661	0.4132	0.3453	0.1752	0.4666	0.5425	0.7782	0.4035	0.6258	0.4839	0.4839	0.4621	0.3445	0.0677	0.8475	0.0738	0.3254	0.8558	0.1494	0.4474	0.4043	0.7188	0.3664	0.5848	0.2379	0.521	0.4292	0.6381	0.557
01_grassWildFlowers	N_background_12.tif	01_grassWildFlowers.N_background_12.tif	01_grassWildFlowers.12	1_Natural	01_grassWildFlowers.1_Natural.Gen14_Mut0_ID7	01_grassWildFlowers.1_Natural.Gen14_Mut0_ID7.N_background_12	8.38E+01	N_background_12.tif	338	Grass	01_grassWildFlowers	1_Natural	14	3	Middle	Gen14_Mut0_ID7	531	Gen13_Mut0_ID11	Gen10_Mut0_ID3	-	0.466	0.4161	0.3658	0.6288	0.6808	0.6029	0.7985	0.4328	0.5355	0.4745	0.4819	0.7784	0.5782	0.4186	0.3942	0.1381	0.3988	0.536	0.22	0.4294	0.8924	0.7041	0.5374	0.5861	0.2143	0.4748	0.1497	0.5571	0.4814
01_grassWildFlowers	N_background_3.tif	01_grassWildFlowers.N_background_3.tif	01_grassWildFlowers.3	1_Natural	01_grassWildFlowers.1_Natural.Gen13_Mut0_ID0	01_grassWildFlowers.1_Natural.Gen13_Mut0_ID0.N_background_3	8.93E+01	N_background_3.tif	339	Grass	01_grassWildFlowers	1_Natural	14	3	Middle	Gen13_Mut0_ID0	2325	Gen11_Mut0_IDR3	Gen12_Mut0_ID10	-	0.4642	0.5031	0.3391	0.6099	0.6782	0.6067	0.8868	0.4107	0.5328	0.4856	0.4835	0.7735	0.3788	0.2795	0.3938	0.1264	0.3317	0.281	0.2135	0.4057	0.9097	0.6489	0.466	0.6186	0.246	0.4734	0.1767	0.8292	0.2952
01_grassWildFlowers	N_background_20.tif	01_grassWildFlowers.N_background_20.tif	01_grassWildFlowers.20	1_Natural	01_grassWildFlowers.1_Natural.Gen14_Mut0_ID5	01_grassWildFlowers.1_Natural.Gen14_Mut0_ID5.N_background_20	8.46E+01	N_background_20.tif	340	Grass	01_grassWildFlowers	1_Natural	14	3	Middle	Gen14_Mut0_ID5	419	Gen13_Mut0_IDR0	Gen12_Mut0_ID6	-	0.4651	0.4163	0.3621	0.5483	0.6775	0.6368	0.8864	0.4059	0.5238	0.4605	0.4847	0.7641	0.4613	0.415	0.8532	0.2032	0.395	0.8475	0.1772	0.4521	0.9094	0.6519	0.5091	0.585	0.1837	0.4802	0.191	0.6124	0.5051
01_grassWildFlowers	N_background_15.tif	01_grassWildFlowers.N_background_15.tif	01_grassWildFlowers.15	1_Natural	01_grassWildFlowers.1_Natural.Gen10_Mut0_ID3	01_grassWildFlowers.1_Natural.Gen10_Mut0_ID3.N_background_15	8.32E+01	N_background_15.tif	341	Grass	01_grassWildFlowers	1_Natural	14	3	Middle	Gen10_Mut0_ID3	2667	Gen9_Mut0_ID9	Gen9_Mut0_ID1	-	0.4658	0.4161	0.3657	0.6307	0.7132	0.6029	0.7982	0.4108	0.5359	0.4744	0.4766	0.7409	0.579	0.4148	0.6008	0.2132	0.3988	0.2751	0.2208	0.4313	0.9143	0.6408	0.5178	0.5913	0.2354	0.4815	0.1446	0.5407	0.4816
01_grassWildFlowers	N_background_9.tif	01_grassWildFlowers.N_background_9.tif	01_grassWildFlowers.9	1_Natural	01_grassWildFlowers.1_Natural.Gen14_Mut0_ID0	01_grassWildFlowers.1_Natural.Gen14_Mut0_ID0.N_background_9	0	N_background_9.tif	342	Grass	01_grassWildFlowers	1_Natural	14	3	Middle	Gen14_Mut0_ID0	1498	Gen13_Mut0_ID6	Gen13_Mut0_ID10	-	0.3943	0.68	0.3795	0.6482	0.6447	0.6028	0.6886	0.3995	0.6193	0.4249	0.4842	0.562	0.4501	0.4302	0.6481	0.124	0.3345	0.611	0.1356	0.3333	0.7528	0.6385	0.2406	0.6155	0.2979	0.4878	0.4729	0.5569	0.2126
01_grassWildFlowers	N_background_10.tif	01_grassWildFlowers.N_background_10.tif	01_grassWildFlowers.10	1_Natural	01_grassWildFlowers.1_Natural.Gen13_Mut0_IDR0	01_grassWildFlowers.1_Natural.Gen13_Mut0_IDR0.N_background_10	0	N_background_10.tif	343	Grass	01_grassWildFlowers	1_Natural	14	3	Middle	Gen13_Mut0_IDR0	1391	Gen7_Mut0_IDR0	Gen7_Mut0_IDR0	-	0.4736	0.4161	0.3293	0.1641	0.6807	0.6368	0.8907	0.4049	0.5238	0.4575	0.4853	0.7442	0.3679	0.1484	0.8533	0.1232	0.316	0.953	0.1362	0.3236	0.361	0.7246	0.3282	0.584	0.2472	0.5518	0.5034	0.6158	0.5126
01_grassWildFlowers	N_background_22.tif	01_grassWildFlowers.N_background_22.tif	01_grassWildFlowers.22	1_Natural	01_grassWildFlowers.1_Natural.Gen12_Mut0_ID10	01_grassWildFlowers.1_Natural.Gen12_Mut0_ID10.N_background_22	8.63E+01	N_background_22.tif	344	Grass	01_grassWildFlowers	1_Natural	14	3	Middle	Gen12_Mut0_ID10	946	Gen7_Mut0_IDR0	Gen11_Mut0_IDR3	-	0.4734	0.4161	0.3294	0.3002	0.8201	0.6292	0.8904	0.4107	0.5335	0.4606	0.4852	0.7837	0.3775	0.1496	0.8718	0.1236	0.3187	0.2828	0.1375	0.343	0.9097	0.7246	0.4654	0.6186	0.2472	0.4735	0.1772	0.8291	0.3089
01_grassWildFlowers	N_background_19.tif	01_grassWildFlowers.N_background_19.tif	01_grassWildFlowers.19	1_Natural	01_grassWildFlowers.1_Natural.Gen14_Mut0_ID11	01_grassWildFlowers.1_Natural.Gen14_Mut0_ID11.N_background_19	8.28E+01	N_background_19.tif	345	Grass	01_grassWildFlowers	1_Natural	14	3	Middle	Gen14_Mut0_ID11	968	Gen11_Mut0_IDR0	Gen13_Mut0_ID6	-	0.2635	0.4563	0.4562	0.1407	0.507	0.5469	0.7773	0.4098	0.6258	0.4838	0.4839	0.4643	0.3545	0.2037	0.7003	0.0627	0.3235	0.6468	0.1363	0.3258	0.4058	0.7333	0.3542	0.5923	0.2472	0.5435	0.3874	0.5735	0.5565
01_grassWildFlowers	N_background_5.tif	01_grassWildFlowers.N_background_5.tif	01_grassWildFlowers.5	1_Natural	01_grassWildFlowers.1_Natural.Gen14_Mut0_ID3	01_grassWildFlowers.1_Natural.Gen14_Mut0_ID3.N_background_5	8.75E+01	N_background_5.tif	346	Grass	01_grassWildFlowers	1_Natural	14	3	Middle	Gen14_Mut0_ID3	665	Gen11_Mut0_IDR0	Gen10_Mut0_ID0	-	0.3628	0.4132	0.5202	0.1647	0.4631	0.5416	0.7847	0.4035	0.6258	0.484	0.4837	0.5198	0.3445	0.3129	0.8115	0.0333	0.3246	0.8558	0.1379	0.3017	0.4047	0.7234	0.3541	0.5865	0.2469	0.5529	0.4293	0.5758	0.557
01_grassWildFlowers	N_background_18.tif	01_grassWildFlowers.N_background_18.tif	01_grassWildFlowers.18	1_Natural	01_grassWildFlowers.1_Natural.Gen13_Mut0_ID7	01_grassWildFlowers.1_Natural.Gen13_Mut0_ID7.N_background_18	8.69E+01	N_background_18.tif	347	Grass	01_grassWildFlowers	1_Natural	14	3	Middle	Gen13_Mut0_ID7	1466	Gen11_Mut0_IDR2	Gen12_Mut0_ID8	-	0.2632	0.4222	0.457	0.1405	0.5073	0.7947	0.7659	0.4037	0.5397	0.4612	0.4853	0.6633	0.2483	0.2953	0.4977	0.1232	0.3164	0.6649	0.1388	0.3378	0.3805	0.7266	0.3624	0.5688	0.2599	0.5122	0.1188	0.4993	0.5009
01_grassWildFlowers	N_background_14.tif	01_grassWildFlowers.N_background_14.tif	01_grassWildFlowers.14	1_Natural	01_grassWildFlowers.1_Natural.Gen13_Mut0_ID11	01_grassWildFlowers.1_Natural.Gen13_Mut0_ID11.N_background_14	8.47E+01	N_background_14.tif	348	Grass	01_grassWildFlowers	1_Natural	14	3	Middle	Gen13_Mut0_ID11	1166	Gen12_Mut0_ID7	Gen11_Mut0_IDR3	-	0.4689	0.4161	0.3667	0.6098	0.68	0.6029	0.8035	0.4348	0.5238	0.4884	0.4827	0.6813	0.4767	0.2936	0.3922	0.1369	0.3993	0.2809	0.2166	0.4054	0.4826	0.7067	0.4959	0.6288	0.1418	0.4729	0.1897	0.8223	0.4747
01_grassWildFlowers	N_background_13.tif	01_grassWildFlowers.N_background_13.tif	01_grassWildFlowers.13	1_Natural	01_grassWildFlowers.1_Natural.Gen14_Mut0_ID4	01_grassWildFlowers.1_Natural.Gen14_Mut0_ID4.N_background_13	8.45E+01	N_background_13.tif	349	Grass	01_grassWildFlowers	1_Natural	14	3	Middle	Gen14_Mut0_ID4	799	Gen12_Mut0_ID6	Gen13_Mut0_IDR0	-	0.4735	0.4162	0.3301	0.1644	0.7129	0.6017	0.8386	0.412	0.5184	0.4707	0.4772	0.7389	0.3816	0.151	0.6934	0.1245	0.3193	0.9332	0.1485	0.3023	0.3611	0.7235	0.3282	0.5901	0.2471	0.5504	0.4536	0.6147	0.5124
01_grassWildFlowers	N_background_8.tif	01_grassWildFlowers.N_background_8.tif	01_grassWildFlowers.8	1_Natural	01_grassWildFlowers.1_Natural.Gen11_Mut0_IDR3	01_grassWildFlowers.1_Natural.Gen11_Mut0_IDR3.N_background_8	8.82E+01	N_background_8.tif	350	Grass	01_grassWildFlowers	1_Natural	14	3	Middle	Gen11_Mut0_IDR3	588	Gen9_Mut0_ID9	Gen9_Mut0_ID9	-	0.4624	0.4161	0.3667	0.6455	0.6781	0.6029	0.8328	0.4107	0.5238	0.4886	0.4828	0.7041	0.4709	0.2851	0.3919	0.1369	0.3993	0.2809	0.2167	0.4057	0.9099	0.6371	0.519	0.6238	0.2094	0.4729	0.1767	0.8312	0.2017
01_grassWildFlowers	N_background_7.tif	01_grassWildFlowers.N_background_7.tif	01_grassWildFlowers.7	1_Natural	01_grassWildFlowers.1_Natural.Gen14_Mut0_ID8	01_grassWildFlowers.1_Natural.Gen14_Mut0_ID8.N_background_7	8.60E+01	N_background_7.tif	351	Grass	01_grassWildFlowers	1_Natural	14	3	Middle	Gen14_Mut0_ID8	1567	Gen11_Mut0_IDR3	Gen13_Mut0_ID7	-	0.2682	0.4164	0.3669	0.6424	0.678	0.5903	0.8328	0.41	0.537	0.4619	0.4845	0.6772	0.2951	0.2953	0.4956	0.1369	0.3281	0.282	0.194	0.3892	0.391	0.7213	0.3653	0.6116	0.2106	0.4729	0.173	0.5815	0.4618
01_grassWildFlowers	N_background_16.tif	01_grassWildFlowers.N_background_16.tif	01_grassWildFlowers.16	1_Natural	01_grassWildFlowers.1_Natural.Gen13_Mut0_ID10	01_grassWildFlowers.1_Natural.Gen13_Mut0_ID10.N_background_16	7.82E+01	N_background_16.tif	352	Grass	01_grassWildFlowers	1_Natural	14	3	Middle	Gen13_Mut0_ID10	1007	Gen11_Mut0_IDR3	Gen12_Mut0_ID7	-	0.4265	0.4161	0.3407	0.6482	0.6495	0.6028	0.828	0.4135	0.5332	0.4886	0.4825	0.5095	0.571	0.7229	0.6069	0.1267	0.372	0.2751	0.2148	0.3333	0.7532	0.6384	0.24	0.6155	0.3029	0.4878	0.4807	0.5531	0.2087
01_grassWildFlowers	N_background_0.tif	01_grassWildFlowers.N_background_0.tif	01_grassWildFlowers.0	1_Natural	01_grassWildFlowers.1_Natural.Gen10_Mut0_ID0	01_grassWildFlowers.1_Natural.Gen10_Mut0_ID0.N_background_0	9.55E+01	N_background_0.tif	353	Grass	01_grassWildFlowers	1_Natural	14	3	Middle	Gen10_Mut0_ID0	15000	Gen9_Mut0_ID7	Gen8_Mut0_ID1	-	0.3624	0.4132	0.3723	0.1702	0.4627	0.5416	0.7854	0.4035	0.6258	0.484	0.4837	0.5221	0.3445	0.2046	0.8064	0.0464	0.3254	0.8558	0.1513	0.4353	0.4042	0.7188	0.3664	0.5871	0.2378	0.5163	0.4292	0.6385	0.557
01_grassWildFlowers	N_background_17.tif	01_grassWildFlowers.N_background_17.tif	01_grassWildFlowers.17	1_Natural	01_grassWildFlowers.1_Natural.Gen11_Mut0_IDR0	01_grassWildFlowers.1_Natural.Gen11_Mut0_IDR0.N_background_17	9.11E+01	N_background_17.tif	354	Grass	01_grassWildFlowers	1_Natural	14	3	Middle	Gen11_Mut0_IDR0	1271	Gen9_Mut0_ID7	Gen9_Mut0_ID7	-	0.3666	0.4132	0.4932	0.1697	0.4671	0.5425	0.7774	0.4035	0.6258	0.4839	0.4839	0.4597	0.3445	0.176	0.8533	0.0607	0.3246	0.8558	0.1362	0.3236	0.4048	0.7234	0.3541	0.584	0.247	0.5505	0.4293	0.5754	0.557
01_grassWildFlowers	N_background_2.tif	01_grassWildFlowers.N_background_2.tif	01_grassWildFlowers.2	1_Natural	01_grassWildFlowers.1_Natural.Gen14_Mut0_ID6	01_grassWildFlowers.1_Natural.Gen14_Mut0_ID6.N_background_2	8.82E+01	N_background_2.tif	355	Grass	01_grassWildFlowers	1_Natural	14	3	Middle	Gen14_Mut0_ID6	2127	Gen10_Mut0_ID3	Gen13_Mut0_ID11	-	0.4687	0.4161	0.3666	0.612	0.7124	0.6029	0.8031	0.413	0.5242	0.4883	0.4775	0.6461	0.4776	0.2898	0.5988	0.212	0.3993	0.2751	0.2176	0.4075	0.5057	0.6435	0.4763	0.634	0.1739	0.4786	0.1838	0.8048	0.4749
01_grassWildFlowers	N_background_11.tif	01_grassWildFlowers.N_background_11.tif	01_grassWildFlowers.11	1_Natural	01_grassWildFlowers.1_Natural.Gen13_Mut0_ID6	01_grassWildFlowers.1_Natural.Gen13_Mut0_ID6.N_background_11	0	N_background_11.tif	356	Grass	01_grassWildFlowers	1_Natural	14	3	Middle	Gen13_Mut0_ID6	13224	Gen12_Mut0_ID8	Gen11_Mut0_IDR2	-	0.2632	0.6861	0.4562	0.1407	0.5071	0.6031	0.6483	0.3977	0.6259	0.4621	0.4847	0.5691	0.4468	0.4072	0.6568	0.1232	0.3164	0.6268	0.1388	0.3332	0.7083	0.7295	0.3705	0.6288	0.26	0.5139	0.034	0.5735	0.5009
01_grassWildFlowers	N_background_4.tif	01_grassWildFlowers.N_background_4.tif	01_grassWildFlowers.4	1_Natural	01_grassWildFlowers.1_Natural.Gen14_Mut0_ID9	01_grassWildFlowers.1_Natural.Gen14_Mut0_ID9.N_background_4	9.45E+01	N_background_4.tif	357	Grass	01_grassWildFlowers	1_Natural	14	3	Middle	Gen14_Mut0_ID9	1799	Gen13_Mut0_ID7	Gen11_Mut0_IDR3	-	0.4576	0.4219	0.4568	0.1436	0.5074	0.8076	0.7659	0.4043	0.526	0.488	0.4833	0.6949	0.4339	0.2851	0.3939	0.1232	0.3893	0.6638	0.1549	0.3503	0.8996	0.6421	0.5162	0.5783	0.2587	0.5122	0.1223	0.7694	0.2357
01_grassWildFlowers	N_background_1.tif	01_grassWildFlowers.N_background_1.tif	01_grassWildFlowers.1	1_Natural	01_grassWildFlowers.1_Natural.Gen14_Mut0_ID10	01_grassWildFlowers.1_Natural.Gen14_Mut0_ID10.N_background_1	8.90E+01	N_background_1.tif	358	Grass	01_grassWildFlowers	1_Natural	14	3	Middle	Gen14_Mut0_ID10	1067	Gen13_Mut0_ID6	Gen11_Mut0_IDR0	-	0.3662	0.6325	0.4932	0.1697	0.4672	0.5971	0.6484	0.3914	0.6259	0.4622	0.4847	0.5643	0.4356	0.3751	0.7883	0.1212	0.3177	0.8337	0.1387	0.3299	0.7073	0.7199	0.3704	0.6179	0.2598	0.5233	0.0816	0.5754	0.5014
01_grassWildFlowers	N_background_21.tif	01_grassWildFlowers.N_background_21.tif	01_grassWildFlowers.21	1_Natural	01_grassWildFlowers.1_Natural.Gen14_Mut0_ID1	01_grassWildFlowers.1_Natural.Gen14_Mut0_ID1.N_background_21	9.45E+01	N_background_21.tif	359	Grass	01_grassWildFlowers	1_Natural	14	3	Middle	Gen14_Mut0_ID1	1508	Gen13_Mut0_ID10	Gen13_Mut0_ID6	-	0.289	0.422	0.4304	0.1407	0.5117	0.6031	0.7967	0.4119	0.5393	0.5258	0.4829	0.5157	0.5678	0.702	0.6141	0.1261	0.3598	0.2753	0.2183	0.3332	0.7087	0.7294	0.3699	0.6288	0.2644	0.5139	0.0417	0.5704	0.4971
01_grassWildFlowers	N_background_6.tif	01_grassWildFlowers.N_background_6.tif	01_grassWildFlowers.6	1_Natural	01_grassWildFlowers.1_Natural.Gen12_Mut0_ID6	01_grassWildFlowers.1_Natural.Gen12_Mut0_ID6.N_background_6	0	N_background_6.tif	360	Grass	01_grassWildFlowers	1_Natural	14	3	Middle	Gen12_Mut0_ID6	2275	Gen10_Mut0_ID3	Gen11_Mut0_ID2	-	0.465	0.4163	0.3628	0.5486	0.7097	0.6017	0.8339	0.4131	0.5184	0.4746	0.4766	0.7588	0.4732	0.4176	0.6933	0.2045	0.3982	0.8309	0.1865	0.4308	0.9095	0.6508	0.5091	0.5913	0.1836	0.4789	0.1482	0.6116	0.5049
01_grassWildFlowers	N_background_12.tif	01_grassWildFlowers.N_background_12.tif	01_grassWildFlowers.12	1_Natural	01_grassWildFlowers.1_Natural.Gen15_Mut0_ID5	01_grassWildFlowers.1_Natural.Gen15_Mut0_ID5.N_background_12	8.38E+01	N_background_12.tif	361	Grass	01_grassWildFlowers	1_Natural	15	3	Middle	Gen15_Mut0_ID5	3025	Gen14_Mut0_ID9	Gen10_Mut0_ID3	-	0.4394	0.4166	0.3666	0.5302	0.7005	0.6031	0.7914	0.4107	0.5358	0.4697	0.4766	0.696	0.4199	0.2935	0.4119	0.2131	0.3988	0.3553	0.1549	0.4336	0.9121	0.6421	0.5162	0.5788	0.2388	0.4832	0.1441	0.5784	0.501
01_grassWildFlowers	N_background_14.tif	01_grassWildFlowers.N_background_14.tif	01_grassWildFlowers.14	1_Natural	01_grassWildFlowers.1_Natural.Gen15_Mut0_ID7	01_grassWildFlowers.1_Natural.Gen15_Mut0_ID7.N_background_14	8.47E+01	N_background_14.tif	362	Grass	01_grassWildFlowers	1_Natural	15	3	Middle	Gen15_Mut0_ID7	15000	Gen14_Mut0_ID1	Gen13_Mut0_ID0	-	0.4639	0.4223	0.4303	0.1787	0.5167	0.518	0.8062	0.4119	0.5393	0.5258	0.3853	0.5727	0.5677	0.7017	0.616	0.0851	0.3569	0.2753	0.2177	0.3364	0.7346	0.7263	0.4443	0.6278	0.2644	0.5138	0.1741	0.8289	0.3167
01_grassWildFlowers	N_background_15.tif	01_grassWildFlowers.N_background_15.tif	01_grassWildFlowers.15	1_Natural	01_grassWildFlowers.1_Natural.Gen14_Mut0_ID0	01_grassWildFlowers.1_Natural.Gen14_Mut0_ID0.N_background_15	8.32E+01	N_background_15.tif	363	Grass	01_grassWildFlowers	1_Natural	15	3	Middle	Gen14_Mut0_ID0	1190	Gen13_Mut0_ID6	Gen13_Mut0_ID10	-	0.3943	0.68	0.3795	0.6482	0.6447	0.6028	0.6886	0.3995	0.6193	0.4249	0.4842	0.562	0.4501	0.4302	0.6481	0.124	0.3345	0.611	0.1356	0.3333	0.7528	0.6385	0.2406	0.6155	0.2979	0.4878	0.4729	0.5569	0.2126
01_grassWildFlowers	N_background_20.tif	01_grassWildFlowers.N_background_20.tif	01_grassWildFlowers.20	1_Natural	01_grassWildFlowers.1_Natural.Gen15_Mut0_ID2	01_grassWildFlowers.1_Natural.Gen15_Mut0_ID2.N_background_20	8.46E+01	N_background_20.tif	364	Grass	01_grassWildFlowers	1_Natural	15	3	Middle	Gen15_Mut0_ID2	986	Gen13_Mut0_ID6	Gen12_Mut0_ID6	-	0.2639	0.6558	0.448	0.1501	0.6952	0.6017	0.8339	0.4165	0.5203	0.4575	0.5051	0.7365	0.4779	0.375	0.6842	0.2039	0.3242	0.6281	0.1752	0.4259	0.7085	0.7278	0.3798	0.6214	0.2572	0.5131	0.1473	0.6076	0.5017
01_grassWildFlowers	N_background_4.tif	01_grassWildFlowers.N_background_4.tif	01_grassWildFlowers.4	1_Natural	01_grassWildFlowers.1_Natural.Gen10_Mut0_ID0	01_grassWildFlowers.1_Natural.Gen10_Mut0_ID0.N_background_4	9.45E+01	N_background_4.tif	365	Grass	01_grassWildFlowers	1_Natural	15	3	Middle	Gen10_Mut0_ID0	8083	Gen9_Mut0_ID7	Gen8_Mut0_ID1	-	0.3624	0.4132	0.3723	0.1702	0.4627	0.5416	0.7854	0.4035	0.6258	0.484	0.4837	0.5221	0.3445	0.2046	0.8064	0.0464	0.3254	0.8558	0.1513	0.4353	0.4042	0.7188	0.3664	0.5871	0.2378	0.5163	0.4292	0.6385	0.557
01_grassWildFlowers	N_background_16.tif	01_grassWildFlowers.N_background_16.tif	01_grassWildFlowers.16	1_Natural	01_grassWildFlowers.1_Natural.Gen15_Mut0_IDR0	01_grassWildFlowers.1_Natural.Gen15_Mut0_IDR0.N_background_16	7.82E+01	N_background_16.tif	366	Grass	01_grassWildFlowers	1_Natural	15	3	Middle	Gen15_Mut0_IDR0	2762	Gen11_Mut0_IDR3	Gen11_Mut0_IDR3	-	0.4624	0.4161	0.3667	0.6455	0.6781	0.6029	0.8328	0.4107	0.5238	0.4886	0.4828	0.7041	0.4709	0.2851	0.3919	0.1369	0.3993	0.2809	0.2167	0.4057	0.9099	0.6371	0.519	0.6238	0.2094	0.4729	0.1767	0.8312	0.2017
01_grassWildFlowers	N_background_19.tif	01_grassWildFlowers.N_background_19.tif	01_grassWildFlowers.19	1_Natural	01_grassWildFlowers.1_Natural.Gen10_Mut0_ID3	01_grassWildFlowers.1_Natural.Gen10_Mut0_ID3.N_background_19	8.28E+01	N_background_19.tif	367	Grass	01_grassWildFlowers	1_Natural	15	3	Middle	Gen10_Mut0_ID3	1609	Gen9_Mut0_ID9	Gen9_Mut0_ID1	-	0.4658	0.4161	0.3657	0.6307	0.7132	0.6029	0.7982	0.4108	0.5359	0.4744	0.4766	0.7409	0.579	0.4148	0.6008	0.2132	0.3988	0.2751	0.2208	0.4313	0.9143	0.6408	0.5178	0.5913	0.2354	0.4815	0.1446	0.5407	0.4816
01_grassWildFlowers	N_background_10.tif	01_grassWildFlowers.N_background_10.tif	01_grassWildFlowers.10	1_Natural	01_grassWildFlowers.1_Natural.Gen12_Mut0_ID6	01_grassWildFlowers.1_Natural.Gen12_Mut0_ID6.N_background_10	0	N_background_10.tif	368	Grass	01_grassWildFlowers	1_Natural	15	3	Middle	Gen12_Mut0_ID6	698	Gen10_Mut0_ID3	Gen11_Mut0_ID2	-	0.465	0.4163	0.3628	0.5486	0.7097	0.6017	0.8339	0.4131	0.5184	0.4746	0.4766	0.7588	0.4732	0.4176	0.6933	0.2045	0.3982	0.8309	0.1865	0.4308	0.9095	0.6508	0.5091	0.5913	0.1836	0.4789	0.1482	0.6116	0.5049
01_grassWildFlowers	N_background_7.tif	01_grassWildFlowers.N_background_7.tif	01_grassWildFlowers.7	1_Natural	01_grassWildFlowers.1_Natural.Gen13_Mut0_ID7	01_grassWildFlowers.1_Natural.Gen13_Mut0_ID7.N_background_7	8.60E+01	N_background_7.tif	369	Grass	01_grassWildFlowers	1_Natural	15	3	Middle	Gen13_Mut0_ID7	968	Gen11_Mut0_IDR2	Gen12_Mut0_ID8	-	0.2632	0.4222	0.457	0.1405	0.5073	0.7947	0.7659	0.4037	0.5397	0.4612	0.4853	0.6633	0.2483	0.2953	0.4977	0.1232	0.3164	0.6649	0.1388	0.3378	0.3805	0.7266	0.3624	0.5688	0.2599	0.5122	0.1188	0.4993	0.5009
01_grassWildFlowers	N_background_17.tif	01_grassWildFlowers.N_background_17.tif	01_grassWildFlowers.17	1_Natural	01_grassWildFlowers.1_Natural.Gen14_Mut0_ID6	01_grassWildFlowers.1_Natural.Gen14_Mut0_ID6.N_background_17	9.11E+01	N_background_17.tif	370	Grass	01_grassWildFlowers	1_Natural	15	3	Middle	Gen14_Mut0_ID6	1049	Gen10_Mut0_ID3	Gen13_Mut0_ID11	-	0.4687	0.4161	0.3666	0.612	0.7124	0.6029	0.8031	0.413	0.5242	0.4883	0.4775	0.6461	0.4776	0.2898	0.5988	0.212	0.3993	0.2751	0.2176	0.4075	0.5057	0.6435	0.4763	0.634	0.1739	0.4786	0.1838	0.8048	0.4749
01_grassWildFlowers	N_background_2.tif	01_grassWildFlowers.N_background_2.tif	01_grassWildFlowers.2	1_Natural	01_grassWildFlowers.1_Natural.Gen15_Mut0_ID6	01_grassWildFlowers.1_Natural.Gen15_Mut0_ID6.N_background_2	8.82E+01	N_background_2.tif	371	Grass	01_grassWildFlowers	1_Natural	15	3	Middle	Gen15_Mut0_ID6	3782	Gen13_Mut0_ID0	Gen14_Mut0_ID1	-	0.2893	0.5028	0.3392	0.5682	0.673	0.6918	0.876	0.4107	0.5328	0.4856	0.5741	0.6846	0.3789	0.2798	0.3919	0.1655	0.3349	0.281	0.2142	0.4024	0.8791	0.6521	0.4029	0.6198	0.246	0.4735	0.0443	0.5707	0.4726
01_grassWildFlowers	N_background_3.tif	01_grassWildFlowers.N_background_3.tif	01_grassWildFlowers.3	1_Natural	01_grassWildFlowers.1_Natural.Gen13_Mut0_IDR0	01_grassWildFlowers.1_Natural.Gen13_Mut0_IDR0.N_background_3	8.93E+01	N_background_3.tif	372	Grass	01_grassWildFlowers	1_Natural	15	3	Middle	Gen13_Mut0_IDR0	623	Gen7_Mut0_IDR0	Gen7_Mut0_IDR0	-	0.4736	0.4161	0.3293	0.1641	0.6807	0.6368	0.8907	0.4049	0.5238	0.4575	0.4853	0.7442	0.3679	0.1484	0.8533	0.1232	0.316	0.953	0.1362	0.3236	0.361	0.7246	0.3282	0.584	0.2472	0.5518	0.5034	0.6158	0.5126
01_grassWildFlowers	N_background_5.tif	01_grassWildFlowers.N_background_5.tif	01_grassWildFlowers.5	1_Natural	01_grassWildFlowers.1_Natural.Gen14_Mut0_ID8	01_grassWildFlowers.1_Natural.Gen14_Mut0_ID8.N_background_5	8.75E+01	N_background_5.tif	373	Grass	01_grassWildFlowers	1_Natural	15	3	Middle	Gen14_Mut0_ID8	1824	Gen11_Mut0_IDR3	Gen13_Mut0_ID7	-	0.2682	0.4164	0.3669	0.6424	0.678	0.5903	0.8328	0.41	0.537	0.4619	0.4845	0.6772	0.2951	0.2953	0.4956	0.1369	0.3281	0.282	0.194	0.3892	0.391	0.7213	0.3653	0.6116	0.2106	0.4729	0.173	0.5815	0.4618
01_grassWildFlowers	N_background_23.tif	01_grassWildFlowers.N_background_23.tif	01_grassWildFlowers.23	1_Natural	01_grassWildFlowers.1_Natural.Gen13_Mut0_ID0	01_grassWildFlowers.1_Natural.Gen13_Mut0_ID0.N_background_23	8.64E+01	N_background_23.tif	374	Grass	01_grassWildFlowers	1_Natural	15	3	Middle	Gen13_Mut0_ID0	1197	Gen11_Mut0_IDR3	Gen12_Mut0_ID10	-	0.4642	0.5031	0.3391	0.6099	0.6782	0.6067	0.8868	0.4107	0.5328	0.4856	0.4835	0.7735	0.3788	0.2795	0.3938	0.1264	0.3317	0.281	0.2135	0.4057	0.9097	0.6489	0.466	0.6186	0.246	0.4734	0.1767	0.8292	0.2952
01_grassWildFlowers	N_background_8.tif	01_grassWildFlowers.N_background_8.tif	01_grassWildFlowers.8	1_Natural	01_grassWildFlowers.1_Natural.Gen15_Mut0_ID4	01_grassWildFlowers.1_Natural.Gen15_Mut0_ID4.N_background_8	8.82E+01	N_background_8.tif	375	Grass	01_grassWildFlowers	1_Natural	15	3	Middle	Gen15_Mut0_ID4	644	Gen10_Mut0_ID3	Gen14_Mut0_ID9	-	0.4818	0.4214	0.4559	0.2853	0.521	0.8074	0.7755	0.4044	0.5261	0.4926	0.4833	0.7397	0.593	0.4058	0.5809	0.1233	0.3893	0.5508	0.2208	0.348	0.9023	0.6408	0.5178	0.5907	0.2546	0.5104	0.1228	0.7218	0.2163
01_grassWildFlowers	N_background_6.tif	01_grassWildFlowers.N_background_6.tif	01_grassWildFlowers.6	1_Natural	01_grassWildFlowers.1_Natural.Gen15_Mut0_IDR1	01_grassWildFlowers.1_Natural.Gen15_Mut0_IDR1.N_background_6	0	N_background_6.tif	376	Grass	01_grassWildFlowers	1_Natural	15	3	Middle	Gen15_Mut0_IDR1	718	Gen13_Mut0_ID11	Gen13_Mut0_ID11	-	0.4689	0.4161	0.3667	0.6098	0.68	0.6029	0.8035	0.4348	0.5238	0.4884	0.4827	0.6813	0.4767	0.2936	0.3922	0.1369	0.3993	0.2809	0.2166	0.4054	0.4826	0.7067	0.4959	0.6288	0.1418	0.4729	0.1897	0.8223	0.4747
01_grassWildFlowers	N_background_11.tif	01_grassWildFlowers.N_background_11.tif	01_grassWildFlowers.11	1_Natural	01_grassWildFlowers.1_Natural.Gen15_Mut0_ID1	01_grassWildFlowers.1_Natural.Gen15_Mut0_ID1.N_background_11	0	N_background_11.tif	377	Grass	01_grassWildFlowers	1_Natural	15	3	Middle	Gen15_Mut0_ID1	622	Gen14_Mut0_ID6	Gen10_Mut0_ID0	-	0.3661	0.4132	0.3948	0.2516	0.7085	0.591	0.803	0.4115	0.5407	0.4883	0.4835	0.5448	0.3526	0.2104	0.8064	0.0631	0.3262	0.2756	0.2176	0.4028	0.5026	0.6445	0.4763	0.6258	0.2369	0.5262	0.398	0.6404	0.5434
01_grassWildFlowers	N_background_9.tif	01_grassWildFlowers.N_background_9.tif	01_grassWildFlowers.9	1_Natural	01_grassWildFlowers.1_Natural.Gen14_Mut0_ID9	01_grassWildFlowers.1_Natural.Gen14_Mut0_ID9.N_background_9	0	N_background_9.tif	378	Grass	01_grassWildFlowers	1_Natural	15	3	Middle	Gen14_Mut0_ID9	540	Gen13_Mut0_ID7	Gen11_Mut0_IDR3	-	0.4576	0.4219	0.4568	0.1436	0.5074	0.8076	0.7659	0.4043	0.526	0.488	0.4833	0.6949	0.4339	0.2851	0.3939	0.1232	0.3893	0.6638	0.1549	0.3503	0.8996	0.6421	0.5162	0.5783	0.2587	0.5122	0.1223	0.7694	0.2357
01_grassWildFlowers	N_background_21.tif	01_grassWildFlowers.N_background_21.tif	01_grassWildFlowers.21	1_Natural	01_grassWildFlowers.1_Natural.Gen13_Mut0_ID6	01_grassWildFlowers.1_Natural.Gen13_Mut0_ID6.N_background_21	9.45E+01	N_background_21.tif	379	Grass	01_grassWildFlowers	1_Natural	15	3	Middle	Gen13_Mut0_ID6	1113	Gen12_Mut0_ID8	Gen11_Mut0_IDR2	-	0.2632	0.6861	0.4562	0.1407	0.5071	0.6031	0.6483	0.3977	0.6259	0.4621	0.4847	0.5691	0.4468	0.4072	0.6568	0.1232	0.3164	0.6268	0.1388	0.3332	0.7083	0.7295	0.3705	0.6288	0.26	0.5139	0.034	0.5735	0.5009
01_grassWildFlowers	N_background_0.tif	01_grassWildFlowers.N_background_0.tif	01_grassWildFlowers.0	1_Natural	01_grassWildFlowers.1_Natural.Gen15_Mut0_ID0	01_grassWildFlowers.1_Natural.Gen15_Mut0_ID0.N_background_0	9.55E+01	N_background_0.tif	380	Grass	01_grassWildFlowers	1_Natural	15	3	Middle	Gen15_Mut0_ID0	412	Gen10_Mut0_ID0	Gen14_Mut0_ID6	-	0.4648	0.4161	0.3441	0.5043	0.4666	0.5578	0.7855	0.4053	0.6051	0.484	0.4777	0.6162	0.4689	0.2836	0.5988	0.1931	0.3985	0.8553	0.1513	0.44	0.4074	0.7178	0.3664	0.5976	0.1748	0.4687	0.2205	0.8029	0.4921
01_grassWildFlowers	N_background_18.tif	01_grassWildFlowers.N_background_18.tif	01_grassWildFlowers.18	1_Natural	01_grassWildFlowers.1_Natural.Gen15_Mut0_ID11	01_grassWildFlowers.1_Natural.Gen15_Mut0_ID11.N_background_18	8.69E+01	N_background_18.tif	381	Grass	01_grassWildFlowers	1_Natural	15	3	Middle	Gen15_Mut0_ID11	693	Gen13_Mut0_IDR0	Gen10_Mut0_ID0	-	0.348	0.4221	0.2843	0.1644	0.4847	0.6367	0.8893	0.4049	0.5247	0.4785	0.4785	0.7319	0.2866	0.2122	0.8069	0.0472	0.3339	0.856	0.1508	0.4351	0.3977	0.7193	0.3579	0.5842	0.2521	0.5518	0.4363	0.6348	0.5165
01_grassWildFlowers	N_background_1.tif	01_grassWildFlowers.N_background_1.tif	01_grassWildFlowers.1	1_Natural	01_grassWildFlowers.1_Natural.Gen14_Mut0_ID1	01_grassWildFlowers.1_Natural.Gen14_Mut0_ID1.N_background_1	8.90E+01	N_background_1.tif	382	Grass	01_grassWildFlowers	1_Natural	15	3	Middle	Gen14_Mut0_ID1	731	Gen13_Mut0_ID10	Gen13_Mut0_ID6	-	0.289	0.422	0.4304	0.1407	0.5117	0.6031	0.7967	0.4119	0.5393	0.5258	0.4829	0.5157	0.5678	0.702	0.6141	0.1261	0.3598	0.2753	0.2183	0.3332	0.7087	0.7294	0.3699	0.6288	0.2644	0.5139	0.0417	0.5704	0.4971
01_grassWildFlowers	N_background_13.tif	01_grassWildFlowers.N_background_13.tif	01_grassWildFlowers.13	1_Natural	01_grassWildFlowers.1_Natural.Gen15_Mut0_ID10	01_grassWildFlowers.1_Natural.Gen15_Mut0_ID10.N_background_13	8.45E+01	N_background_13.tif	383	Grass	01_grassWildFlowers	1_Natural	15	3	Middle	Gen15_Mut0_ID10	1214	Gen10_Mut0_ID0	Gen13_Mut0_IDR0	-	0.488	0.4072	0.4462	0.1699	0.6559	0.5417	0.7868	0.4035	0.6249	0.4652	0.4904	0.5352	0.4258	0.1409	0.8528	0.1224	0.3075	0.9528	0.1367	0.3238	0.3689	0.7241	0.3409	0.5869	0.2329	0.5163	0.4955	0.6205	0.5527
01_grassWildFlowers	N_background_22.tif	01_grassWildFlowers.N_background_22.tif	01_grassWildFlowers.22	1_Natural	01_grassWildFlowers.1_Natural.Gen15_Mut0_ID3	01_grassWildFlowers.1_Natural.Gen15_Mut0_ID3.N_background_22	8.63E+01	N_background_22.tif	384	Grass	01_grassWildFlowers	1_Natural	15	3	Middle	Gen15_Mut0_ID3	758	Gen12_Mut0_ID6	Gen13_Mut0_ID6	-	0.4643	0.4432	0.3703	0.5394	0.5205	0.6031	0.6483	0.3942	0.624	0.4792	0.4557	0.5888	0.4421	0.4498	0.6636	0.1238	0.3912	0.8296	0.1474	0.3379	0.9093	0.6525	0.5004	0.5973	0.1863	0.4797	0.0349	0.5771	0.5043
01_grassWildFlowers	N_background_0.tif	01_grassWildFlowers.N_background_0.tif	01_grassWildFlowers.0	1_Natural	01_grassWildFlowers.1_Natural.Gen10_Mut0_ID0	01_grassWildFlowers.1_Natural.Gen10_Mut0_ID0.N_background_0	9.55E+01	N_background_0.tif	385	Grass	01_grassWildFlowers	1_Natural	16	3	Middle	Gen10_Mut0_ID0	3587	Gen9_Mut0_ID7	Gen8_Mut0_ID1	-	0.3624	0.4132	0.3723	0.1702	0.4627	0.5416	0.7854	0.4035	0.6258	0.484	0.4837	0.5221	0.3445	0.2046	0.8064	0.0464	0.3254	0.8558	0.1513	0.4353	0.4042	0.7188	0.3664	0.5871	0.2378	0.5163	0.4292	0.6385	0.557
01_grassWildFlowers	N_background_20.tif	01_grassWildFlowers.N_background_20.tif	01_grassWildFlowers.20	1_Natural	01_grassWildFlowers.1_Natural.Gen16_Mut0_ID11	01_grassWildFlowers.1_Natural.Gen16_Mut0_ID11.N_background_20	8.46E+01	N_background_20.tif	386	Grass	01_grassWildFlowers	1_Natural	16	3	Middle	Gen16_Mut0_ID11	924	Gen15_Mut0_ID10	Gen15_Mut0_ID7	-	0.4642	0.4212	0.4462	0.1783	0.5233	0.523	0.803	0.4035	0.5399	0.5142	0.4904	0.5689	0.426	0.2132	0.6509	0.0877	0.3516	0.2843	0.1367	0.3266	0.7186	0.7245	0.3449	0.6271	0.2587	0.5163	0.2258	0.8244	0.3296
01_grassWildFlowers	N_background_17.tif	01_grassWildFlowers.N_background_17.tif	01_grassWildFlowers.17	1_Natural	01_grassWildFlowers.1_Natural.Gen16_Mut0_ID0	01_grassWildFlowers.1_Natural.Gen16_Mut0_ID0.N_background_17	9.11E+01	N_background_17.tif	387	Grass	01_grassWildFlowers	1_Natural	16	3	Middle	Gen16_Mut0_ID0	1274	Gen15_Mut0_ID7	Gen14_Mut0_ID8	-	0.315	0.4208	0.4158	0.2389	0.6887	0.566	0.8065	0.4118	0.537	0.4697	0.4808	0.6757	0.2768	0.3295	0.5014	0.1351	0.3544	0.282	0.2218	0.338	0.7123	0.7256	0.4358	0.6128	0.2546	0.504	0.1731	0.7463	0.4594
01_grassWildFlowers	N_background_12.tif	01_grassWildFlowers.N_background_12.tif	01_grassWildFlowers.12	1_Natural	01_grassWildFlowers.1_Natural.Gen14_Mut0_ID0	01_grassWildFlowers.1_Natural.Gen14_Mut0_ID0.N_background_12	8.38E+01	N_background_12.tif	388	Grass	01_grassWildFlowers	1_Natural	16	3	Middle	Gen14_Mut0_ID0	554	Gen13_Mut0_ID6	Gen13_Mut0_ID10	-	0.3943	0.68	0.3795	0.6482	0.6447	0.6028	0.6886	0.3995	0.6193	0.4249	0.4842	0.562	0.4501	0.4302	0.6481	0.124	0.3345	0.611	0.1356	0.3333	0.7528	0.6385	0.2406	0.6155	0.2979	0.4878	0.4729	0.5569	0.2126
01_grassWildFlowers	N_background_11.tif	01_grassWildFlowers.N_background_11.tif	01_grassWildFlowers.11	1_Natural	01_grassWildFlowers.1_Natural.Gen13_Mut0_ID6	01_grassWildFlowers.1_Natural.Gen13_Mut0_ID6.N_background_11	0	N_background_11.tif	389	Grass	01_grassWildFlowers	1_Natural	16	3	Middle	Gen13_Mut0_ID6	424	Gen12_Mut0_ID8	Gen11_Mut0_IDR2	-	0.2632	0.6861	0.4562	0.1407	0.5071	0.6031	0.6483	0.3977	0.6259	0.4621	0.4847	0.5691	0.4468	0.4072	0.6568	0.1232	0.3164	0.6268	0.1388	0.3332	0.7083	0.7295	0.3705	0.6288	0.26	0.5139	0.034	0.5735	0.5009
01_grassWildFlowers	N_background_3.tif	01_grassWildFlowers.N_background_3.tif	01_grassWildFlowers.3	1_Natural	01_grassWildFlowers.1_Natural.Gen15_Mut0_ID7	01_grassWildFlowers.1_Natural.Gen15_Mut0_ID7.N_background_3	8.93E+01	N_background_3.tif	390	Grass	01_grassWildFlowers	1_Natural	16	3	Middle	Gen15_Mut0_ID7	361	Gen14_Mut0_ID1	Gen13_Mut0_ID0	-	0.4639	0.4223	0.4303	0.1787	0.5167	0.518	0.8062	0.4119	0.5393	0.5258	0.3853	0.5727	0.5677	0.7017	0.616	0.0851	0.3569	0.2753	0.2177	0.3364	0.7346	0.7263	0.4443	0.6278	0.2644	0.5138	0.1741	0.8289	0.3167
01_grassWildFlowers	N_background_16.tif	01_grassWildFlowers.N_background_16.tif	01_grassWildFlowers.16	1_Natural	01_grassWildFlowers.1_Natural.Gen16_Mut0_ID2	01_grassWildFlowers.1_Natural.Gen16_Mut0_ID2.N_background_16	7.82E+01	N_background_16.tif	391	Grass	01_grassWildFlowers	1_Natural	16	3	Middle	Gen16_Mut0_ID2	505	Gen10_Mut0_ID0	Gen15_Mut0_ID10	-	0.4027	0.4072	0.382	0.1702	0.6543	0.5416	0.7854	0.4035	0.6256	0.4783	0.4839	0.5258	0.3704	0.1512	0.804	0.122	0.3076	0.944	0.1369	0.435	0.4032	0.7236	0.341	0.5869	0.2378	0.5163	0.4294	0.6219	0.5527
01_grassWildFlowers	N_background_18.tif	01_grassWildFlowers.N_background_18.tif	01_grassWildFlowers.18	1_Natural	01_grassWildFlowers.1_Natural.Gen15_Mut0_IDR0	01_grassWildFlowers.1_Natural.Gen15_Mut0_IDR0.N_background_18	8.69E+01	N_background_18.tif	392	Grass	01_grassWildFlowers	1_Natural	16	3	Middle	Gen15_Mut0_IDR0	378	Gen11_Mut0_IDR3	Gen11_Mut0_IDR3	-	0.4624	0.4161	0.3667	0.6455	0.6781	0.6029	0.8328	0.4107	0.5238	0.4886	0.4828	0.7041	0.4709	0.2851	0.3919	0.1369	0.3993	0.2809	0.2167	0.4057	0.9099	0.6371	0.519	0.6238	0.2094	0.4729	0.1767	0.8312	0.2017
01_grassWildFlowers	N_background_19.tif	01_grassWildFlowers.N_background_19.tif	01_grassWildFlowers.19	1_Natural	01_grassWildFlowers.1_Natural.Gen14_Mut0_ID8	01_grassWildFlowers.1_Natural.Gen14_Mut0_ID8.N_background_19	8.28E+01	N_background_19.tif	393	Grass	01_grassWildFlowers	1_Natural	16	3	Middle	Gen14_Mut0_ID8	322	Gen11_Mut0_IDR3	Gen13_Mut0_ID7	-	0.2682	0.4164	0.3669	0.6424	0.678	0.5903	0.8328	0.41	0.537	0.4619	0.4845	0.6772	0.2951	0.2953	0.4956	0.1369	0.3281	0.282	0.194	0.3892	0.391	0.7213	0.3653	0.6116	0.2106	0.4729	0.173	0.5815	0.4618
01_grassWildFlowers	N_background_5.tif	01_grassWildFlowers.N_background_5.tif	01_grassWildFlowers.5	1_Natural	01_grassWildFlowers.1_Natural.Gen13_Mut0_ID0	01_grassWildFlowers.1_Natural.Gen13_Mut0_ID0.N_background_5	8.75E+01	N_background_5.tif	394	Grass	01_grassWildFlowers	1_Natural	16	3	Middle	Gen13_Mut0_ID0	469	Gen11_Mut0_IDR3	Gen12_Mut0_ID10	-	0.4642	0.5031	0.3391	0.6099	0.6782	0.6067	0.8868	0.4107	0.5328	0.4856	0.4835	0.7735	0.3788	0.2795	0.3938	0.1264	0.3317	0.281	0.2135	0.4057	0.9097	0.6489	0.466	0.6186	0.246	0.4734	0.1767	0.8292	0.2952
01_grassWildFlowers	N_background_13.tif	01_grassWildFlowers.N_background_13.tif	01_grassWildFlowers.13	1_Natural	01_grassWildFlowers.1_Natural.Gen15_Mut0_ID10	01_grassWildFlowers.1_Natural.Gen15_Mut0_ID10.N_background_13	8.45E+01	N_background_13.tif	395	Grass	01_grassWildFlowers	1_Natural	16	3	Middle	Gen15_Mut0_ID10	690	Gen10_Mut0_ID0	Gen13_Mut0_IDR0	-	0.488	0.4072	0.4462	0.1699	0.6559	0.5417	0.7868	0.4035	0.6249	0.4652	0.4904	0.5352	0.4258	0.1409	0.8528	0.1224	0.3075	0.9528	0.1367	0.3238	0.3689	0.7241	0.3409	0.5869	0.2329	0.5163	0.4955	0.6205	0.5527
01_grassWildFlowers	N_background_15.tif	01_grassWildFlowers.N_background_15.tif	01_grassWildFlowers.15	1_Natural	01_grassWildFlowers.1_Natural.Gen15_Mut0_ID5	01_grassWildFlowers.1_Natural.Gen15_Mut0_ID5.N_background_15	8.32E+01	N_background_15.tif	396	Grass	01_grassWildFlowers	1_Natural	16	3	Middle	Gen15_Mut0_ID5	457	Gen14_Mut0_ID9	Gen10_Mut0_ID3	-	0.4394	0.4166	0.3666	0.5302	0.7005	0.6031	0.7914	0.4107	0.5358	0.4697	0.4766	0.696	0.4199	0.2935	0.4119	0.2131	0.3988	0.3553	0.1549	0.4336	0.9121	0.6421	0.5162	0.5788	0.2388	0.4832	0.1441	0.5784	0.501
01_grassWildFlowers	N_background_10.tif	01_grassWildFlowers.N_background_10.tif	01_grassWildFlowers.10	1_Natural	01_grassWildFlowers.1_Natural.Gen16_Mut0_ID10	01_grassWildFlowers.1_Natural.Gen16_Mut0_ID10.N_background_10	0	N_background_10.tif	397	Grass	01_grassWildFlowers	1_Natural	16	3	Middle	Gen16_Mut0_ID10	454	Gen15_Mut0_ID7	Gen15_Mut0_ID10	-	0.4877	0.4084	0.4303	0.1703	0.6484	0.5346	0.7909	0.4119	0.6243	0.4807	0.3853	0.5395	0.5675	0.6164	0.8103	0.1196	0.3176	0.9437	0.2177	0.3321	0.3859	0.7257	0.4402	0.5876	0.2404	0.5138	0.4307	0.6251	0.5355
01_grassWildFlowers	N_background_7.tif	01_grassWildFlowers.N_background_7.tif	01_grassWildFlowers.7	1_Natural	01_grassWildFlowers.1_Natural.Gen10_Mut0_ID3	01_grassWildFlowers.1_Natural.Gen10_Mut0_ID3.N_background_7	8.60E+01	N_background_7.tif	398	Grass	01_grassWildFlowers	1_Natural	16	3	Middle	Gen10_Mut0_ID3	438	Gen9_Mut0_ID9	Gen9_Mut0_ID1	-	0.4658	0.4161	0.3657	0.6307	0.7132	0.6029	0.7982	0.4108	0.5359	0.4744	0.4766	0.7409	0.579	0.4148	0.6008	0.2132	0.3988	0.2751	0.2208	0.4313	0.9143	0.6408	0.5178	0.5913	0.2354	0.4815	0.1446	0.5407	0.4816
01_grassWildFlowers	N_background_2.tif	01_grassWildFlowers.N_background_2.tif	01_grassWildFlowers.2	1_Natural	01_grassWildFlowers.1_Natural.Gen16_Mut0_ID8	01_grassWildFlowers.1_Natural.Gen16_Mut0_ID8.N_background_2	8.82E+01	N_background_2.tif	399	Grass	01_grassWildFlowers	1_Natural	16	3	Middle	Gen16_Mut0_ID8	527	Gen15_Mut0_IDR0	Gen14_Mut0_ID0	-	0.4549	0.4133	0.3709	0.59	0.6754	0.6029	0.8317	0.4487	0.5343	0.4712	0.4829	0.7038	0.4531	0.4191	0.6137	0.1278	0.3386	0.6104	0.1372	0.34	0.7586	0.6385	0.2414	0.6155	0.2949	0.4843	0.2666	0.5569	0.2023
01_grassWildFlowers	N_background_1.tif	01_grassWildFlowers.N_background_1.tif	01_grassWildFlowers.1	1_Natural	01_grassWildFlowers.1_Natural.Gen16_Mut0_ID5	01_grassWildFlowers.1_Natural.Gen16_Mut0_ID5.N_background_1	8.90E+01	N_background_1.tif	400	Grass	01_grassWildFlowers	1_Natural	16	3	Middle	Gen16_Mut0_ID5	350	Gen10_Mut0_ID3	Gen15_Mut0_ID6	-	0.2893	0.4222	0.3402	0.5685	0.673	0.4797	0.8759	0.4108	0.5329	0.4744	0.574	0.687	0.577	0.4135	0.4143	0.1729	0.335	0.2752	0.2144	0.4065	0.9099	0.6418	0.4029	0.595	0.2357	0.4744	0.1266	0.5458	0.4865
01_grassWildFlowers	N_background_14.tif	01_grassWildFlowers.N_background_14.tif	01_grassWildFlowers.14	1_Natural	01_grassWildFlowers.1_Natural.Gen16_Mut0_ID6	01_grassWildFlowers.1_Natural.Gen16_Mut0_ID6.N_background_14	8.47E+01	N_background_14.tif	401	Grass	01_grassWildFlowers	1_Natural	16	3	Middle	Gen16_Mut0_ID6	2477	Gen15_Mut0_ID5	Gen13_Mut0_ID6	-	0.2688	0.6807	0.4542	0.1952	0.5083	0.6031	0.6483	0.3979	0.6259	0.4621	0.4836	0.5887	0.4447	0.2979	0.412	0.1896	0.3116	0.3553	0.1535	0.431	0.8525	0.714	0.3718	0.6288	0.1894	0.4841	0.038	0.5735	0.5009
01_grassWildFlowers	N_background_4.tif	01_grassWildFlowers.N_background_4.tif	01_grassWildFlowers.4	1_Natural	01_grassWildFlowers.1_Natural.Gen14_Mut0_ID6	01_grassWildFlowers.1_Natural.Gen14_Mut0_ID6.N_background_4	9.45E+01	N_background_4.tif	402	Grass	01_grassWildFlowers	1_Natural	16	3	Middle	Gen14_Mut0_ID6	1005	Gen10_Mut0_ID3	Gen13_Mut0_ID11	-	0.4687	0.4161	0.3666	0.612	0.7124	0.6029	0.8031	0.413	0.5242	0.4883	0.4775	0.6461	0.4776	0.2898	0.5988	0.212	0.3993	0.2751	0.2176	0.4075	0.5057	0.6435	0.4763	0.634	0.1739	0.4786	0.1838	0.8048	0.4749
01_grassWildFlowers	N_background_8.tif	01_grassWildFlowers.N_background_8.tif	01_grassWildFlowers.8	1_Natural	01_grassWildFlowers.1_Natural.Gen16_Mut0_ID3	01_grassWildFlowers.1_Natural.Gen16_Mut0_ID3.N_background_8	8.82E+01	N_background_8.tif	403	Grass	01_grassWildFlowers	1_Natural	16	3	Middle	Gen16_Mut0_ID3	228	Gen15_Mut0_ID10	Gen10_Mut0_ID0	-	0.4606	0.4132	0.4378	0.1699	0.4643	0.5417	0.7868	0.4035	0.625	0.4692	0.4902	0.5326	0.4082	0.1959	0.8553	0.0468	0.3253	0.8638	0.1511	0.3241	0.3699	0.7192	0.3663	0.5871	0.2329	0.5163	0.4953	0.6372	0.557
01_grassWildFlowers	N_background_22.tif	01_grassWildFlowers.N_background_22.tif	01_grassWildFlowers.22	1_Natural	01_grassWildFlowers.1_Natural.Gen15_Mut0_ID6	01_grassWildFlowers.1_Natural.Gen15_Mut0_ID6.N_background_22	8.63E+01	N_background_22.tif	404	Grass	01_grassWildFlowers	1_Natural	16	3	Middle	Gen15_Mut0_ID6	438	Gen13_Mut0_ID0	Gen14_Mut0_ID1	-	0.2893	0.5028	0.3392	0.5682	0.673	0.6918	0.876	0.4107	0.5328	0.4856	0.5741	0.6846	0.3789	0.2798	0.3919	0.1655	0.3349	0.281	0.2142	0.4024	0.8791	0.6521	0.4029	0.6198	0.246	0.4735	0.0443	0.5707	0.4726
01_grassWildFlowers	N_background_23.tif	01_grassWildFlowers.N_background_23.tif	01_grassWildFlowers.23	1_Natural	01_grassWildFlowers.1_Natural.Gen16_Mut0_IDR0	01_grassWildFlowers.1_Natural.Gen16_Mut0_IDR0.N_background_23	8.64E+01	N_background_23.tif	405	Grass	01_grassWildFlowers	1_Natural	16	3	Middle	Gen16_Mut0_IDR0	418	Gen12_Mut0_ID6	Gen12_Mut0_ID6	-	0.465	0.4163	0.3628	0.5486	0.7097	0.6017	0.8339	0.4131	0.5184	0.4746	0.4766	0.7588	0.4732	0.4176	0.6933	0.2045	0.3982	0.8309	0.1865	0.4308	0.9095	0.6508	0.5091	0.5913	0.1836	0.4789	0.1482	0.6116	0.5049
01_grassWildFlowers	N_background_21.tif	01_grassWildFlowers.N_background_21.tif	01_grassWildFlowers.21	1_Natural	01_grassWildFlowers.1_Natural.Gen16_Mut0_ID1	01_grassWildFlowers.1_Natural.Gen16_Mut0_ID1.N_background_21	9.45E+01	N_background_21.tif	406	Grass	01_grassWildFlowers	1_Natural	16	3	Middle	Gen16_Mut0_ID1	345	Gen14_Mut0_ID8	Gen15_Mut0_ID7	-	0.4283	0.4175	0.3781	0.59	0.4989	0.5341	0.8326	0.4101	0.5393	0.5189	0.3889	0.5741	0.588	0.6704	0.6105	0.0862	0.3304	0.2753	0.1899	0.3877	0.4119	0.7219	0.3729	0.6222	0.2186	0.4785	0.174	0.6365	0.319
01_grassWildFlowers	N_background_9.tif	01_grassWildFlowers.N_background_9.tif	01_grassWildFlowers.9	1_Natural	01_grassWildFlowers.1_Natural.Gen16_Mut0_ID4	01_grassWildFlowers.1_Natural.Gen16_Mut0_ID4.N_background_9	0	N_background_9.tif	407	Grass	01_grassWildFlowers	1_Natural	16	3	Middle	Gen16_Mut0_ID4	553	Gen15_Mut0_ID6	Gen10_Mut0_ID3	-	0.4658	0.4963	0.3646	0.6304	0.7132	0.8142	0.7983	0.4107	0.5357	0.4856	0.4767	0.7384	0.3809	0.2811	0.5752	0.204	0.3891	0.2809	0.2206	0.4264	0.8842	0.651	0.5178	0.6154	0.2456	0.4804	0.0678	0.5641	0.4677
01_grassWildFlowers	N_background_6.tif	01_grassWildFlowers.N_background_6.tif	01_grassWildFlowers.6	1_Natural	01_grassWildFlowers.1_Natural.Gen16_Mut0_ID9	01_grassWildFlowers.1_Natural.Gen16_Mut0_ID9.N_background_6	0	N_background_6.tif	408	Grass	01_grassWildFlowers	1_Natural	16	3	Middle	Gen16_Mut0_ID9	379	Gen14_Mut0_ID0	Gen15_Mut0_IDR0	-	0.401	0.6828	0.3767	0.7045	0.6472	0.6028	0.6897	0.3615	0.6099	0.4375	0.4841	0.5623	0.4683	0.2953	0.4217	0.1342	0.3955	0.2815	0.2152	0.3996	0.9043	0.6371	0.5182	0.6238	0.2123	0.4756	0.2351	0.8312	0.212
01_grassWildFlowers	N_background_15.tif	01_grassWildFlowers.N_background_15.tif	01_grassWildFlowers.15	1_Natural	01_grassWildFlowers.1_Natural.Gen16_Mut0_ID4	01_grassWildFlowers.1_Natural.Gen16_Mut0_ID4.N_background_15	8.32E+01	N_background_15.tif	409	Grass	01_grassWildFlowers	1_Natural	17	3	Middle	Gen16_Mut0_ID4	914	Gen15_Mut0_ID6	Gen10_Mut0_ID3	-	0.4658	0.4963	0.3646	0.6304	0.7132	0.8142	0.7983	0.4107	0.5357	0.4856	0.4767	0.7384	0.3809	0.2811	0.5752	0.204	0.3891	0.2809	0.2206	0.4264	0.8842	0.651	0.5178	0.6154	0.2456	0.4804	0.0678	0.5641	0.4677
01_grassWildFlowers	N_background_9.tif	01_grassWildFlowers.N_background_9.tif	01_grassWildFlowers.9	1_Natural	01_grassWildFlowers.1_Natural.Gen17_Mut0_ID1	01_grassWildFlowers.1_Natural.Gen17_Mut0_ID1.N_background_9	0	N_background_9.tif	410	Grass	01_grassWildFlowers	1_Natural	17	3	Middle	Gen17_Mut0_ID1	559	Gen15_Mut0_ID10	Gen10_Mut0_ID0	-	0.4844	0.4079	0.3745	0.1702	0.463	0.5416	0.7854	0.4035	0.6257	0.4836	0.4844	0.5222	0.3568	0.1918	0.8528	0.121	0.3247	0.876	0.151	0.3478	0.3723	0.7137	0.3664	0.5871	0.2378	0.5163	0.4429	0.6351	0.5561
01_grassWildFlowers	N_background_16.tif	01_grassWildFlowers.N_background_16.tif	01_grassWildFlowers.16	1_Natural	01_grassWildFlowers.1_Natural.Gen16_Mut0_ID6	01_grassWildFlowers.1_Natural.Gen16_Mut0_ID6.N_background_16	7.82E+01	N_background_16.tif	411	Grass	01_grassWildFlowers	1_Natural	17	3	Middle	Gen16_Mut0_ID6	863	Gen15_Mut0_ID5	Gen13_Mut0_ID6	-	0.2688	0.6807	0.4542	0.1952	0.5083	0.6031	0.6483	0.3979	0.6259	0.4621	0.4836	0.5887	0.4447	0.2979	0.412	0.1896	0.3116	0.3553	0.1535	0.431	0.8525	0.714	0.3718	0.6288	0.1894	0.4841	0.038	0.5735	0.5009
01_grassWildFlowers	N_background_14.tif	01_grassWildFlowers.N_background_14.tif	01_grassWildFlowers.14	1_Natural	01_grassWildFlowers.1_Natural.Gen16_Mut0_ID0	01_grassWildFlowers.1_Natural.Gen16_Mut0_ID0.N_background_14	8.47E+01	N_background_14.tif	412	Grass	01_grassWildFlowers	1_Natural	17	3	Middle	Gen16_Mut0_ID0	7308	Gen15_Mut0_ID7	Gen14_Mut0_ID8	-	0.315	0.4208	0.4158	0.2389	0.6887	0.566	0.8065	0.4118	0.537	0.4697	0.4808	0.6757	0.2768	0.3295	0.5014	0.1351	0.3544	0.282	0.2218	0.338	0.7123	0.7256	0.4358	0.6128	0.2546	0.504	0.1731	0.7463	0.4594
01_grassWildFlowers	N_background_8.tif	01_grassWildFlowers.N_background_8.tif	01_grassWildFlowers.8	1_Natural	01_grassWildFlowers.1_Natural.Gen17_Mut0_ID10	01_grassWildFlowers.1_Natural.Gen17_Mut0_ID10.N_background_8	8.82E+01	N_background_8.tif	413	Grass	01_grassWildFlowers	1_Natural	17	3	Middle	Gen17_Mut0_ID10	671	Gen10_Mut0_ID0	Gen16_Mut0_ID4	-	0.3851	0.4134	0.3651	0.5329	0.6531	0.8239	0.798	0.4189	0.6247	0.4841	0.4666	0.7305	0.393	0.2057	0.766	0.204	0.389	0.2884	0.2198	0.4269	0.8626	0.7185	0.3676	0.6154	0.2378	0.5163	0.3686	0.6178	0.553
01_grassWildFlowers	N_background_21.tif	01_grassWildFlowers.N_background_21.tif	01_grassWildFlowers.21	1_Natural	01_grassWildFlowers.1_Natural.Gen16_Mut0_ID2	01_grassWildFlowers.1_Natural.Gen16_Mut0_ID2.N_background_21	9.45E+01	N_background_21.tif	414	Grass	01_grassWildFlowers	1_Natural	17	3	Middle	Gen16_Mut0_ID2	1456	Gen10_Mut0_ID0	Gen15_Mut0_ID10	-	0.4027	0.4072	0.382	0.1702	0.6543	0.5416	0.7854	0.4035	0.6256	0.4783	0.4839	0.5258	0.3704	0.1512	0.804	0.122	0.3076	0.944	0.1369	0.435	0.4032	0.7236	0.341	0.5869	0.2378	0.5163	0.4294	0.6219	0.5527
01_grassWildFlowers	N_background_11.tif	01_grassWildFlowers.N_background_11.tif	01_grassWildFlowers.11	1_Natural	01_grassWildFlowers.1_Natural.Gen14_Mut0_ID6	01_grassWildFlowers.1_Natural.Gen14_Mut0_ID6.N_background_11	0	N_background_11.tif	415	Grass	01_grassWildFlowers	1_Natural	17	3	Middle	Gen14_Mut0_ID6	1242	Gen10_Mut0_ID3	Gen13_Mut0_ID11	-	0.4687	0.4161	0.3666	0.612	0.7124	0.6029	0.8031	0.413	0.5242	0.4883	0.4775	0.6461	0.4776	0.2898	0.5988	0.212	0.3993	0.2751	0.2176	0.4075	0.5057	0.6435	0.4763	0.634	0.1739	0.4786	0.1838	0.8048	0.4749
01_grassWildFlowers	N_background_4.tif	01_grassWildFlowers.N_background_4.tif	01_grassWildFlowers.4	1_Natural	01_grassWildFlowers.1_Natural.Gen10_Mut0_ID0	01_grassWildFlowers.1_Natural.Gen10_Mut0_ID0.N_background_4	9.45E+01	N_background_4.tif	416	Grass	01_grassWildFlowers	1_Natural	17	3	Middle	Gen10_Mut0_ID0	1343	Gen9_Mut0_ID7	Gen8_Mut0_ID1	-	0.3624	0.4132	0.3723	0.1702	0.4627	0.5416	0.7854	0.4035	0.6258	0.484	0.4837	0.5221	0.3445	0.2046	0.8064	0.0464	0.3254	0.8558	0.1513	0.4353	0.4042	0.7188	0.3664	0.5871	0.2378	0.5163	0.4292	0.6385	0.557
01_grassWildFlowers	N_background_13.tif	01_grassWildFlowers.N_background_13.tif	01_grassWildFlowers.13	1_Natural	01_grassWildFlowers.1_Natural.Gen14_Mut0_ID0	01_grassWildFlowers.1_Natural.Gen14_Mut0_ID0.N_background_13	8.45E+01	N_background_13.tif	417	Grass	01_grassWildFlowers	1_Natural	17	3	Middle	Gen14_Mut0_ID0	1805	Gen13_Mut0_ID6	Gen13_Mut0_ID10	-	0.3943	0.68	0.3795	0.6482	0.6447	0.6028	0.6886	0.3995	0.6193	0.4249	0.4842	0.562	0.4501	0.4302	0.6481	0.124	0.3345	0.611	0.1356	0.3333	0.7528	0.6385	0.2406	0.6155	0.2979	0.4878	0.4729	0.5569	0.2126
01_grassWildFlowers	N_background_0.tif	01_grassWildFlowers.N_background_0.tif	01_grassWildFlowers.0	1_Natural	01_grassWildFlowers.1_Natural.Gen17_Mut0_IDR3	01_grassWildFlowers.1_Natural.Gen17_Mut0_IDR3.N_background_0	9.55E+01	N_background_0.tif	418	Grass	01_grassWildFlowers	1_Natural	17	3	Middle	Gen17_Mut0_IDR3	910	Gen14_Mut0_ID8	Gen14_Mut0_ID8	-	0.2682	0.4164	0.3669	0.6424	0.678	0.5903	0.8328	0.41	0.537	0.4619	0.4845	0.6772	0.2951	0.2953	0.4956	0.1369	0.3281	0.282	0.194	0.3892	0.391	0.7213	0.3653	0.6116	0.2106	0.4729	0.173	0.5815	0.4618
01_grassWildFlowers	N_background_10.tif	01_grassWildFlowers.N_background_10.tif	01_grassWildFlowers.10	1_Natural	01_grassWildFlowers.1_Natural.Gen17_Mut0_ID2	01_grassWildFlowers.1_Natural.Gen17_Mut0_ID2.N_background_10	0	N_background_10.tif	419	Grass	01_grassWildFlowers	1_Natural	17	3	Middle	Gen17_Mut0_ID2	556	Gen16_Mut0_ID6	Gen14_Mut0_ID0	-	0.27	0.6807	0.4589	0.2641	0.5441	0.6031	0.6546	0.3995	0.6259	0.462	0.4837	0.5887	0.3976	0.2981	0.6376	0.127	0.3343	0.6102	0.1356	0.3531	0.7675	0.7027	0.2529	0.6276	0.1973	0.4878	0.0537	0.5711	0.5006
01_grassWildFlowers	N_background_5.tif	01_grassWildFlowers.N_background_5.tif	01_grassWildFlowers.5	1_Natural	01_grassWildFlowers.1_Natural.Gen17_Mut0_ID9	01_grassWildFlowers.1_Natural.Gen17_Mut0_ID9.N_background_5	8.75E+01	N_background_5.tif	420	Grass	01_grassWildFlowers	1_Natural	17	3	Middle	Gen17_Mut0_ID9	2158	Gen13_Mut0_ID0	Gen16_Mut0_ID11	-	0.4642	0.4212	0.4396	0.2505	0.5235	0.604	0.885	0.4047	0.5398	0.5128	0.4894	0.7472	0.3884	0.2793	0.6342	0.089	0.3516	0.284	0.1368	0.3266	0.7193	0.6619	0.3723	0.6186	0.2465	0.4767	0.1772	0.8245	0.3258
01_grassWildFlowers	N_background_2.tif	01_grassWildFlowers.N_background_2.tif	01_grassWildFlowers.2	1_Natural	01_grassWildFlowers.1_Natural.Gen17_Mut0_ID0	01_grassWildFlowers.1_Natural.Gen17_Mut0_ID0.N_background_2	8.82E+01	N_background_2.tif	421	Grass	01_grassWildFlowers	1_Natural	17	3	Middle	Gen17_Mut0_ID0	2978	Gen10_Mut0_ID0	Gen15_Mut0_ID10	-	0.3661	0.4124	0.4439	0.1699	0.6556	0.5417	0.7868	0.4035	0.6251	0.4656	0.4896	0.5351	0.4107	0.1586	0.8064	0.0479	0.3082	0.924	0.137	0.4004	0.4004	0.7286	0.3409	0.5869	0.2329	0.5163	0.4761	0.6251	0.554
01_grassWildFlowers	N_background_1.tif	01_grassWildFlowers.N_background_1.tif	01_grassWildFlowers.1	1_Natural	01_grassWildFlowers.1_Natural.Gen17_Mut0_IDR1	01_grassWildFlowers.1_Natural.Gen17_Mut0_IDR1.N_background_1	8.90E+01	N_background_1.tif	422	Grass	01_grassWildFlowers	1_Natural	17	3	Middle	Gen17_Mut0_IDR1	2457	Gen15_Mut0_ID6	Gen15_Mut0_ID6	-	0.2893	0.5028	0.3392	0.5682	0.673	0.6918	0.876	0.4107	0.5328	0.4856	0.5741	0.6846	0.3789	0.2798	0.3919	0.1655	0.3349	0.281	0.2142	0.4024	0.8791	0.6521	0.4029	0.6198	0.246	0.4735	0.0443	0.5707	0.4726
01_grassWildFlowers	N_background_12.tif	01_grassWildFlowers.N_background_12.tif	01_grassWildFlowers.12	1_Natural	01_grassWildFlowers.1_Natural.Gen15_Mut0_ID5	01_grassWildFlowers.1_Natural.Gen15_Mut0_ID5.N_background_12	8.38E+01	N_background_12.tif	423	Grass	01_grassWildFlowers	1_Natural	17	3	Middle	Gen15_Mut0_ID5	712	Gen14_Mut0_ID9	Gen10_Mut0_ID3	-	0.4394	0.4166	0.3666	0.5302	0.7005	0.6031	0.7914	0.4107	0.5358	0.4697	0.4766	0.696	0.4199	0.2935	0.4119	0.2131	0.3988	0.3553	0.1549	0.4336	0.9121	0.6421	0.5162	0.5788	0.2388	0.4832	0.1441	0.5784	0.501
01_grassWildFlowers	N_background_7.tif	01_grassWildFlowers.N_background_7.tif	01_grassWildFlowers.7	1_Natural	01_grassWildFlowers.1_Natural.Gen17_Mut0_ID3	01_grassWildFlowers.1_Natural.Gen17_Mut0_ID3.N_background_7	8.60E+01	N_background_7.tif	424	Grass	01_grassWildFlowers	1_Natural	17	3	Middle	Gen17_Mut0_ID3	823	Gen14_Mut0_ID0	Gen16_Mut0_ID6	-	0.3931	0.68	0.3748	0.5898	0.6183	0.6028	0.6833	0.3979	0.6193	0.425	0.4841	0.562	0.4972	0.43	0.422	0.1868	0.3118	0.3561	0.1535	0.4152	0.84	0.6481	0.3607	0.6166	0.2906	0.4841	0.4578	0.559	0.2129
01_grassWildFlowers	N_background_18.tif	01_grassWildFlowers.N_background_18.tif	01_grassWildFlowers.18	1_Natural	01_grassWildFlowers.1_Natural.Gen17_Mut0_ID8	01_grassWildFlowers.1_Natural.Gen17_Mut0_ID8.N_background_18	8.69E+01	N_background_18.tif	425	Grass	01_grassWildFlowers	1_Natural	17	3	Middle	Gen17_Mut0_ID8	1076	Gen16_Mut0_ID11	Gen13_Mut0_ID0	-	0.4642	0.5031	0.3462	0.5182	0.678	0.5258	0.8049	0.4091	0.5329	0.4871	0.4847	0.5999	0.4125	0.2134	0.4118	0.1251	0.3317	0.2813	0.2134	0.4057	0.909	0.7079	0.4242	0.6271	0.2582	0.5127	0.2253	0.8291	0.2996
01_grassWildFlowers	N_background_22.tif	01_grassWildFlowers.N_background_22.tif	01_grassWildFlowers.22	1_Natural	01_grassWildFlowers.1_Natural.Gen17_Mut0_IDR0	01_grassWildFlowers.1_Natural.Gen17_Mut0_IDR0.N_background_22	8.63E+01	N_background_22.tif	426	Grass	01_grassWildFlowers	1_Natural	17	3	Middle	Gen17_Mut0_IDR0	2009	Gen15_Mut0_ID7	Gen15_Mut0_ID7	-	0.4639	0.4223	0.4303	0.1787	0.5167	0.518	0.8062	0.4119	0.5393	0.5258	0.3853	0.5727	0.5677	0.7017	0.616	0.0851	0.3569	0.2753	0.2177	0.3364	0.7346	0.7263	0.4443	0.6278	0.2644	0.5138	0.1741	0.8289	0.3167
01_grassWildFlowers	N_background_23.tif	01_grassWildFlowers.N_background_23.tif	01_grassWildFlowers.23	1_Natural	01_grassWildFlowers.1_Natural.Gen16_Mut0_ID11	01_grassWildFlowers.1_Natural.Gen16_Mut0_ID11.N_background_23	8.64E+01	N_background_23.tif	427	Grass	01_grassWildFlowers	1_Natural	17	3	Middle	Gen16_Mut0_ID11	643	Gen15_Mut0_ID10	Gen15_Mut0_ID7	-	0.4642	0.4212	0.4462	0.1783	0.5233	0.523	0.803	0.4035	0.5399	0.5142	0.4904	0.5689	0.426	0.2132	0.6509	0.0877	0.3516	0.2843	0.1367	0.3266	0.7186	0.7245	0.3449	0.6271	0.2587	0.5163	0.2258	0.8244	0.3296
01_grassWildFlowers	N_background_19.tif	01_grassWildFlowers.N_background_19.tif	01_grassWildFlowers.19	1_Natural	01_grassWildFlowers.1_Natural.Gen16_Mut0_ID8	01_grassWildFlowers.1_Natural.Gen16_Mut0_ID8.N_background_19	8.28E+01	N_background_19.tif	428	Grass	01_grassWildFlowers	1_Natural	17	3	Middle	Gen16_Mut0_ID8	588	Gen15_Mut0_IDR0	Gen14_Mut0_ID0	-	0.4549	0.4133	0.3709	0.59	0.6754	0.6029	0.8317	0.4487	0.5343	0.4712	0.4829	0.7038	0.4531	0.4191	0.6137	0.1278	0.3386	0.6104	0.1372	0.34	0.7586	0.6385	0.2414	0.6155	0.2949	0.4843	0.2666	0.5569	0.2023
01_grassWildFlowers	N_background_3.tif	01_grassWildFlowers.N_background_3.tif	01_grassWildFlowers.3	1_Natural	01_grassWildFlowers.1_Natural.Gen17_Mut0_IDR2	01_grassWildFlowers.1_Natural.Gen17_Mut0_IDR2.N_background_3	8.93E+01	N_background_3.tif	429	Grass	01_grassWildFlowers	1_Natural	17	3	Middle	Gen17_Mut0_IDR2	804	Gen15_Mut0_IDR0	Gen15_Mut0_IDR0	-	0.4624	0.4161	0.3667	0.6455	0.6781	0.6029	0.8328	0.4107	0.5238	0.4886	0.4828	0.7041	0.4709	0.2851	0.3919	0.1369	0.3993	0.2809	0.2167	0.4057	0.9099	0.6371	0.519	0.6238	0.2094	0.4729	0.1767	0.8312	0.2017
01_grassWildFlowers	N_background_20.tif	01_grassWildFlowers.N_background_20.tif	01_grassWildFlowers.20	1_Natural	01_grassWildFlowers.1_Natural.Gen17_Mut0_ID11	01_grassWildFlowers.1_Natural.Gen17_Mut0_ID11.N_background_20	8.46E+01	N_background_20.tif	430	Grass	01_grassWildFlowers	1_Natural	17	3	Middle	Gen17_Mut0_ID11	1127	Gen16_Mut0_ID4	Gen10_Mut0_ID0	-	0.4481	0.4961	0.3718	0.2471	0.5084	0.5318	0.7857	0.3936	0.5368	0.4855	0.4938	0.5297	0.3324	0.28	0.6085	0.0464	0.3255	0.8484	0.1521	0.4348	0.4248	0.6513	0.5166	0.5871	0.2456	0.4804	0.1182	0.5791	0.4715
01_grassWildFlowers	N_background_6.tif	01_grassWildFlowers.N_background_6.tif	01_grassWildFlowers.6	1_Natural	01_grassWildFlowers.1_Natural.Gen15_Mut0_ID10	01_grassWildFlowers.1_Natural.Gen15_Mut0_ID10.N_background_6	0	N_background_6.tif	431	Grass	01_grassWildFlowers	1_Natural	17	3	Middle	Gen15_Mut0_ID10	506	Gen10_Mut0_ID0	Gen13_Mut0_IDR0	-	0.488	0.4072	0.4462	0.1699	0.6559	0.5417	0.7868	0.4035	0.6249	0.4652	0.4904	0.5352	0.4258	0.1409	0.8528	0.1224	0.3075	0.9528	0.1367	0.3238	0.3689	0.7241	0.3409	0.5869	0.2329	0.5163	0.4955	0.6205	0.5527
01_grassWildFlowers	N_background_17.tif	01_grassWildFlowers.N_background_17.tif	01_grassWildFlowers.17	1_Natural	01_grassWildFlowers.1_Natural.Gen13_Mut0_ID0	01_grassWildFlowers.1_Natural.Gen13_Mut0_ID0.N_background_17	9.11E+01	N_background_17.tif	432	Grass	01_grassWildFlowers	1_Natural	17	3	Middle	Gen13_Mut0_ID0	806	Gen11_Mut0_IDR3	Gen12_Mut0_ID10	-	0.4642	0.5031	0.3391	0.6099	0.6782	0.6067	0.8868	0.4107	0.5328	0.4856	0.4835	0.7735	0.3788	0.2795	0.3938	0.1264	0.3317	0.281	0.2135	0.4057	0.9097	0.6489	0.466	0.6186	0.246	0.4734	0.1767	0.8292	0.2952
01_grassWildFlowers	N_background_1.tif	01_grassWildFlowers.N_background_1.tif	01_grassWildFlowers.1	1_Natural	01_grassWildFlowers.1_Natural.Gen18_Mut0_ID4	01_grassWildFlowers.1_Natural.Gen18_Mut0_ID4.N_background_1	8.90E+01	N_background_1.tif	433	Grass	01_grassWildFlowers	1_Natural	18	3	End	Gen18_Mut0_ID4	15000	Gen17_Mut0_IDR1	Gen17_Mut0_ID8	-	0.4413	0.5031	0.3392	0.5671	0.6731	0.6734	0.876	0.4282	0.5328	0.4858	0.574	0.6841	0.3086	0.2796	0.3934	0.1654	0.3346	0.281	0.2141	0.4024	0.9007	0.7079	0.4207	0.627	0.2633	0.5025	0.0576	0.5772	0.3022
01_grassWildFlowers	N_background_4.tif	01_grassWildFlowers.N_background_4.tif	01_grassWildFlowers.4	1_Natural	01_grassWildFlowers.1_Natural.Gen10_Mut0_ID0	01_grassWildFlowers.1_Natural.Gen10_Mut0_ID0.N_background_4	9.45E+01	N_background_4.tif	434	Grass	01_grassWildFlowers	1_Natural	18	3	End	Gen10_Mut0_ID0	3225	Gen9_Mut0_ID7	Gen8_Mut0_ID1	-	0.3624	0.4132	0.3723	0.1702	0.4627	0.5416	0.7854	0.4035	0.6258	0.484	0.4837	0.5221	0.3445	0.2046	0.8064	0.0464	0.3254	0.8558	0.1513	0.4353	0.4042	0.7188	0.3664	0.5871	0.2378	0.5163	0.4292	0.6385	0.557
01_grassWildFlowers	N_background_20.tif	01_grassWildFlowers.N_background_20.tif	01_grassWildFlowers.20	1_Natural	01_grassWildFlowers.1_Natural.Gen18_Mut0_IDR0	01_grassWildFlowers.1_Natural.Gen18_Mut0_IDR0.N_background_20	8.46E+01	N_background_20.tif	435	Grass	01_grassWildFlowers	1_Natural	18	3	End	Gen18_Mut0_IDR0	1153	Gen16_Mut0_ID6	Gen16_Mut0_ID6	-	0.2688	0.6807	0.4542	0.1952	0.5083	0.6031	0.6483	0.3979	0.6259	0.4621	0.4836	0.5887	0.4447	0.2979	0.412	0.1896	0.3116	0.3553	0.1535	0.431	0.8525	0.714	0.3718	0.6288	0.1894	0.4841	0.038	0.5735	0.5009
01_grassWildFlowers	N_background_11.tif	01_grassWildFlowers.N_background_11.tif	01_grassWildFlowers.11	1_Natural	01_grassWildFlowers.1_Natural.Gen16_Mut0_ID0	01_grassWildFlowers.1_Natural.Gen16_Mut0_ID0.N_background_11	0	N_background_11.tif	436	Grass	01_grassWildFlowers	1_Natural	18	3	End	Gen16_Mut0_ID0	1347	Gen15_Mut0_ID7	Gen14_Mut0_ID8	-	0.315	0.4208	0.4158	0.2389	0.6887	0.566	0.8065	0.4118	0.537	0.4697	0.4808	0.6757	0.2768	0.3295	0.5014	0.1351	0.3544	0.282	0.2218	0.338	0.7123	0.7256	0.4358	0.6128	0.2546	0.504	0.1731	0.7463	0.4594
01_grassWildFlowers	N_background_23.tif	01_grassWildFlowers.N_background_23.tif	01_grassWildFlowers.23	1_Natural	01_grassWildFlowers.1_Natural.Gen17_Mut0_ID0	01_grassWildFlowers.1_Natural.Gen17_Mut0_ID0.N_background_23	8.64E+01	N_background_23.tif	437	Grass	01_grassWildFlowers	1_Natural	18	3	End	Gen17_Mut0_ID0	1574	Gen10_Mut0_ID0	Gen15_Mut0_ID10	-	0.3661	0.4124	0.4439	0.1699	0.6556	0.5417	0.7868	0.4035	0.6251	0.4656	0.4896	0.5351	0.4107	0.1586	0.8064	0.0479	0.3082	0.924	0.137	0.4004	0.4004	0.7286	0.3409	0.5869	0.2329	0.5163	0.4761	0.6251	0.554
01_grassWildFlowers	N_background_21.tif	01_grassWildFlowers.N_background_21.tif	01_grassWildFlowers.21	1_Natural	01_grassWildFlowers.1_Natural.Gen18_Mut0_ID6	01_grassWildFlowers.1_Natural.Gen18_Mut0_ID6.N_background_21	9.45E+01	N_background_21.tif	438	Grass	01_grassWildFlowers	1_Natural	18	3	End	Gen18_Mut0_ID6	1182	Gen17_Mut0_ID9	Gen10_Mut0_ID0	-	0.4642	0.4135	0.3673	0.2463	0.5102	0.5822	0.8704	0.4047	0.5399	0.5098	0.4837	0.5367	0.3445	0.2035	0.8064	0.0887	0.3496	0.6674	0.1513	0.435	0.4063	0.6623	0.3664	0.59	0.2379	0.5129	0.429	0.6463	0.5614
01_grassWildFlowers	N_background_12.tif	01_grassWildFlowers.N_background_12.tif	01_grassWildFlowers.12	1_Natural	01_grassWildFlowers.1_Natural.Gen18_Mut0_ID3	01_grassWildFlowers.1_Natural.Gen18_Mut0_ID3.N_background_12	8.38E+01	N_background_12.tif	439	Grass	01_grassWildFlowers	1_Natural	18	3	End	Gen18_Mut0_ID3	776	Gen17_Mut0_IDR0	Gen17_Mut0_ID0	-	0.3859	0.4145	0.4439	0.1704	0.6466	0.5417	0.789	0.4039	0.6227	0.471	0.3886	0.5726	0.5557	0.7017	0.6339	0.0488	0.3522	0.4052	0.2176	0.3365	0.4693	0.7286	0.2938	0.5869	0.2334	0.5159	0.4267	0.622	0.553
01_grassWildFlowers	N_background_17.tif	01_grassWildFlowers.N_background_17.tif	01_grassWildFlowers.17	1_Natural	01_grassWildFlowers.1_Natural.Gen18_Mut0_IDR2	01_grassWildFlowers.1_Natural.Gen18_Mut0_IDR2.N_background_17	9.11E+01	N_background_17.tif	440	Grass	01_grassWildFlowers	1_Natural	18	3	End	Gen18_Mut0_IDR2	1407	Gen15_Mut0_ID10	Gen15_Mut0_ID10	-	0.488	0.4072	0.4462	0.1699	0.6559	0.5417	0.7868	0.4035	0.6249	0.4652	0.4904	0.5352	0.4258	0.1409	0.8528	0.1224	0.3075	0.9528	0.1367	0.3238	0.3689	0.7241	0.3409	0.5869	0.2329	0.5163	0.4955	0.6205	0.5527
01_grassWildFlowers	N_background_18.tif	01_grassWildFlowers.N_background_18.tif	01_grassWildFlowers.18	1_Natural	01_grassWildFlowers.1_Natural.Gen17_Mut0_IDR0	01_grassWildFlowers.1_Natural.Gen17_Mut0_IDR0.N_background_18	8.69E+01	N_background_18.tif	441	Grass	01_grassWildFlowers	1_Natural	18	3	End	Gen17_Mut0_IDR0	635	Gen15_Mut0_ID7	Gen15_Mut0_ID7	-	0.4639	0.4223	0.4303	0.1787	0.5167	0.518	0.8062	0.4119	0.5393	0.5258	0.3853	0.5727	0.5677	0.7017	0.616	0.0851	0.3569	0.2753	0.2177	0.3364	0.7346	0.7263	0.4443	0.6278	0.2644	0.5138	0.1741	0.8289	0.3167
01_grassWildFlowers	N_background_8.tif	01_grassWildFlowers.N_background_8.tif	01_grassWildFlowers.8	1_Natural	01_grassWildFlowers.1_Natural.Gen17_Mut0_ID11	01_grassWildFlowers.1_Natural.Gen17_Mut0_ID11.N_background_8	8.82E+01	N_background_8.tif	442	Grass	01_grassWildFlowers	1_Natural	18	3	End	Gen17_Mut0_ID11	603	Gen16_Mut0_ID4	Gen10_Mut0_ID0	-	0.4481	0.4961	0.3718	0.2471	0.5084	0.5318	0.7857	0.3936	0.5368	0.4855	0.4938	0.5297	0.3324	0.28	0.6085	0.0464	0.3255	0.8484	0.1521	0.4348	0.4248	0.6513	0.5166	0.5871	0.2456	0.4804	0.1182	0.5791	0.4715
01_grassWildFlowers	N_background_16.tif	01_grassWildFlowers.N_background_16.tif	01_grassWildFlowers.16	1_Natural	01_grassWildFlowers.1_Natural.Gen17_Mut0_ID8	01_grassWildFlowers.1_Natural.Gen17_Mut0_ID8.N_background_16	7.82E+01	N_background_16.tif	443	Grass	01_grassWildFlowers	1_Natural	18	3	End	Gen17_Mut0_ID8	816	Gen16_Mut0_ID11	Gen13_Mut0_ID0	-	0.4642	0.5031	0.3462	0.5182	0.678	0.5258	0.8049	0.4091	0.5329	0.4871	0.4847	0.5999	0.4125	0.2134	0.4118	0.1251	0.3317	0.2813	0.2134	0.4057	0.909	0.7079	0.4242	0.6271	0.2582	0.5127	0.2253	0.8291	0.2996
01_grassWildFlowers	N_background_2.tif	01_grassWildFlowers.N_background_2.tif	01_grassWildFlowers.2	1_Natural	01_grassWildFlowers.1_Natural.Gen18_Mut0_ID2	01_grassWildFlowers.1_Natural.Gen18_Mut0_ID2.N_background_2	8.82E+01	N_background_2.tif	444	Grass	01_grassWildFlowers	1_Natural	18	3	End	Gen18_Mut0_ID2	614	Gen17_Mut0_ID0	Gen17_Mut0_IDR0	-	0.4362	0.4193	0.4303	0.1781	0.527	0.518	0.8037	0.4115	0.5418	0.5198	0.4862	0.5352	0.4238	0.1586	0.7864	0.0842	0.3135	0.7443	0.1371	0.4003	0.6374	0.7263	0.4891	0.6278	0.2639	0.5144	0.2364	0.832	0.2803
01_grassWildFlowers	N_background_6.tif	01_grassWildFlowers.N_background_6.tif	01_grassWildFlowers.6	1_Natural	01_grassWildFlowers.1_Natural.Gen17_Mut0_IDR1	01_grassWildFlowers.1_Natural.Gen17_Mut0_IDR1.N_background_6	0	N_background_6.tif	445	Grass	01_grassWildFlowers	1_Natural	18	3	End	Gen17_Mut0_IDR1	520	Gen15_Mut0_ID6	Gen15_Mut0_ID6	-	0.2893	0.5028	0.3392	0.5682	0.673	0.6918	0.876	0.4107	0.5328	0.4856	0.5741	0.6846	0.3789	0.2798	0.3919	0.1655	0.3349	0.281	0.2142	0.4024	0.8791	0.6521	0.4029	0.6198	0.246	0.4735	0.0443	0.5707	0.4726
01_grassWildFlowers	N_background_5.tif	01_grassWildFlowers.N_background_5.tif	01_grassWildFlowers.5	1_Natural	01_grassWildFlowers.1_Natural.Gen14_Mut0_ID6	01_grassWildFlowers.1_Natural.Gen14_Mut0_ID6.N_background_5	8.75E+01	N_background_5.tif	446	Grass	01_grassWildFlowers	1_Natural	18	3	End	Gen14_Mut0_ID6	651	Gen10_Mut0_ID3	Gen13_Mut0_ID11	-	0.4687	0.4161	0.3666	0.612	0.7124	0.6029	0.8031	0.413	0.5242	0.4883	0.4775	0.6461	0.4776	0.2898	0.5988	0.212	0.3993	0.2751	0.2176	0.4075	0.5057	0.6435	0.4763	0.634	0.1739	0.4786	0.1838	0.8048	0.4749
01_grassWildFlowers	N_background_9.tif	01_grassWildFlowers.N_background_9.tif	01_grassWildFlowers.9	1_Natural	01_grassWildFlowers.1_Natural.Gen16_Mut0_ID4	01_grassWildFlowers.1_Natural.Gen16_Mut0_ID4.N_background_9	0	N_background_9.tif	447	Grass	01_grassWildFlowers	1_Natural	18	3	End	Gen16_Mut0_ID4	586	Gen15_Mut0_ID6	Gen10_Mut0_ID3	-	0.4658	0.4963	0.3646	0.6304	0.7132	0.8142	0.7983	0.4107	0.5357	0.4856	0.4767	0.7384	0.3809	0.2811	0.5752	0.204	0.3891	0.2809	0.2206	0.4264	0.8842	0.651	0.5178	0.6154	0.2456	0.4804	0.0678	0.5641	0.4677
01_grassWildFlowers	N_background_3.tif	01_grassWildFlowers.N_background_3.tif	01_grassWildFlowers.3	1_Natural	01_grassWildFlowers.1_Natural.Gen18_Mut0_ID5	01_grassWildFlowers.1_Natural.Gen18_Mut0_ID5.N_background_3	8.93E+01	N_background_3.tif	448	Grass	01_grassWildFlowers	1_Natural	18	3	End	Gen18_Mut0_ID5	3888	Gen17_Mut0_ID8	Gen17_Mut0_IDR1	-	0.3092	0.5028	0.3462	0.5193	0.6779	0.5421	0.8049	0.3769	0.5329	0.4869	0.4848	0.6004	0.4989	0.2136	0.4104	0.1252	0.332	0.2813	0.2135	0.4057	0.8851	0.6521	0.4058	0.6199	0.2402	0.4811	0.213	0.8228	0.47
01_grassWildFlowers	N_background_19.tif	01_grassWildFlowers.N_background_19.tif	01_grassWildFlowers.19	1_Natural	01_grassWildFlowers.1_Natural.Gen16_Mut0_ID2	01_grassWildFlowers.1_Natural.Gen16_Mut0_ID2.N_background_19	8.28E+01	N_background_19.tif	449	Grass	01_grassWildFlowers	1_Natural	18	3	End	Gen16_Mut0_ID2	588	Gen10_Mut0_ID0	Gen15_Mut0_ID10	-	0.4027	0.4072	0.382	0.1702	0.6543	0.5416	0.7854	0.4035	0.6256	0.4783	0.4839	0.5258	0.3704	0.1512	0.804	0.122	0.3076	0.944	0.1369	0.435	0.4032	0.7236	0.341	0.5869	0.2378	0.5163	0.4294	0.6219	0.5527
01_grassWildFlowers	N_background_14.tif	01_grassWildFlowers.N_background_14.tif	01_grassWildFlowers.14	1_Natural	01_grassWildFlowers.1_Natural.Gen18_Mut0_ID11	01_grassWildFlowers.1_Natural.Gen18_Mut0_ID11.N_background_14	8.47E+01	N_background_14.tif	450	Grass	01_grassWildFlowers	1_Natural	18	3	End	Gen18_Mut0_ID11	1133	Gen17_Mut0_IDR0	Gen16_Mut0_ID0	-	0.315	0.4208	0.4159	0.23	0.6558	0.5578	0.8065	0.4118	0.537	0.4711	0.4786	0.6757	0.3148	0.3332	0.4505	0.1349	0.3549	0.2819	0.2217	0.3378	0.7127	0.7256	0.4358	0.6277	0.2624	0.5135	0.1388	0.8287	0.3167
01_grassWildFlowers	N_background_0.tif	01_grassWildFlowers.N_background_0.tif	01_grassWildFlowers.0	1_Natural	01_grassWildFlowers.1_Natural.Gen14_Mut0_ID0	01_grassWildFlowers.1_Natural.Gen14_Mut0_ID0.N_background_0	9.55E+01	N_background_0.tif	451	Grass	01_grassWildFlowers	1_Natural	18	3	End	Gen14_Mut0_ID0	943	Gen13_Mut0_ID6	Gen13_Mut0_ID10	-	0.3943	0.68	0.3795	0.6482	0.6447	0.6028	0.6886	0.3995	0.6193	0.4249	0.4842	0.562	0.4501	0.4302	0.6481	0.124	0.3345	0.611	0.1356	0.3333	0.7528	0.6385	0.2406	0.6155	0.2979	0.4878	0.4729	0.5569	0.2126
01_grassWildFlowers	N_background_22.tif	01_grassWildFlowers.N_background_22.tif	01_grassWildFlowers.22	1_Natural	01_grassWildFlowers.1_Natural.Gen18_Mut0_ID1	01_grassWildFlowers.1_Natural.Gen18_Mut0_ID1.N_background_22	8.63E+01	N_background_22.tif	452	Grass	01_grassWildFlowers	1_Natural	18	3	End	Gen18_Mut0_ID1	759	Gen16_Mut0_ID2	Gen16_Mut0_ID0	-	0.3963	0.4075	0.3831	0.1705	0.66	0.5659	0.8024	0.4037	0.6156	0.4775	0.4814	0.5258	0.3583	0.1603	0.7471	0.122	0.3524	0.3178	0.2213	0.431	0.4444	0.7238	0.3422	0.6128	0.2528	0.5136	0.3721	0.6219	0.5488
01_grassWildFlowers	N_background_13.tif	01_grassWildFlowers.N_background_13.tif	01_grassWildFlowers.13	1_Natural	01_grassWildFlowers.1_Natural.Gen18_Mut0_ID0	01_grassWildFlowers.1_Natural.Gen18_Mut0_ID0.N_background_13	8.45E+01	N_background_13.tif	453	Grass	01_grassWildFlowers	1_Natural	18	3	End	Gen18_Mut0_ID0	564	Gen16_Mut0_ID0	Gen16_Mut0_ID2	-	0.3219	0.4205	0.4146	0.2386	0.6814	0.5417	0.7909	0.4116	0.5486	0.4706	0.4831	0.6757	0.2911	0.3199	0.5773	0.1351	0.3097	0.9061	0.1374	0.3422	0.6634	0.7254	0.4345	0.5869	0.2398	0.508	0.2597	0.7463	0.4635
01_grassWildFlowers	N_background_10.tif	01_grassWildFlowers.N_background_10.tif	01_grassWildFlowers.10	1_Natural	01_grassWildFlowers.1_Natural.Gen18_Mut0_IDR1	01_grassWildFlowers.1_Natural.Gen18_Mut0_IDR1.N_background_10	0	N_background_10.tif	454	Grass	01_grassWildFlowers	1_Natural	18	3	End	Gen18_Mut0_IDR1	581	Gen16_Mut0_ID11	Gen16_Mut0_ID11	-	0.4642	0.4212	0.4462	0.1783	0.5233	0.523	0.803	0.4035	0.5399	0.5142	0.4904	0.5689	0.426	0.2132	0.6509	0.0877	0.3516	0.2843	0.1367	0.3266	0.7186	0.7245	0.3449	0.6271	0.2587	0.5163	0.2258	0.8244	0.3296
01_grassWildFlowers	N_background_7.tif	01_grassWildFlowers.N_background_7.tif	01_grassWildFlowers.7	1_Natural	01_grassWildFlowers.1_Natural.Gen17_Mut0_ID9	01_grassWildFlowers.1_Natural.Gen17_Mut0_ID9.N_background_7	8.60E+01	N_background_7.tif	455	Grass	01_grassWildFlowers	1_Natural	18	3	End	Gen17_Mut0_ID9	712	Gen13_Mut0_ID0	Gen16_Mut0_ID11	-	0.4642	0.4212	0.4396	0.2505	0.5235	0.604	0.885	0.4047	0.5398	0.5128	0.4894	0.7472	0.3884	0.2793	0.6342	0.089	0.3516	0.284	0.1368	0.3266	0.7193	0.6619	0.3723	0.6186	0.2465	0.4767	0.1772	0.8245	0.3258
01_grassWildFlowers	N_background_15.tif	01_grassWildFlowers.N_background_15.tif	01_grassWildFlowers.15	1_Natural	01_grassWildFlowers.1_Natural.Gen18_Mut0_ID10	01_grassWildFlowers.1_Natural.Gen18_Mut0_ID10.N_background_15	8.32E+01	N_background_15.tif	456	Grass	01_grassWildFlowers	1_Natural	18	3	End	Gen18_Mut0_ID10	1240	Gen16_Mut0_ID0	Gen17_Mut0_IDR0	-	0.4639	0.4223	0.4302	0.1896	0.561	0.5285	0.8062	0.4119	0.5393	0.5243	0.3875	0.5727	0.5227	0.6979	0.6669	0.0853	0.3563	0.2754	0.2178	0.3367	0.7342	0.7263	0.4443	0.6129	0.2574	0.5043	0.1731	0.7465	0.4594
01_grassWildFlowers	N_background_20.tif	01_grassWildFlowers.N_background_20.tif	01_grassWildFlowers.20	1_Natural	01_grassWildFlowers.1_Natural.Gen19_Mut0_ID2	01_grassWildFlowers.1_Natural.Gen19_Mut0_ID2.N_background_20	8.46E+01	N_background_20.tif	457	Grass	01_grassWildFlowers	1_Natural	19	3	End	Gen19_Mut0_ID2	2021	Gen18_Mut0_ID5	Gen18_Mut0_IDR0	-	0.2769	0.6622	0.4503	0.2138	0.6702	0.6028	0.6524	0.3976	0.5947	0.4621	0.4836	0.5983	0.4986	0.2137	0.4105	0.0835	0.3304	0.2828	0.1545	0.4257	0.8589	0.7087	0.3745	0.6287	0.1773	0.4831	0.0517	0.7875	0.3932
01_grassWildFlowers	N_background_1.tif	01_grassWildFlowers.N_background_1.tif	01_grassWildFlowers.1	1_Natural	01_grassWildFlowers.1_Natural.Gen14_Mut0_ID0	01_grassWildFlowers.1_Natural.Gen14_Mut0_ID0.N_background_1	8.90E+01	N_background_1.tif	458	Grass	01_grassWildFlowers	1_Natural	19	3	End	Gen14_Mut0_ID0	953	Gen13_Mut0_ID6	Gen13_Mut0_ID10	-	0.3943	0.68	0.3795	0.6482	0.6447	0.6028	0.6886	0.3995	0.6193	0.4249	0.4842	0.562	0.4501	0.4302	0.6481	0.124	0.3345	0.611	0.1356	0.3333	0.7528	0.6385	0.2406	0.6155	0.2979	0.4878	0.4729	0.5569	0.2126
01_grassWildFlowers	N_background_4.tif	01_grassWildFlowers.N_background_4.tif	01_grassWildFlowers.4	1_Natural	01_grassWildFlowers.1_Natural.Gen19_Mut0_ID11	01_grassWildFlowers.1_Natural.Gen19_Mut0_ID11.N_background_4	9.45E+01	N_background_4.tif	459	Grass	01_grassWildFlowers	1_Natural	19	3	End	Gen19_Mut0_ID11	2341	Gen17_Mut0_ID8	Gen18_Mut0_ID4	-	0.4459	0.5031	0.3392	0.5258	0.678	0.5315	0.8099	0.4272	0.5329	0.4871	0.485	0.6005	0.4115	0.2217	0.3934	0.1632	0.3344	0.281	0.2141	0.4026	0.909	0.7079	0.4241	0.627	0.2632	0.5025	0.0903	0.8291	0.2996
01_grassWildFlowers	N_background_12.tif	01_grassWildFlowers.N_background_12.tif	01_grassWildFlowers.12	1_Natural	01_grassWildFlowers.1_Natural.Gen19_Mut0_ID3	01_grassWildFlowers.1_Natural.Gen19_Mut0_ID3.N_background_12	8.38E+01	N_background_12.tif	460	Grass	01_grassWildFlowers	1_Natural	19	3	End	Gen19_Mut0_ID3	1636	Gen18_Mut0_IDR0	Gen18_Mut0_ID5	-	0.3027	0.5194	0.35	0.5039	0.3772	0.5424	0.8009	0.3772	0.5536	0.4869	0.4848	0.5904	0.445	0.2978	0.4119	0.2313	0.3131	0.3538	0.2125	0.4099	0.88	0.6569	0.4033	0.62	0.2525	0.4818	0.2004	0.6038	0.5845
01_grassWildFlowers	N_background_7.tif	01_grassWildFlowers.N_background_7.tif	01_grassWildFlowers.7	1_Natural	01_grassWildFlowers.1_Natural.Gen17_Mut0_ID0	01_grassWildFlowers.1_Natural.Gen17_Mut0_ID0.N_background_7	8.60E+01	N_background_7.tif	461	Grass	01_grassWildFlowers	1_Natural	19	3	End	Gen17_Mut0_ID0	1353	Gen10_Mut0_ID0	Gen15_Mut0_ID10	-	0.3661	0.4124	0.4439	0.1699	0.6556	0.5417	0.7868	0.4035	0.6251	0.4656	0.4896	0.5351	0.4107	0.1586	0.8064	0.0479	0.3082	0.924	0.137	0.4004	0.4004	0.7286	0.3409	0.5869	0.2329	0.5163	0.4761	0.6251	0.554
01_grassWildFlowers	N_background_2.tif	01_grassWildFlowers.N_background_2.tif	01_grassWildFlowers.2	1_Natural	01_grassWildFlowers.1_Natural.Gen18_Mut0_ID6	01_grassWildFlowers.1_Natural.Gen18_Mut0_ID6.N_background_2	8.82E+01	N_background_2.tif	462	Grass	01_grassWildFlowers	1_Natural	19	3	End	Gen18_Mut0_ID6	652	Gen17_Mut0_ID9	Gen10_Mut0_ID0	-	0.4642	0.4135	0.3673	0.2463	0.5102	0.5822	0.8704	0.4047	0.5399	0.5098	0.4837	0.5367	0.3445	0.2035	0.8064	0.0887	0.3496	0.6674	0.1513	0.435	0.4063	0.6623	0.3664	0.59	0.2379	0.5129	0.429	0.6463	0.5614
01_grassWildFlowers	N_background_16.tif	01_grassWildFlowers.N_background_16.tif	01_grassWildFlowers.16	1_Natural	01_grassWildFlowers.1_Natural.Gen19_Mut0_ID4	01_grassWildFlowers.1_Natural.Gen19_Mut0_ID4.N_background_16	7.82E+01	N_background_16.tif	463	Grass	01_grassWildFlowers	1_Natural	19	3	End	Gen19_Mut0_ID4	1887	Gen10_Mut0_ID0	Gen17_Mut0_ID8	-	0.3727	0.5023	0.3463	0.4989	0.6674	0.5302	0.7909	0.4038	0.6241	0.4841	0.4847	0.5874	0.4	0.2059	0.5186	0.125	0.4508	0.3092	0.2011	0.4061	0.5789	0.7181	0.3737	0.6254	0.2536	0.5127	0.2463	0.7782	0.3001
01_grassWildFlowers	N_background_3.tif	01_grassWildFlowers.N_background_3.tif	01_grassWildFlowers.3	1_Natural	01_grassWildFlowers.1_Natural.Gen19_Mut0_IDR0	01_grassWildFlowers.1_Natural.Gen19_Mut0_IDR0.N_background_3	8.93E+01	N_background_3.tif	464	Grass	01_grassWildFlowers	1_Natural	19	3	End	Gen19_Mut0_IDR0	1934	Gen17_Mut0_IDR1	Gen17_Mut0_IDR1	-	0.2893	0.5028	0.3392	0.5682	0.673	0.6918	0.876	0.4107	0.5328	0.4856	0.5741	0.6846	0.3789	0.2798	0.3919	0.1655	0.3349	0.281	0.2142	0.4024	0.8791	0.6521	0.4029	0.6198	0.246	0.4735	0.0443	0.5707	0.4726
01_grassWildFlowers	N_background_8.tif	01_grassWildFlowers.N_background_8.tif	01_grassWildFlowers.8	1_Natural	01_grassWildFlowers.1_Natural.Gen18_Mut0_ID11	01_grassWildFlowers.1_Natural.Gen18_Mut0_ID11.N_background_8	8.82E+01	N_background_8.tif	465	Grass	01_grassWildFlowers	1_Natural	19	3	End	Gen18_Mut0_ID11	1884	Gen17_Mut0_IDR0	Gen16_Mut0_ID0	-	0.315	0.4208	0.4159	0.23	0.6558	0.5578	0.8065	0.4118	0.537	0.4711	0.4786	0.6757	0.3148	0.3332	0.4505	0.1349	0.3549	0.2819	0.2217	0.3378	0.7127	0.7256	0.4358	0.6277	0.2624	0.5135	0.1388	0.8287	0.3167
01_grassWildFlowers	N_background_13.tif	01_grassWildFlowers.N_background_13.tif	01_grassWildFlowers.13	1_Natural	01_grassWildFlowers.1_Natural.Gen19_Mut0_ID1	01_grassWildFlowers.1_Natural.Gen19_Mut0_ID1.N_background_13	8.45E+01	N_background_13.tif	466	Grass	01_grassWildFlowers	1_Natural	19	3	End	Gen19_Mut0_ID1	1298	Gen18_Mut0_IDR2	Gen18_Mut0_ID4	-	0.485	0.4997	0.4462	0.1849	0.6699	0.6677	0.8641	0.4053	0.6247	0.4652	0.5698	0.5352	0.4255	0.1409	0.8012	0.1226	0.3316	0.8706	0.1517	0.3984	0.7949	0.7093	0.4197	0.6226	0.2377	0.5162	0.0576	0.5772	0.3565
01_grassWildFlowers	N_background_21.tif	01_grassWildFlowers.N_background_21.tif	01_grassWildFlowers.21	1_Natural	01_grassWildFlowers.1_Natural.Gen19_Mut0_ID10	01_grassWildFlowers.1_Natural.Gen19_Mut0_ID10.N_background_21	9.45E+01	N_background_21.tif	467	Grass	01_grassWildFlowers	1_Natural	19	3	End	Gen19_Mut0_ID10	1279	Gen18_Mut0_ID4	Gen17_Mut0_ID8	-	0.4578	0.5031	0.3462	0.5576	0.6731	0.6675	0.8705	0.4102	0.5328	0.4858	0.5737	0.6835	0.3096	0.2698	0.4118	0.1274	0.3319	0.2813	0.2134	0.4055	0.9007	0.7079	0.4208	0.6271	0.2583	0.5127	0.1808	0.5772	0.3022
01_grassWildFlowers	N_background_6.tif	01_grassWildFlowers.N_background_6.tif	01_grassWildFlowers.6	1_Natural	01_grassWildFlowers.1_Natural.Gen19_Mut0_ID0	01_grassWildFlowers.1_Natural.Gen19_Mut0_ID0.N_background_6	0	N_background_6.tif	468	Grass	01_grassWildFlowers	1_Natural	19	3	End	Gen19_Mut0_ID0	1234	Gen18_Mut0_ID4	Gen18_Mut0_IDR2	-	0.4446	0.4107	0.3392	0.5515	0.6602	0.5477	0.8009	0.4262	0.533	0.4858	0.4948	0.6841	0.3089	0.2796	0.4526	0.1652	0.3109	0.3768	0.1937	0.328	0.5147	0.7225	0.3419	0.5919	0.2573	0.5026	0.4955	0.6205	0.4733
01_grassWildFlowers	N_background_19.tif	01_grassWildFlowers.N_background_19.tif	01_grassWildFlowers.19	1_Natural	01_grassWildFlowers.1_Natural.Gen18_Mut0_ID10	01_grassWildFlowers.1_Natural.Gen18_Mut0_ID10.N_background_19	8.28E+01	N_background_19.tif	469	Grass	01_grassWildFlowers	1_Natural	19	3	End	Gen18_Mut0_ID10	1519	Gen16_Mut0_ID0	Gen17_Mut0_IDR0	-	0.4639	0.4223	0.4302	0.1896	0.561	0.5285	0.8062	0.4119	0.5393	0.5243	0.3875	0.5727	0.5227	0.6979	0.6669	0.0853	0.3563	0.2754	0.2178	0.3367	0.7342	0.7263	0.4443	0.6129	0.2574	0.5043	0.1731	0.7465	0.4594
01_grassWildFlowers	N_background_17.tif	01_grassWildFlowers.N_background_17.tif	01_grassWildFlowers.17	1_Natural	01_grassWildFlowers.1_Natural.Gen10_Mut0_ID0	01_grassWildFlowers.1_Natural.Gen10_Mut0_ID0.N_background_17	9.11E+01	N_background_17.tif	470	Grass	01_grassWildFlowers	1_Natural	19	3	End	Gen10_Mut0_ID0	3806	Gen9_Mut0_ID7	Gen8_Mut0_ID1	-	0.3624	0.4132	0.3723	0.1702	0.4627	0.5416	0.7854	0.4035	0.6258	0.484	0.4837	0.5221	0.3445	0.2046	0.8064	0.0464	0.3254	0.8558	0.1513	0.4353	0.4042	0.7188	0.3664	0.5871	0.2378	0.5163	0.4292	0.6385	0.557
01_grassWildFlowers	N_background_18.tif	01_grassWildFlowers.N_background_18.tif	01_grassWildFlowers.18	1_Natural	01_grassWildFlowers.1_Natural.Gen18_Mut0_IDR0	01_grassWildFlowers.1_Natural.Gen18_Mut0_IDR0.N_background_18	8.69E+01	N_background_18.tif	471	Grass	01_grassWildFlowers	1_Natural	19	3	End	Gen18_Mut0_IDR0	1364	Gen16_Mut0_ID6	Gen16_Mut0_ID6	-	0.2688	0.6807	0.4542	0.1952	0.5083	0.6031	0.6483	0.3979	0.6259	0.4621	0.4836	0.5887	0.4447	0.2979	0.412	0.1896	0.3116	0.3553	0.1535	0.431	0.8525	0.714	0.3718	0.6288	0.1894	0.4841	0.038	0.5735	0.5009
01_grassWildFlowers	N_background_10.tif	01_grassWildFlowers.N_background_10.tif	01_grassWildFlowers.10	1_Natural	01_grassWildFlowers.1_Natural.Gen19_Mut0_ID5	01_grassWildFlowers.1_Natural.Gen19_Mut0_ID5.N_background_10	0	N_background_10.tif	472	Grass	01_grassWildFlowers	1_Natural	19	3	End	Gen19_Mut0_ID5	373	Gen17_Mut0_ID8	Gen10_Mut0_ID0	-	0.4549	0.414	0.3722	0.1884	0.4728	0.5384	0.8009	0.4088	0.5345	0.487	0.4837	0.5326	0.3547	0.2123	0.7285	0.0465	0.2063	0.8292	0.1612	0.4349	0.7954	0.7086	0.4178	0.5887	0.2414	0.5163	0.4103	0.6758	0.5565
01_grassWildFlowers	N_background_0.tif	01_grassWildFlowers.N_background_0.tif	01_grassWildFlowers.0	1_Natural	01_grassWildFlowers.1_Natural.Gen19_Mut0_ID6	01_grassWildFlowers.1_Natural.Gen19_Mut0_ID6.N_background_0	9.55E+01	N_background_0.tif	473	Grass	01_grassWildFlowers	1_Natural	19	3	End	Gen19_Mut0_ID6	1931	Gen17_Mut0_ID0	Gen18_Mut0_ID11	-	0.3108	0.4207	0.4174	0.2295	0.6558	0.5577	0.7896	0.4038	0.5454	0.4711	0.4786	0.6757	0.3178	0.2982	0.8052	0.0464	0.3206	0.4278	0.2213	0.4004	0.415	0.7286	0.3411	0.5911	0.2356	0.5163	0.3619	0.661	0.5583
01_grassWildFlowers	N_background_11.tif	01_grassWildFlowers.N_background_11.tif	01_grassWildFlowers.11	1_Natural	01_grassWildFlowers.1_Natural.Gen18_Mut0_ID4	01_grassWildFlowers.1_Natural.Gen18_Mut0_ID4.N_background_11	0	N_background_11.tif	474	Grass	01_grassWildFlowers	1_Natural	19	3	End	Gen18_Mut0_ID4	1608	Gen17_Mut0_IDR1	Gen17_Mut0_ID8	-	0.4413	0.5031	0.3392	0.5671	0.6731	0.6734	0.876	0.4282	0.5328	0.4858	0.574	0.6841	0.3086	0.2796	0.3934	0.1654	0.3346	0.281	0.2141	0.4024	0.9007	0.7079	0.4207	0.627	0.2633	0.5025	0.0576	0.5772	0.3022
01_grassWildFlowers	N_background_14.tif	01_grassWildFlowers.N_background_14.tif	01_grassWildFlowers.14	1_Natural	01_grassWildFlowers.1_Natural.Gen16_Mut0_ID0	01_grassWildFlowers.1_Natural.Gen16_Mut0_ID0.N_background_14	8.47E+01	N_background_14.tif	475	Grass	01_grassWildFlowers	1_Natural	19	3	End	Gen16_Mut0_ID0	4382	Gen15_Mut0_ID7	Gen14_Mut0_ID8	-	0.315	0.4208	0.4158	0.2389	0.6887	0.566	0.8065	0.4118	0.537	0.4697	0.4808	0.6757	0.2768	0.3295	0.5014	0.1351	0.3544	0.282	0.2218	0.338	0.7123	0.7256	0.4358	0.6128	0.2546	0.504	0.1731	0.7463	0.4594
01_grassWildFlowers	N_background_22.tif	01_grassWildFlowers.N_background_22.tif	01_grassWildFlowers.22	1_Natural	01_grassWildFlowers.1_Natural.Gen19_Mut0_IDR2	01_grassWildFlowers.1_Natural.Gen19_Mut0_IDR2.N_background_22	8.63E+01	N_background_22.tif	476	Grass	01_grassWildFlowers	1_Natural	19	3	End	Gen19_Mut0_IDR2	1432	Gen17_Mut0_IDR0	Gen17_Mut0_IDR0	-	0.4639	0.4223	0.4303	0.1787	0.5167	0.518	0.8062	0.4119	0.5393	0.5258	0.3853	0.5727	0.5677	0.7017	0.616	0.0851	0.3569	0.2753	0.2177	0.3364	0.7346	0.7263	0.4443	0.6278	0.2644	0.5138	0.1741	0.8289	0.3167
01_grassWildFlowers	N_background_23.tif	01_grassWildFlowers.N_background_23.tif	01_grassWildFlowers.23	1_Natural	01_grassWildFlowers.1_Natural.Gen18_Mut0_IDR2	01_grassWildFlowers.1_Natural.Gen18_Mut0_IDR2.N_background_23	8.64E+01	N_background_23.tif	477	Grass	01_grassWildFlowers	1_Natural	19	3	End	Gen18_Mut0_IDR2	1208	Gen15_Mut0_ID10	Gen15_Mut0_ID10	-	0.488	0.4072	0.4462	0.1699	0.6559	0.5417	0.7868	0.4035	0.6249	0.4652	0.4904	0.5352	0.4258	0.1409	0.8528	0.1224	0.3075	0.9528	0.1367	0.3238	0.3689	0.7241	0.3409	0.5869	0.2329	0.5163	0.4955	0.6205	0.5527
01_grassWildFlowers	N_background_15.tif	01_grassWildFlowers.N_background_15.tif	01_grassWildFlowers.15	1_Natural	01_grassWildFlowers.1_Natural.Gen17_Mut0_ID8	01_grassWildFlowers.1_Natural.Gen17_Mut0_ID8.N_background_15	8.32E+01	N_background_15.tif	478	Grass	01_grassWildFlowers	1_Natural	19	3	End	Gen17_Mut0_ID8	15000	Gen16_Mut0_ID11	Gen13_Mut0_ID0	-	0.4642	0.5031	0.3462	0.5182	0.678	0.5258	0.8049	0.4091	0.5329	0.4871	0.4847	0.5999	0.4125	0.2134	0.4118	0.1251	0.3317	0.2813	0.2134	0.4057	0.909	0.7079	0.4242	0.6271	0.2582	0.5127	0.2253	0.8291	0.2996
01_grassWildFlowers	N_background_9.tif	01_grassWildFlowers.N_background_9.tif	01_grassWildFlowers.9	1_Natural	01_grassWildFlowers.1_Natural.Gen18_Mut0_ID5	01_grassWildFlowers.1_Natural.Gen18_Mut0_ID5.N_background_9	0	N_background_9.tif	479	Grass	01_grassWildFlowers	1_Natural	19	3	End	Gen18_Mut0_ID5	1261	Gen17_Mut0_ID8	Gen17_Mut0_IDR1	-	0.3092	0.5028	0.3462	0.5193	0.6779	0.5421	0.8049	0.3769	0.5329	0.4869	0.4848	0.6004	0.4989	0.2136	0.4104	0.1252	0.332	0.2813	0.2135	0.4057	0.8851	0.6521	0.4058	0.6199	0.2402	0.4811	0.213	0.8228	0.47
01_grassWildFlowers	N_background_5.tif	01_grassWildFlowers.N_background_5.tif	01_grassWildFlowers.5	1_Natural	01_grassWildFlowers.1_Natural.Gen19_Mut0_IDR1	01_grassWildFlowers.1_Natural.Gen19_Mut0_IDR1.N_background_5	8.75E+01	N_background_5.tif	480	Grass	01_grassWildFlowers	1_Natural	19	3	End	Gen19_Mut0_IDR1	603	Gen17_Mut0_ID9	Gen17_Mut0_ID9	-	0.4642	0.4212	0.4396	0.2505	0.5235	0.604	0.885	0.4047	0.5398	0.5128	0.4894	0.7472	0.3884	0.2793	0.6342	0.089	0.3516	0.284	0.1368	0.3266	0.7193	0.6619	0.3723	0.6186	0.2465	0.4767	0.1772	0.8245	0.3258
01_grassWildFlowers	N_background_5.tif	01_grassWildFlowers.N_background_5.tif	01_grassWildFlowers.5	1_Natural	01_grassWildFlowers.1_Natural.Gen20_Mut0_ID0	01_grassWildFlowers.1_Natural.Gen20_Mut0_ID0.N_background_5	8.75E+01	N_background_5.tif	481	Grass	01_grassWildFlowers	1_Natural	20	3	End	Gen20_Mut0_ID0	4398	Gen17_Mut0_ID8	Gen18_Mut0_ID4	-	0.4414	0.5031	0.3395	0.5558	0.678	0.5265	0.8759	0.3685	0.5773	0.4858	0.5739	0.6841	0.3411	0.2582	0.395	0.165	0.3346	0.281	0.214	0.4024	0.9083	0.7079	0.4241	0.6271	0.2585	0.5025	0.0591	0.8064	0.2998
01_grassWildFlowers	N_background_15.tif	01_grassWildFlowers.N_background_15.tif	01_grassWildFlowers.15	1_Natural	01_grassWildFlowers.1_Natural.Gen20_Mut0_ID4	01_grassWildFlowers.1_Natural.Gen20_Mut0_ID4.N_background_15	8.32E+01	N_background_15.tif	482	Grass	01_grassWildFlowers	1_Natural	20	3	End	Gen20_Mut0_ID4	6094	Gen10_Mut0_ID0	Gen18_Mut0_ID10	-	0.4554	0.4222	0.4166	0.1702	0.4632	0.5385	0.806	0.4113	0.5451	0.5242	0.3888	0.5311	0.345	0.2048	0.8058	0.0476	0.334	0.8532	0.1515	0.4352	0.4236	0.7257	0.3707	0.5893	0.238	0.5157	0.2222	0.8284	0.5567
01_grassWildFlowers	N_background_2.tif	01_grassWildFlowers.N_background_2.tif	01_grassWildFlowers.2	1_Natural	01_grassWildFlowers.1_Natural.Gen19_Mut0_ID11	01_grassWildFlowers.1_Natural.Gen19_Mut0_ID11.N_background_2	8.82E+01	N_background_2.tif	483	Grass	01_grassWildFlowers	1_Natural	20	3	End	Gen19_Mut0_ID11	2062	Gen17_Mut0_ID8	Gen18_Mut0_ID4	-	0.4459	0.5031	0.3392	0.5258	0.678	0.5315	0.8099	0.4272	0.5329	0.4871	0.485	0.6005	0.4115	0.2217	0.3934	0.1632	0.3344	0.281	0.2141	0.4026	0.909	0.7079	0.4241	0.627	0.2632	0.5025	0.0903	0.8291	0.2996
01_grassWildFlowers	N_background_20.tif	01_grassWildFlowers.N_background_20.tif	01_grassWildFlowers.20	1_Natural	01_grassWildFlowers.1_Natural.Gen20_Mut0_IDR2	01_grassWildFlowers.1_Natural.Gen20_Mut0_IDR2.N_background_20	8.46E+01	N_background_20.tif	484	Grass	01_grassWildFlowers	1_Natural	20	3	End	Gen20_Mut0_IDR2	1195	Gen18_Mut0_IDR2	Gen18_Mut0_IDR2	-	0.488	0.4072	0.4462	0.1699	0.6559	0.5417	0.7868	0.4035	0.6249	0.4652	0.4904	0.5352	0.4258	0.1409	0.8528	0.1224	0.3075	0.9528	0.1367	0.3238	0.3689	0.7241	0.3409	0.5869	0.2329	0.5163	0.4955	0.6205	0.5527
01_grassWildFlowers	N_background_21.tif	01_grassWildFlowers.N_background_21.tif	01_grassWildFlowers.21	1_Natural	01_grassWildFlowers.1_Natural.Gen20_Mut0_ID3	01_grassWildFlowers.1_Natural.Gen20_Mut0_ID3.N_background_21	9.45E+01	N_background_21.tif	485	Grass	01_grassWildFlowers	1_Natural	20	3	End	Gen20_Mut0_ID3	1948	Gen19_Mut0_ID4	Gen16_Mut0_ID0	-	0.315	0.5002	0.3613	0.4555	0.6721	0.5644	0.8435	0.4173	0.6239	0.5132	0.4839	0.5874	0.3733	0.2084	0.5183	0.1201	0.3571	0.308	0.2015	0.4017	0.579	0.7183	0.374	0.6252	0.1557	0.5127	0.1791	0.7777	0.3001
01_grassWildFlowers	N_background_18.tif	01_grassWildFlowers.N_background_18.tif	01_grassWildFlowers.18	1_Natural	01_grassWildFlowers.1_Natural.Gen20_Mut0_IDR0	01_grassWildFlowers.1_Natural.Gen20_Mut0_IDR0.N_background_18	8.69E+01	N_background_18.tif	486	Grass	01_grassWildFlowers	1_Natural	20	3	End	Gen20_Mut0_IDR0	729	Gen18_Mut0_ID5	Gen18_Mut0_ID5	-	0.3092	0.5028	0.3462	0.5193	0.6779	0.5421	0.8049	0.3769	0.5329	0.4869	0.4848	0.6004	0.4989	0.2136	0.4104	0.1252	0.332	0.2813	0.2135	0.4057	0.8851	0.6521	0.4058	0.6199	0.2402	0.4811	0.213	0.8228	0.47
01_grassWildFlowers	N_background_10.tif	01_grassWildFlowers.N_background_10.tif	01_grassWildFlowers.10	1_Natural	01_grassWildFlowers.1_Natural.Gen19_Mut0_ID6	01_grassWildFlowers.1_Natural.Gen19_Mut0_ID6.N_background_10	0	N_background_10.tif	487	Grass	01_grassWildFlowers	1_Natural	20	3	End	Gen19_Mut0_ID6	1434	Gen17_Mut0_ID0	Gen18_Mut0_ID11	-	0.3108	0.4207	0.4174	0.2295	0.6558	0.5577	0.7896	0.4038	0.5454	0.4711	0.4786	0.6757	0.3178	0.2982	0.8052	0.0464	0.3206	0.4278	0.2213	0.4004	0.415	0.7286	0.3411	0.5911	0.2356	0.5163	0.3619	0.661	0.5583
01_grassWildFlowers	N_background_16.tif	01_grassWildFlowers.N_background_16.tif	01_grassWildFlowers.16	1_Natural	01_grassWildFlowers.1_Natural.Gen16_Mut0_ID0	01_grassWildFlowers.1_Natural.Gen16_Mut0_ID0.N_background_16	7.82E+01	N_background_16.tif	488	Grass	01_grassWildFlowers	1_Natural	20	3	End	Gen16_Mut0_ID0	1225	Gen15_Mut0_ID7	Gen14_Mut0_ID8	-	0.315	0.4208	0.4158	0.2389	0.6887	0.566	0.8065	0.4118	0.537	0.4697	0.4808	0.6757	0.2768	0.3295	0.5014	0.1351	0.3544	0.282	0.2218	0.338	0.7123	0.7256	0.4358	0.6128	0.2546	0.504	0.1731	0.7463	0.4594
01_grassWildFlowers	N_background_7.tif	01_grassWildFlowers.N_background_7.tif	01_grassWildFlowers.7	1_Natural	01_grassWildFlowers.1_Natural.Gen19_Mut0_ID2	01_grassWildFlowers.1_Natural.Gen19_Mut0_ID2.N_background_7	8.60E+01	N_background_7.tif	489	Grass	01_grassWildFlowers	1_Natural	20	3	End	Gen19_Mut0_ID2	5171	Gen18_Mut0_ID5	Gen18_Mut0_IDR0	-	0.2769	0.6622	0.4503	0.2138	0.6702	0.6028	0.6524	0.3976	0.5947	0.4621	0.4836	0.5983	0.4986	0.2137	0.4105	0.0835	0.3304	0.2828	0.1545	0.4257	0.8589	0.7087	0.3745	0.6287	0.1773	0.4831	0.0517	0.7875	0.3932
01_grassWildFlowers	N_background_6.tif	01_grassWildFlowers.N_background_6.tif	01_grassWildFlowers.6	1_Natural	01_grassWildFlowers.1_Natural.Gen20_Mut0_ID6	01_grassWildFlowers.1_Natural.Gen20_Mut0_ID6.N_background_6	0	N_background_6.tif	490	Grass	01_grassWildFlowers	1_Natural	20	3	End	Gen20_Mut0_ID6	1552	Gen19_Mut0_ID11	Gen19_Mut0_ID6	-	0.4459	0.4947	0.3405	0.4737	0.6767	0.5316	0.8067	0.4568	0.5344	0.4846	0.4839	0.6508	0.3178	0.226	0.4246	0.1624	0.3341	0.3134	0.2213	0.401	0.4545	0.708	0.3416	0.5911	0.2361	0.5161	0.1367	0.7092	0.3776
01_grassWildFlowers	N_background_14.tif	01_grassWildFlowers.N_background_14.tif	01_grassWildFlowers.14	1_Natural	01_grassWildFlowers.1_Natural.Gen18_Mut0_ID4	01_grassWildFlowers.1_Natural.Gen18_Mut0_ID4.N_background_14	8.47E+01	N_background_14.tif	491	Grass	01_grassWildFlowers	1_Natural	20	3	End	Gen18_Mut0_ID4	3070	Gen17_Mut0_IDR1	Gen17_Mut0_ID8	-	0.4413	0.5031	0.3392	0.5671	0.6731	0.6734	0.876	0.4282	0.5328	0.4858	0.574	0.6841	0.3086	0.2796	0.3934	0.1654	0.3346	0.281	0.2141	0.4024	0.9007	0.7079	0.4207	0.627	0.2633	0.5025	0.0576	0.5772	0.3022
01_grassWildFlowers	N_background_9.tif	01_grassWildFlowers.N_background_9.tif	01_grassWildFlowers.9	1_Natural	01_grassWildFlowers.1_Natural.Gen20_Mut0_ID1	01_grassWildFlowers.1_Natural.Gen20_Mut0_ID1.N_background_9	0	N_background_9.tif	492	Grass	01_grassWildFlowers	1_Natural	20	3	End	Gen20_Mut0_ID1	815	Gen18_Mut0_ID4	Gen17_Mut0_ID8	-	0.4641	0.5031	0.3459	0.5269	0.6731	0.6727	0.805	0.469	0.4884	0.4871	0.4848	0.5999	0.3957	0.2279	0.4104	0.1255	0.3317	0.2813	0.2135	0.4057	0.9013	0.7079	0.4208	0.627	0.263	0.5127	0.2238	0.5979	0.302
01_grassWildFlowers	N_background_0.tif	01_grassWildFlowers.N_background_0.tif	01_grassWildFlowers.0	1_Natural	01_grassWildFlowers.1_Natural.Gen17_Mut0_ID8	01_grassWildFlowers.1_Natural.Gen17_Mut0_ID8.N_background_0	9.55E+01	N_background_0.tif	493	Grass	01_grassWildFlowers	1_Natural	20	3	End	Gen17_Mut0_ID8	538	Gen16_Mut0_ID11	Gen13_Mut0_ID0	-	0.4642	0.5031	0.3462	0.5182	0.678	0.5258	0.8049	0.4091	0.5329	0.4871	0.4847	0.5999	0.4125	0.2134	0.4118	0.1251	0.3317	0.2813	0.2134	0.4057	0.909	0.7079	0.4242	0.6271	0.2582	0.5127	0.2253	0.8291	0.2996
01_grassWildFlowers	N_background_19.tif	01_grassWildFlowers.N_background_19.tif	01_grassWildFlowers.19	1_Natural	01_grassWildFlowers.1_Natural.Gen18_Mut0_ID10	01_grassWildFlowers.1_Natural.Gen18_Mut0_ID10.N_background_19	8.28E+01	N_background_19.tif	494	Grass	01_grassWildFlowers	1_Natural	20	3	End	Gen18_Mut0_ID10	2203	Gen16_Mut0_ID0	Gen17_Mut0_IDR0	-	0.4639	0.4223	0.4302	0.1896	0.561	0.5285	0.8062	0.4119	0.5393	0.5243	0.3875	0.5727	0.5227	0.6979	0.6669	0.0853	0.3563	0.2754	0.2178	0.3367	0.7342	0.7263	0.4443	0.6129	0.2574	0.5043	0.1731	0.7465	0.4594
01_grassWildFlowers	N_background_4.tif	01_grassWildFlowers.N_background_4.tif	01_grassWildFlowers.4	1_Natural	01_grassWildFlowers.1_Natural.Gen18_Mut0_ID11	01_grassWildFlowers.1_Natural.Gen18_Mut0_ID11.N_background_4	9.45E+01	N_background_4.tif	495	Grass	01_grassWildFlowers	1_Natural	20	3	End	Gen18_Mut0_ID11	1023	Gen17_Mut0_IDR0	Gen16_Mut0_ID0	-	0.315	0.4208	0.4159	0.23	0.6558	0.5578	0.8065	0.4118	0.537	0.4711	0.4786	0.6757	0.3148	0.3332	0.4505	0.1349	0.3549	0.2819	0.2217	0.3378	0.7127	0.7256	0.4358	0.6277	0.2624	0.5135	0.1388	0.8287	0.3167
01_grassWildFlowers	N_background_12.tif	01_grassWildFlowers.N_background_12.tif	01_grassWildFlowers.12	1_Natural	01_grassWildFlowers.1_Natural.Gen20_Mut0_ID5	01_grassWildFlowers.1_Natural.Gen20_Mut0_ID5.N_background_12	8.38E+01	N_background_12.tif	496	Grass	01_grassWildFlowers	1_Natural	20	3	End	Gen20_Mut0_ID5	1560	Gen18_Mut0_ID10	Gen10_Mut0_ID0	-	0.3702	0.4133	0.3827	0.1896	0.5605	0.5309	0.7856	0.404	0.6204	0.4841	0.4824	0.5653	0.5222	0.6977	0.6675	0.0841	0.3501	0.278	0.2176	0.3368	0.7179	0.7193	0.4402	0.6109	0.2572	0.5049	0.3895	0.5548	0.4597
01_grassWildFlowers	N_background_1.tif	01_grassWildFlowers.N_background_1.tif	01_grassWildFlowers.1	1_Natural	01_grassWildFlowers.1_Natural.Gen20_Mut0_ID8	01_grassWildFlowers.1_Natural.Gen20_Mut0_ID8.N_background_1	8.90E+01	N_background_1.tif	497	Grass	01_grassWildFlowers	1_Natural	20	3	End	Gen20_Mut0_ID8	911	Gen19_Mut0_ID2	Gen19_Mut0_ID3	-	0.301	0.5356	0.4497	0.4866	0.3772	0.5578	0.8008	0.3934	0.5606	0.4837	0.4848	0.5983	0.455	0.2315	0.4105	0.2313	0.3302	0.2847	0.1546	0.4252	0.8757	0.7085	0.4029	0.628	0.2525	0.4788	0.0531	0.7711	0.5813
01_grassWildFlowers	N_background_22.tif	01_grassWildFlowers.N_background_22.tif	01_grassWildFlowers.22	1_Natural	01_grassWildFlowers.1_Natural.Gen20_Mut0_ID7	01_grassWildFlowers.1_Natural.Gen20_Mut0_ID7.N_background_22	8.63E+01	N_background_22.tif	498	Grass	01_grassWildFlowers	1_Natural	20	3	End	Gen20_Mut0_ID7	1387	Gen19_Mut0_ID6	Gen19_Mut0_ID11	-	0.3108	0.4282	0.4161	0.2725	0.6558	0.5576	0.7923	0.3614	0.544	0.4732	0.4795	0.6172	0.4115	0.2941	0.7764	0.0472	0.3209	0.4026	0.2141	0.4022	0.8727	0.7285	0.4236	0.627	0.2627	0.5027	0.3234	0.7947	0.5038
01_grassWildFlowers	N_background_17.tif	01_grassWildFlowers.N_background_17.tif	01_grassWildFlowers.17	1_Natural	01_grassWildFlowers.1_Natural.Gen20_Mut0_ID2	01_grassWildFlowers.1_Natural.Gen20_Mut0_ID2.N_background_17	9.11E+01	N_background_17.tif	499	Grass	01_grassWildFlowers	1_Natural	20	3	End	Gen20_Mut0_ID2	535	Gen16_Mut0_ID0	Gen19_Mut0_ID4	-	0.3727	0.423	0.3939	0.2939	0.6816	0.5319	0.754	0.3983	0.5372	0.4841	0.4819	0.6757	0.3159	0.3269	0.5017	0.14	0.448	0.2832	0.2214	0.3427	0.7122	0.7254	0.4355	0.613	0.3525	0.504	0.2397	0.7468	0.4594
01_grassWildFlowers	N_background_3.tif	01_grassWildFlowers.N_background_3.tif	01_grassWildFlowers.3	1_Natural	01_grassWildFlowers.1_Natural.Gen10_Mut0_ID0	01_grassWildFlowers.1_Natural.Gen10_Mut0_ID0.N_background_3	8.93E+01	N_background_3.tif	500	Grass	01_grassWildFlowers	1_Natural	20	3	End	Gen10_Mut0_ID0	870	Gen9_Mut0_ID7	Gen8_Mut0_ID1	-	0.3624	0.4132	0.3723	0.1702	0.4627	0.5416	0.7854	0.4035	0.6258	0.484	0.4837	0.5221	0.3445	0.2046	0.8064	0.0464	0.3254	0.8558	0.1513	0.4353	0.4042	0.7188	0.3664	0.5871	0.2378	0.5163	0.4292	0.6385	0.557
01_grassWildFlowers	N_background_23.tif	01_grassWildFlowers.N_background_23.tif	01_grassWildFlowers.23	1_Natural	01_grassWildFlowers.1_Natural.Gen19_Mut0_ID4	01_grassWildFlowers.1_Natural.Gen19_Mut0_ID4.N_background_23	8.64E+01	N_background_23.tif	501	Grass	01_grassWildFlowers	1_Natural	20	3	End	Gen19_Mut0_ID4	1234	Gen10_Mut0_ID0	Gen17_Mut0_ID8	-	0.3727	0.5023	0.3463	0.4989	0.6674	0.5302	0.7909	0.4038	0.6241	0.4841	0.4847	0.5874	0.4	0.2059	0.5186	0.125	0.4508	0.3092	0.2011	0.4061	0.5789	0.7181	0.3737	0.6254	0.2536	0.5127	0.2463	0.7782	0.3001
01_grassWildFlowers	N_background_13.tif	01_grassWildFlowers.N_background_13.tif	01_grassWildFlowers.13	1_Natural	01_grassWildFlowers.1_Natural.Gen19_Mut0_ID3	01_grassWildFlowers.1_Natural.Gen19_Mut0_ID3.N_background_13	8.45E+01	N_background_13.tif	502	Grass	01_grassWildFlowers	1_Natural	20	3	End	Gen19_Mut0_ID3	1036	Gen18_Mut0_IDR0	Gen18_Mut0_ID5	-	0.3027	0.5194	0.35	0.5039	0.3772	0.5424	0.8009	0.3772	0.5536	0.4869	0.4848	0.5904	0.445	0.2978	0.4119	0.2313	0.3131	0.3538	0.2125	0.4099	0.88	0.6569	0.4033	0.62	0.2525	0.4818	0.2004	0.6038	0.5845
01_grassWildFlowers	N_background_8.tif	01_grassWildFlowers.N_background_8.tif	01_grassWildFlowers.8	1_Natural	01_grassWildFlowers.1_Natural.Gen20_Mut0_IDR1	01_grassWildFlowers.1_Natural.Gen20_Mut0_IDR1.N_background_8	8.82E+01	N_background_8.tif	503	Grass	01_grassWildFlowers	1_Natural	20	3	End	Gen20_Mut0_IDR1	1231	Gen17_Mut0_ID0	Gen17_Mut0_ID0	-	0.3661	0.4124	0.4439	0.1699	0.6556	0.5417	0.7868	0.4035	0.6251	0.4656	0.4896	0.5351	0.4107	0.1586	0.8064	0.0479	0.3082	0.924	0.137	0.4004	0.4004	0.7286	0.3409	0.5869	0.2329	0.5163	0.4761	0.6251	0.554
01_grassWildFlowers	N_background_11.tif	01_grassWildFlowers.N_background_11.tif	01_grassWildFlowers.11	1_Natural	01_grassWildFlowers.1_Natural.Gen19_Mut0_IDR0	01_grassWildFlowers.1_Natural.Gen19_Mut0_IDR0.N_background_11	0	N_background_11.tif	504	Grass	01_grassWildFlowers	1_Natural	20	3	End	Gen19_Mut0_IDR0	1511	Gen17_Mut0_IDR1	Gen17_Mut0_IDR1	-	0.2893	0.5028	0.3392	0.5682	0.673	0.6918	0.876	0.4107	0.5328	0.4856	0.5741	0.6846	0.3789	0.2798	0.3919	0.1655	0.3349	0.281	0.2142	0.4024	0.8791	0.6521	0.4029	0.6198	0.246	0.4735	0.0443	0.5707	0.4726
01_grassWildFlowers	D_background_19.tif	01_grassWildFlowers.D_background_19.tif	01_grassWildFlowers.19	2_Diffuse	01_grassWildFlowers.2_Diffuse.Gen0_Mut0_ID20	01_grassWildFlowers.2_Diffuse.Gen0_Mut0_ID20.D_background_19	0	D_background_19.tif	505	Grass	01_grassWildFlowers	2_Diffuse	0	1	Start	Gen0_Mut0_ID20	1532	-	-	-	0.04	0.76	0.52	0.36	0.04	0.08	0.52	0.6	0.28	0.04	0.28	0.6	0.8	0.96	0.24	0.88	0.6	0.96	0.48	0.96	0.64	0.8	0.08	0.84	0.36	0.28	0.72	0.16	0.76
01_grassWildFlowers	D_background_14.tif	01_grassWildFlowers.D_background_14.tif	01_grassWildFlowers.14	2_Diffuse	01_grassWildFlowers.2_Diffuse.Gen0_Mut0_ID16	01_grassWildFlowers.2_Diffuse.Gen0_Mut0_ID16.D_background_14	0	D_background_14.tif	506	Grass	01_grassWildFlowers	2_Diffuse	0	1	Start	Gen0_Mut0_ID16	2060	-	-	-	0.88	0.04	0.4	0.08	0.6	0.52	0.12	0.88	0.92	0.72	0.88	0.44	0.04	0.72	0.32	0.6	0.12	0.76	0.64	0.76	0.96	0.28	0.2	0.96	0.04	0.04	0.28	0.8	0.56
01_grassWildFlowers	D_background_3.tif	01_grassWildFlowers.D_background_3.tif	01_grassWildFlowers.3	2_Diffuse	01_grassWildFlowers.2_Diffuse.Gen0_Mut0_ID11	01_grassWildFlowers.2_Diffuse.Gen0_Mut0_ID11.D_background_3	0	D_background_3.tif	507	Grass	01_grassWildFlowers	2_Diffuse	0	1	Start	Gen0_Mut0_ID11	1912	-	-	-	0.44	0.96	0.04	0.92	0.24	0.68	0.2	0.28	0.88	0.76	0.6	0.76	0.44	0.04	0.4	0.4	0.76	0.36	0.44	0.2	0.56	0.64	0.44	0.68	0.8	0.12	0.76	0.76	0.72
01_grassWildFlowers	D_background_10.tif	01_grassWildFlowers.D_background_10.tif	01_grassWildFlowers.10	2_Diffuse	01_grassWildFlowers.2_Diffuse.Gen0_Mut0_ID6	01_grassWildFlowers.2_Diffuse.Gen0_Mut0_ID6.D_background_10	0	D_background_10.tif	508	Grass	01_grassWildFlowers	2_Diffuse	0	1	Start	Gen0_Mut0_ID6	1388	-	-	-	0.28	0.44	0.64	0.12	0.16	0.6	0.76	0.84	0.68	0.2	0.56	0.36	0.96	0.6	0.36	0.32	0.8	0.24	0.04	0.52	0.52	0.16	0.76	0.76	0.12	0.24	0.32	0.2	0.2
01_grassWildFlowers	D_background_22.tif	01_grassWildFlowers.D_background_22.tif	01_grassWildFlowers.22	2_Diffuse	01_grassWildFlowers.2_Diffuse.Gen0_Mut0_ID5	01_grassWildFlowers.2_Diffuse.Gen0_Mut0_ID5.D_background_22	0	D_background_22.tif	509	Grass	01_grassWildFlowers	2_Diffuse	0	1	Start	Gen0_Mut0_ID5	1807	-	-	-	0.6	0.32	0.44	0.32	0.52	0.36	0.6	0.04	0.76	0.12	0.84	0.4	0.12	0.24	0.92	0.04	0.84	0.64	0.4	0.44	0.28	0.12	0.48	0.4	0.16	0.72	0.16	0.64	0.8
01_grassWildFlowers	D_background_7.tif	01_grassWildFlowers.D_background_7.tif	01_grassWildFlowers.7	2_Diffuse	01_grassWildFlowers.2_Diffuse.Gen0_Mut0_ID18	01_grassWildFlowers.2_Diffuse.Gen0_Mut0_ID18.D_background_7	0	D_background_7.tif	510	Grass	01_grassWildFlowers	2_Diffuse	0	1	Start	Gen0_Mut0_ID18	1408	-	-	-	0.92	0.48	0.48	0.8	0.08	0.32	0.04	0.08	0.8	0.56	0.4	0.48	0.88	0.48	0.2	0.28	0.52	0.92	0.36	0.72	0.92	0.52	0.92	0.04	0.56	0.36	0.8	0.56	0.68
01_grassWildFlowers	D_background_20.tif	01_grassWildFlowers.D_background_20.tif	01_grassWildFlowers.20	2_Diffuse	01_grassWildFlowers.2_Diffuse.Gen0_Mut0_ID1	01_grassWildFlowers.2_Diffuse.Gen0_Mut0_ID1.D_background_20	0	D_background_20.tif	511	Grass	01_grassWildFlowers	2_Diffuse	0	1	Start	Gen0_Mut0_ID1	1308	-	-	-	0.52	0.84	0.88	0.16	0.76	0.88	0.84	0.96	0.2	0.8	0.36	0.08	0.6	0.2	0.44	0.96	0.56	0.16	0.56	0.04	0.72	0.84	0.96	0.72	0.96	0.76	0.88	0.48	0.4
01_grassWildFlowers	D_background_17.tif	01_grassWildFlowers.D_background_17.tif	01_grassWildFlowers.17	2_Diffuse	01_grassWildFlowers.2_Diffuse.Gen0_Mut0_ID19	01_grassWildFlowers.2_Diffuse.Gen0_Mut0_ID19.D_background_17	0	D_background_17.tif	512	Grass	01_grassWildFlowers	2_Diffuse	0	1	Start	Gen0_Mut0_ID19	1664	-	-	-	0.72	0.64	0.36	0.44	0.28	0.04	0.92	0.12	0.52	0.44	0.76	0.52	0.08	0.76	0.16	0.72	0.2	0.68	0.24	0.48	0.08	0.4	0.16	0.64	0.28	0.08	0.04	0.6	0.64
01_grassWildFlowers	D_background_1.tif	01_grassWildFlowers.D_background_1.tif	01_grassWildFlowers.1	2_Diffuse	01_grassWildFlowers.2_Diffuse.Gen0_Mut0_ID17	01_grassWildFlowers.2_Diffuse.Gen0_Mut0_ID17.D_background_1	0	D_background_1.tif	513	Grass	01_grassWildFlowers	2_Diffuse	0	1	Start	Gen0_Mut0_ID17	938	-	-	-	0.12	0.68	0.68	0.88	0.84	0.8	0.68	0.52	0.12	0.68	0.52	0.88	0.92	0.08	0.64	0.8	0.48	0.2	0.28	0.4	0.44	0.04	0.28	0.32	0.68	0.64	0.08	0.08	0.44
01_grassWildFlowers	D_background_16.tif	01_grassWildFlowers.D_background_16.tif	01_grassWildFlowers.16	2_Diffuse	01_grassWildFlowers.2_Diffuse.Gen0_Mut0_ID15	01_grassWildFlowers.2_Diffuse.Gen0_Mut0_ID15.D_background_16	0	D_background_16.tif	514	Grass	01_grassWildFlowers	2_Diffuse	0	1	Start	Gen0_Mut0_ID15	1302	-	-	-	0.48	0.28	0.72	0.76	0.88	0.24	0.4	0.32	0.48	0.96	0.92	0.92	0.52	0.52	0.8	0.56	0.64	0.04	0.08	0.6	0.48	0.92	0.6	0.16	0.08	0.6	0.44	0.72	0.84
01_grassWildFlowers	D_background_13.tif	01_grassWildFlowers.D_background_13.tif	01_grassWildFlowers.13	2_Diffuse	01_grassWildFlowers.2_Diffuse.Gen0_Mut0_ID22	01_grassWildFlowers.2_Diffuse.Gen0_Mut0_ID22.D_background_13	0	D_background_13.tif	515	Grass	01_grassWildFlowers	2_Diffuse	0	1	Start	Gen0_Mut0_ID22	1327	-	-	-	0.4	0.36	0.32	0.6	0.72	0.44	0.72	0.48	0.44	0.64	0.8	0.64	0.64	0.88	0.72	0.08	0.4	0.52	0.92	0.84	0.6	0.48	0.24	0.6	0.6	0.44	0.4	0.52	0.52
01_grassWildFlowers	D_background_15.tif	01_grassWildFlowers.D_background_15.tif	01_grassWildFlowers.15	2_Diffuse	01_grassWildFlowers.2_Diffuse.Gen0_Mut0_ID0	01_grassWildFlowers.2_Diffuse.Gen0_Mut0_ID0.D_background_15	0	D_background_15.tif	516	Grass	01_grassWildFlowers	2_Diffuse	0	1	Start	Gen0_Mut0_ID0	873	-	-	-	0.68	0.6	0.76	0.2	0.4	0.4	0.64	0.72	0.08	0.16	0.16	0.24	0.72	0.84	0.08	0.24	0.36	0.12	0.32	0.68	0.36	0.76	0.64	0.48	0.84	0.48	0.52	0.12	0.16
01_grassWildFlowers	D_background_6.tif	01_grassWildFlowers.D_background_6.tif	01_grassWildFlowers.6	2_Diffuse	01_grassWildFlowers.2_Diffuse.Gen0_Mut0_ID9	01_grassWildFlowers.2_Diffuse.Gen0_Mut0_ID9.D_background_6	0	D_background_6.tif	517	Grass	01_grassWildFlowers	2_Diffuse	0	1	Start	Gen0_Mut0_ID9	1282	-	-	-	0.24	0.88	0.12	0.56	0.2	0.12	0.96	0.76	0.64	0.48	0.32	0.96	0.56	0.32	0.88	0.64	0.96	0.4	0.16	0.28	0.2	0.36	0.68	0.36	0.76	0.8	0.56	0.24	0.12
01_grassWildFlowers	D_background_0.tif	01_grassWildFlowers.D_background_0.tif	01_grassWildFlowers.0	2_Diffuse	01_grassWildFlowers.2_Diffuse.Gen0_Mut0_ID14	01_grassWildFlowers.2_Diffuse.Gen0_Mut0_ID14.D_background_0	0	D_background_0.tif	518	Grass	01_grassWildFlowers	2_Diffuse	0	1	Start	Gen0_Mut0_ID14	1058	-	-	-	0.36	0.2	0.16	0.68	0.68	0.92	0.08	0.68	0.16	0.36	0.12	0.8	0.28	0.12	0.28	0.2	0.92	0.84	0.76	0.8	0.16	0.08	0.8	0.2	0.72	0.32	0.96	0.84	0.48
01_grassWildFlowers	D_background_21.tif	01_grassWildFlowers.D_background_21.tif	01_grassWildFlowers.21	2_Diffuse	01_grassWildFlowers.2_Diffuse.Gen0_Mut0_ID21	01_grassWildFlowers.2_Diffuse.Gen0_Mut0_ID21.D_background_21	0	D_background_21.tif	519	Grass	01_grassWildFlowers	2_Diffuse	0	1	Start	Gen0_Mut0_ID21	1095	-	-	-	0.2	0.56	0.6	0.4	0.12	0.56	0.56	0.2	0.32	0.6	0.64	0.16	0.84	0.4	0.04	0.48	0.24	0.44	0.2	0.64	0.76	0.68	0.36	0.8	0.48	0.56	0.64	0.68	0.92
01_grassWildFlowers	D_background_18.tif	01_grassWildFlowers.D_background_18.tif	01_grassWildFlowers.18	2_Diffuse	01_grassWildFlowers.2_Diffuse.Gen0_Mut0_ID12	01_grassWildFlowers.2_Diffuse.Gen0_Mut0_ID12.D_background_18	0	D_background_18.tif	520	Grass	01_grassWildFlowers	2_Diffuse	0	1	Start	Gen0_Mut0_ID12	1352	-	-	-	0.96	0.16	0.84	0.72	0.64	0.64	0.32	0.44	0.04	0.24	0.48	0.84	0.24	0.16	0.76	0.44	0.72	0.72	0.72	0.32	0.68	0.2	0.52	0.56	0.2	0.96	0.68	0.92	0.88
01_grassWildFlowers	D_background_23.tif	01_grassWildFlowers.D_background_23.tif	01_grassWildFlowers.23	2_Diffuse	01_grassWildFlowers.2_Diffuse.Gen0_Mut0_ID23	01_grassWildFlowers.2_Diffuse.Gen0_Mut0_ID23.D_background_23	0	D_background_23.tif	521	Grass	01_grassWildFlowers	2_Diffuse	0	1	Start	Gen0_Mut0_ID23	877	-	-	-	0.84	0.24	0.92	0.48	0.48	0.2	0.8	0.4	0.56	0.84	0.24	0.56	0.68	0.64	0.56	0.92	0.68	0.32	0.52	0.24	0.88	0.88	0.56	0.12	0.92	0.52	0.84	0.28	0.36
01_grassWildFlowers	D_background_8.tif	01_grassWildFlowers.D_background_8.tif	01_grassWildFlowers.8	2_Diffuse	01_grassWildFlowers.2_Diffuse.Gen0_Mut0_ID10	01_grassWildFlowers.2_Diffuse.Gen0_Mut0_ID10.D_background_8	0	D_background_8.tif	522	Grass	01_grassWildFlowers	2_Diffuse	0	1	Start	Gen0_Mut0_ID10	844	-	-	-	0.64	0.8	0.28	0.52	0.32	0.28	0.44	0.92	0.24	0.92	0.96	0.28	0.76	0.8	0.6	0.76	0.32	0.48	0.12	0.88	0.24	0.44	0.04	0.44	0.32	0.88	0.24	0.32	0.28
01_grassWildFlowers	D_background_9.tif	01_grassWildFlowers.D_background_9.tif	01_grassWildFlowers.9	2_Diffuse	01_grassWildFlowers.2_Diffuse.Gen0_Mut0_ID7	01_grassWildFlowers.2_Diffuse.Gen0_Mut0_ID7.D_background_9	0	D_background_9.tif	523	Grass	01_grassWildFlowers	2_Diffuse	0	1	Start	Gen0_Mut0_ID7	1207	-	-	-	0.56	0.52	0.56	0.24	0.44	0.76	0.36	0.16	0.4	0.32	0.68	0.04	0.48	0.68	0.96	0.36	0.04	0.6	0.68	0.56	0.12	0.96	0.72	0.08	0.4	0.68	0.92	0.36	0.08
01_grassWildFlowers	D_background_12.tif	01_grassWildFlowers.D_background_12.tif	01_grassWildFlowers.12	2_Diffuse	01_grassWildFlowers.2_Diffuse.Gen0_Mut0_ID8	01_grassWildFlowers.2_Diffuse.Gen0_Mut0_ID8.D_background_12	0	D_background_12.tif	524	Grass	01_grassWildFlowers	2_Diffuse	0	1	Start	Gen0_Mut0_ID8	894	-	-	-	0.76	0.08	0.24	0.64	0.56	0.48	0.28	0.56	0.36	0.88	0.08	0.12	0.32	0.56	0.52	0.68	0.88	0.88	0.88	0.92	0.84	0.72	0.84	0.52	0.64	0.4	0.2	0.04	0.24
01_grassWildFlowers	D_background_11.tif	01_grassWildFlowers.D_background_11.tif	01_grassWildFlowers.11	2_Diffuse	01_grassWildFlowers.2_Diffuse.Gen0_Mut0_ID2	01_grassWildFlowers.2_Diffuse.Gen0_Mut0_ID2.D_background_11	0	D_background_11.tif	525	Grass	01_grassWildFlowers	2_Diffuse	0	1	Start	Gen0_Mut0_ID2	1199	-	-	-	0.16	0.92	0.8	0.28	0.96	0.96	0.48	0.64	0.72	0.28	0.04	0.2	0.36	0.36	0.84	0.52	0.16	0.08	0.84	0.08	0.04	0.56	0.32	0.24	0.44	0.84	0.12	0.44	0.32
01_grassWildFlowers	D_background_4.tif	01_grassWildFlowers.D_background_4.tif	01_grassWildFlowers.4	2_Diffuse	01_grassWildFlowers.2_Diffuse.Gen0_Mut0_ID13	01_grassWildFlowers.2_Diffuse.Gen0_Mut0_ID13.D_background_4	0	D_background_4.tif	526	Grass	01_grassWildFlowers	2_Diffuse	0	1	Start	Gen0_Mut0_ID13	1063	-	-	-	0.32	0.4	0.96	0.96	0.92	0.72	0.16	0.24	0.6	0.08	0.72	0.72	0.16	0.92	0.12	0.84	0.08	0.8	0.6	0.12	0.32	0.24	0.4	0.92	0.52	0.2	0.6	0.88	0.96
01_grassWildFlowers	D_background_5.tif	01_grassWildFlowers.D_background_5.tif	01_grassWildFlowers.5	2_Diffuse	01_grassWildFlowers.2_Diffuse.Gen0_Mut0_ID3	01_grassWildFlowers.2_Diffuse.Gen0_Mut0_ID3.D_background_5	0	D_background_5.tif	527	Grass	01_grassWildFlowers	2_Diffuse	0	1	Start	Gen0_Mut0_ID3	1116	-	-	-	0.08	0.72	0.08	0.04	0.8	0.84	0.88	0.8	0.84	0.52	0.2	0.68	0.2	0.28	0.68	0.16	0.28	0.56	0.8	0.16	0.8	0.32	0.12	0.88	0.88	0.92	0.36	0.4	0.6
01_grassWildFlowers	D_background_2.tif	01_grassWildFlowers.D_background_2.tif	01_grassWildFlowers.2	2_Diffuse	01_grassWildFlowers.2_Diffuse.Gen0_Mut0_ID4	01_grassWildFlowers.2_Diffuse.Gen0_Mut0_ID4.D_background_2	0	D_background_2.tif	528	Grass	01_grassWildFlowers	2_Diffuse	0	1	Start	Gen0_Mut0_ID4	943	-	-	-	0.8	0.12	0.2	0.84	0.36	0.16	0.24	0.36	0.96	0.4	0.44	0.32	0.4	0.44	0.48	0.12	0.44	0.28	0.96	0.36	0.4	0.6	0.88	0.28	0.24	0.16	0.48	0.96	0.04
01_grassWildFlowers	D_background_8.tif	01_grassWildFlowers.D_background_8.tif	01_grassWildFlowers.8	2_Diffuse	01_grassWildFlowers.2_Diffuse.Gen0_Mut0_ID11	01_grassWildFlowers.2_Diffuse.Gen0_Mut0_ID11.D_background_8	0	D_background_8.tif	529	Grass	01_grassWildFlowers	2_Diffuse	1	1	Start	Gen0_Mut0_ID11	1078	-	-	-	0.44	0.96	0.04	0.92	0.24	0.68	0.2	0.28	0.88	0.76	0.6	0.76	0.44	0.04	0.4	0.4	0.76	0.36	0.44	0.2	0.56	0.64	0.44	0.68	0.8	0.12	0.76	0.76	0.72
01_grassWildFlowers	D_background_0.tif	01_grassWildFlowers.D_background_0.tif	01_grassWildFlowers.0	2_Diffuse	01_grassWildFlowers.2_Diffuse.Gen0_Mut0_ID18	01_grassWildFlowers.2_Diffuse.Gen0_Mut0_ID18.D_background_0	0	D_background_0.tif	530	Grass	01_grassWildFlowers	2_Diffuse	1	1	Start	Gen0_Mut0_ID18	1160	-	-	-	0.92	0.48	0.48	0.8	0.08	0.32	0.04	0.08	0.8	0.56	0.4	0.48	0.88	0.48	0.2	0.28	0.52	0.92	0.36	0.72	0.92	0.52	0.92	0.04	0.56	0.36	0.8	0.56	0.68
01_grassWildFlowers	D_background_5.tif	01_grassWildFlowers.D_background_5.tif	01_grassWildFlowers.5	2_Diffuse	01_grassWildFlowers.2_Diffuse.Gen1_Mut0_ID8	01_grassWildFlowers.2_Diffuse.Gen1_Mut0_ID8.D_background_5	0	D_background_5.tif	531	Grass	01_grassWildFlowers	2_Diffuse	1	1	Start	Gen1_Mut0_ID8	1139	Gen0_Mut0_ID6	Gen0_Mut0_ID9	-	0.2716	0.5235	0.1218	0.5592	0.1944	0.2708	0.7601	0.8348	0.6416	0.4767	0.2918	0.9303	0.5875	0.5808	0.3941	0.3278	0.794	0.2079	0.1336	0.5157	0.5198	0.2215	0.6831	0.3695	0.7578	0.7992	0.3446	0.2039	0.1874
01_grassWildFlowers	D_background_17.tif	01_grassWildFlowers.D_background_17.tif	01_grassWildFlowers.17	2_Diffuse	01_grassWildFlowers.2_Diffuse.Gen0_Mut0_ID5	01_grassWildFlowers.2_Diffuse.Gen0_Mut0_ID5.D_background_17	0	D_background_17.tif	532	Grass	01_grassWildFlowers	2_Diffuse	1	1	Start	Gen0_Mut0_ID5	1072	-	-	-	0.6	0.32	0.44	0.32	0.52	0.36	0.6	0.04	0.76	0.12	0.84	0.4	0.12	0.24	0.92	0.04	0.84	0.64	0.4	0.44	0.28	0.12	0.48	0.4	0.16	0.72	0.16	0.64	0.8
01_grassWildFlowers	D_background_14.tif	01_grassWildFlowers.D_background_14.tif	01_grassWildFlowers.14	2_Diffuse	01_grassWildFlowers.2_Diffuse.Gen1_Mut0_ID7	01_grassWildFlowers.2_Diffuse.Gen1_Mut0_ID7.D_background_14	0	D_background_14.tif	533	Grass	01_grassWildFlowers	2_Diffuse	1	1	Start	Gen1_Mut0_ID7	1084	Gen0_Mut0_ID1	Gen0_Mut0_ID20	-	0.0491	0.7601	0.8815	0.1638	0.7489	0.7745	0.8375	0.9329	0.2073	0.7842	0.3557	0.0852	0.7576	0.9282	0.2435	0.8802	0.56	0.9443	0.4804	0.9523	0.708	0.8381	0.1939	0.8237	0.3291	0.3175	0.72	0.1728	0.7335
01_grassWildFlowers	D_background_1.tif	01_grassWildFlowers.D_background_1.tif	01_grassWildFlowers.1	2_Diffuse	01_grassWildFlowers.2_Diffuse.Gen0_Mut0_ID9	01_grassWildFlowers.2_Diffuse.Gen0_Mut0_ID9.D_background_1	0	D_background_1.tif	534	Grass	01_grassWildFlowers	2_Diffuse	1	1	Start	Gen0_Mut0_ID9	1421	-	-	-	0.24	0.88	0.12	0.56	0.2	0.12	0.96	0.76	0.64	0.48	0.32	0.96	0.56	0.32	0.88	0.64	0.96	0.4	0.16	0.28	0.2	0.36	0.68	0.36	0.76	0.8	0.56	0.24	0.12
01_grassWildFlowers	D_background_22.tif	01_grassWildFlowers.D_background_22.tif	01_grassWildFlowers.22	2_Diffuse	01_grassWildFlowers.2_Diffuse.Gen0_Mut0_ID16	01_grassWildFlowers.2_Diffuse.Gen0_Mut0_ID16.D_background_22	0	D_background_22.tif	535	Grass	01_grassWildFlowers	2_Diffuse	1	1	Start	Gen0_Mut0_ID16	1081	-	-	-	0.88	0.04	0.4	0.08	0.6	0.52	0.12	0.88	0.92	0.72	0.88	0.44	0.04	0.72	0.32	0.6	0.12	0.76	0.64	0.76	0.96	0.28	0.2	0.96	0.04	0.04	0.28	0.8	0.56
01_grassWildFlowers	D_background_19.tif	01_grassWildFlowers.D_background_19.tif	01_grassWildFlowers.19	2_Diffuse	01_grassWildFlowers.2_Diffuse.Gen1_Mut0_ID9	01_grassWildFlowers.2_Diffuse.Gen1_Mut0_ID9.D_background_19	0	D_background_19.tif	536	Grass	01_grassWildFlowers	2_Diffuse	1	1	Start	Gen1_Mut0_ID9	2150	Gen0_Mut0_ID9	Gen0_Mut0_ID6	-	0.2467	0.8124	0.6382	0.1208	0.1648	0.4966	0.9599	0.7649	0.6784	0.2032	0.5615	0.3883	0.9344	0.3379	0.8481	0.6344	0.966	0.4333	0.0606	0.2842	0.2002	0.3174	0.757	0.7507	0.1222	0.2408	0.5379	0.2364	0.1306
01_grassWildFlowers	D_background_20.tif	01_grassWildFlowers.D_background_20.tif	01_grassWildFlowers.20	2_Diffuse	01_grassWildFlowers.2_Diffuse.Gen1_Mut0_ID4	01_grassWildFlowers.2_Diffuse.Gen1_Mut0_ID4.D_background_20	0	D_background_20.tif	537	Grass	01_grassWildFlowers	2_Diffuse	1	1	Start	Gen1_Mut0_ID4	950	Gen0_Mut0_ID5	Gen0_Mut0_ID18	-	0.8991	0.4734	0.48	0.7987	0.0801	0.3221	0.043	0.0764	0.7967	0.5302	0.4121	0.4006	0.3446	0.24	0.9193	0.2316	0.5409	0.6415	0.3899	0.4379	0.4343	0.2595	0.4827	0.3034	0.528	0.6643	0.1615	0.6399	0.7854
01_grassWildFlowers	D_background_11.tif	01_grassWildFlowers.D_background_11.tif	01_grassWildFlowers.11	2_Diffuse	01_grassWildFlowers.2_Diffuse.Gen0_Mut0_ID15	01_grassWildFlowers.2_Diffuse.Gen0_Mut0_ID15.D_background_11	0	D_background_11.tif	538	Grass	01_grassWildFlowers	2_Diffuse	1	1	Start	Gen0_Mut0_ID15	1267	-	-	-	0.48	0.28	0.72	0.76	0.88	0.24	0.4	0.32	0.48	0.96	0.92	0.92	0.52	0.52	0.8	0.56	0.64	0.04	0.08	0.6	0.48	0.92	0.6	0.16	0.08	0.6	0.44	0.72	0.84
01_grassWildFlowers	D_background_6.tif	01_grassWildFlowers.D_background_6.tif	01_grassWildFlowers.6	2_Diffuse	01_grassWildFlowers.2_Diffuse.Gen1_Mut0_ID6	01_grassWildFlowers.2_Diffuse.Gen1_Mut0_ID6.D_background_6	0	D_background_6.tif	539	Grass	01_grassWildFlowers	2_Diffuse	1	1	Start	Gen1_Mut0_ID6	1065	Gen0_Mut0_ID20	Gen0_Mut0_ID1	-	0.5107	0.8399	0.5185	0.3447	0.0512	0.2051	0.5225	0.6296	0.2719	0.0562	0.2846	0.5947	0.6611	0.2333	0.4364	0.9598	0.6	0.176	0.5596	0.0478	0.6547	0.802	0.8256	0.7395	0.9909	0.719	0.88	0.4666	0.4288
01_grassWildFlowers	D_background_13.tif	01_grassWildFlowers.D_background_13.tif	01_grassWildFlowers.13	2_Diffuse	01_grassWildFlowers.2_Diffuse.Gen0_Mut0_ID20	01_grassWildFlowers.2_Diffuse.Gen0_Mut0_ID20.D_background_13	0	D_background_13.tif	540	Grass	01_grassWildFlowers	2_Diffuse	1	1	Start	Gen0_Mut0_ID20	1055	-	-	-	0.04	0.76	0.52	0.36	0.04	0.08	0.52	0.6	0.28	0.04	0.28	0.6	0.8	0.96	0.24	0.88	0.6	0.96	0.48	0.96	0.64	0.8	0.08	0.84	0.36	0.28	0.72	0.16	0.76
01_grassWildFlowers	D_background_9.tif	01_grassWildFlowers.D_background_9.tif	01_grassWildFlowers.9	2_Diffuse	01_grassWildFlowers.2_Diffuse.Gen1_Mut0_ID11	01_grassWildFlowers.2_Diffuse.Gen1_Mut0_ID11.D_background_9	0	D_background_9.tif	541	Grass	01_grassWildFlowers	2_Diffuse	1	1	Start	Gen1_Mut0_ID11	956	Gen0_Mut0_ID20	Gen0_Mut0_ID16	-	0.6916	0.7197	0.5167	0.1107	0.5058	0.5183	0.5178	0.603	0.3338	0.1135	0.8799	0.5683	0.042	0.9146	0.32	0.6007	0.138	0.6961	0.4903	0.7978	0.8934	0.389	0.1806	0.946	0.0409	0.2441	0.2809	0.7265	0.5761
01_grassWildFlowers	D_background_7.tif	01_grassWildFlowers.D_background_7.tif	01_grassWildFlowers.7	2_Diffuse	01_grassWildFlowers.2_Diffuse.Gen0_Mut0_ID22	01_grassWildFlowers.2_Diffuse.Gen0_Mut0_ID22.D_background_7	0	D_background_7.tif	542	Grass	01_grassWildFlowers	2_Diffuse	1	1	Start	Gen0_Mut0_ID22	957	-	-	-	0.4	0.36	0.32	0.6	0.72	0.44	0.72	0.48	0.44	0.64	0.8	0.64	0.64	0.88	0.72	0.08	0.4	0.52	0.92	0.84	0.6	0.48	0.24	0.6	0.6	0.44	0.4	0.52	0.52
01_grassWildFlowers	D_background_23.tif	01_grassWildFlowers.D_background_23.tif	01_grassWildFlowers.23	2_Diffuse	01_grassWildFlowers.2_Diffuse.Gen1_Mut0_ID3	01_grassWildFlowers.2_Diffuse.Gen1_Mut0_ID3.D_background_23	0	D_background_23.tif	543	Grass	01_grassWildFlowers	2_Diffuse	1	1	Start	Gen1_Mut0_ID3	1419	Gen0_Mut0_ID12	Gen0_Mut0_ID11	-	0.9552	0.9411	0.8289	0.9254	0.6064	0.6417	0.3129	0.4381	0.879	0.2409	0.4948	0.8887	0.4239	0.1598	0.7599	0.4358	0.7212	0.6412	0.4583	0.2142	0.6566	0.6027	0.5188	0.5609	0.2501	0.3104	0.7581	0.7905	0.8778
01_grassWildFlowers	D_background_2.tif	01_grassWildFlowers.D_background_2.tif	01_grassWildFlowers.2	2_Diffuse	01_grassWildFlowers.2_Diffuse.Gen0_Mut0_ID19	01_grassWildFlowers.2_Diffuse.Gen0_Mut0_ID19.D_background_2	0	D_background_2.tif	544	Grass	01_grassWildFlowers	2_Diffuse	1	1	Start	Gen0_Mut0_ID19	1143	-	-	-	0.72	0.64	0.36	0.44	0.28	0.04	0.92	0.12	0.52	0.44	0.76	0.52	0.08	0.76	0.16	0.72	0.2	0.68	0.24	0.48	0.08	0.4	0.16	0.64	0.28	0.08	0.04	0.6	0.64
01_grassWildFlowers	D_background_3.tif	01_grassWildFlowers.D_background_3.tif	01_grassWildFlowers.3	2_Diffuse	01_grassWildFlowers.2_Diffuse.Gen1_Mut0_ID10	01_grassWildFlowers.2_Diffuse.Gen1_Mut0_ID10.D_background_3	0	D_background_3.tif	545	Grass	01_grassWildFlowers	2_Diffuse	1	1	Start	Gen1_Mut0_ID10	973	Gen0_Mut0_ID16	Gen0_Mut0_ID20	-	0.3254	0.0829	0.4034	0.3249	0.1606	0.0817	0.1222	0.877	0.8607	0.6361	0.2801	0.4835	0.798	0.7809	0.24	0.8793	0.5812	0.9715	0.6289	0.9093	0.7345	0.6399	0.1043	0.8562	0.3591	0.0839	0.7191	0.2447	0.7423
01_grassWildFlowers	D_background_21.tif	01_grassWildFlowers.D_background_21.tif	01_grassWildFlowers.21	2_Diffuse	01_grassWildFlowers.2_Diffuse.Gen1_Mut0_ID2	01_grassWildFlowers.2_Diffuse.Gen1_Mut0_ID2.D_background_21	0	D_background_21.tif	546	Grass	01_grassWildFlowers	2_Diffuse	1	1	Start	Gen1_Mut0_ID2	974	Gen0_Mut0_ID11	Gen0_Mut0_ID12	-	0.4448	0.1794	0.0512	0.7146	0.2774	0.6782	0.2076	0.2819	0.041	0.7591	0.5827	0.7113	0.2577	0.0402	0.4001	0.4048	0.7588	0.4764	0.7003	0.3036	0.5919	0.2411	0.4412	0.6791	0.7448	0.6683	0.6819	0.879	0.7222
01_grassWildFlowers	D_background_16.tif	01_grassWildFlowers.D_background_16.tif	01_grassWildFlowers.16	2_Diffuse	01_grassWildFlowers.2_Diffuse.Gen1_Mut0_ID5	01_grassWildFlowers.2_Diffuse.Gen1_Mut0_ID5.D_background_16	0	D_background_16.tif	547	Grass	01_grassWildFlowers	2_Diffuse	1	1	Start	Gen1_Mut0_ID5	871	Gen0_Mut0_ID18	Gen0_Mut0_ID5	-	0.6195	0.3263	0.44	0.3213	0.5199	0.358	0.597	0.0432	0.763	0.1478	0.8283	0.4794	0.7218	0.48	0.2007	0.0787	0.8204	0.9186	0.3675	0.7221	0.8029	0.4292	0.9173	0.1107	0.1894	0.4071	0.7985	0.5601	0.6928
01_grassWildFlowers	D_background_4.tif	01_grassWildFlowers.D_background_4.tif	01_grassWildFlowers.4	2_Diffuse	01_grassWildFlowers.2_Diffuse.Gen0_Mut0_ID12	01_grassWildFlowers.2_Diffuse.Gen0_Mut0_ID12.D_background_4	0	D_background_4.tif	548	Grass	01_grassWildFlowers	2_Diffuse	1	1	Start	Gen0_Mut0_ID12	1678	-	-	-	0.96	0.16	0.84	0.72	0.64	0.64	0.32	0.44	0.04	0.24	0.48	0.84	0.24	0.16	0.76	0.44	0.72	0.72	0.72	0.32	0.68	0.2	0.52	0.56	0.2	0.96	0.68	0.92	0.88
01_grassWildFlowers	D_background_18.tif	01_grassWildFlowers.D_background_18.tif	01_grassWildFlowers.18	2_Diffuse	01_grassWildFlowers.2_Diffuse.Gen0_Mut0_ID6	01_grassWildFlowers.2_Diffuse.Gen0_Mut0_ID6.D_background_18	0	D_background_18.tif	549	Grass	01_grassWildFlowers	2_Diffuse	1	1	Start	Gen0_Mut0_ID6	999	-	-	-	0.28	0.44	0.64	0.12	0.16	0.6	0.76	0.84	0.68	0.2	0.56	0.36	0.96	0.6	0.36	0.32	0.8	0.24	0.04	0.52	0.52	0.16	0.76	0.76	0.12	0.24	0.32	0.2	0.2
01_grassWildFlowers	D_background_12.tif	01_grassWildFlowers.D_background_12.tif	01_grassWildFlowers.12	2_Diffuse	01_grassWildFlowers.2_Diffuse.Gen1_Mut0_ID1	01_grassWildFlowers.2_Diffuse.Gen1_Mut0_ID1.D_background_12	0	D_background_12.tif	550	Grass	01_grassWildFlowers	2_Diffuse	1	1	Start	Gen1_Mut0_ID1	1137	Gen0_Mut0_ID19	Gen0_Mut0_ID16	-	0.7472	0.6456	0.3639	0.4221	0.3145	0.0591	0.7405	0.1252	0.5203	0.5008	0.7601	0.5199	0.0402	0.7266	0.1885	0.72	0.1978	0.6816	0.6101	0.7524	0.9435	0.2905	0.2	0.9009	0.2625	0.0794	0.0903	0.6012	0.6374
01_grassWildFlowers	D_background_10.tif	01_grassWildFlowers.D_background_10.tif	01_grassWildFlowers.10	2_Diffuse	01_grassWildFlowers.2_Diffuse.Gen0_Mut0_ID1	01_grassWildFlowers.2_Diffuse.Gen0_Mut0_ID1.D_background_10	0	D_background_10.tif	551	Grass	01_grassWildFlowers	2_Diffuse	1	1	Start	Gen0_Mut0_ID1	873	-	-	-	0.52	0.84	0.88	0.16	0.76	0.88	0.84	0.96	0.2	0.8	0.36	0.08	0.6	0.2	0.44	0.96	0.56	0.16	0.56	0.04	0.72	0.84	0.96	0.72	0.96	0.76	0.88	0.48	0.4
01_grassWildFlowers	D_background_15.tif	01_grassWildFlowers.D_background_15.tif	01_grassWildFlowers.15	2_Diffuse	01_grassWildFlowers.2_Diffuse.Gen1_Mut0_ID0	01_grassWildFlowers.2_Diffuse.Gen1_Mut0_ID0.D_background_15	0	D_background_15.tif	552	Grass	01_grassWildFlowers	2_Diffuse	1	1	Start	Gen1_Mut0_ID0	895	Gen0_Mut0_ID16	Gen0_Mut0_ID19	-	0.8453	0.0344	0.3957	0.0989	0.5607	0.5	0.3919	0.8748	0.9197	0.6306	0.8799	0.4401	0.0798	0.7516	0.283	0.6	0.1223	0.7584	0.2726	0.4879	0.0968	0.3884	0.16	0.7182	0.059	0.0406	0.2083	0.7988	0.5627
01_grassWildFlowers	D_background_5.tif	01_grassWildFlowers.D_background_5.tif	01_grassWildFlowers.5	2_Diffuse	01_grassWildFlowers.2_Diffuse.Gen2_Mut0_ID8	01_grassWildFlowers.2_Diffuse.Gen2_Mut0_ID8.D_background_5	0	D_background_5.tif	553	Grass	01_grassWildFlowers	2_Diffuse	2	1	Start	Gen2_Mut0_ID8	552	Gen0_Mut0_ID15	Gen0_Mut0_ID16	-	0.8582	0.2099	0.7167	0.599	0.6043	0.2413	0.3144	0.8663	0.8501	0.7213	0.9122	0.8881	0.0474	0.5788	0.6502	0.5614	0.6414	0.1739	0.0956	0.7581	0.8403	0.3738	0.5177	0.9456	0.0753	0.5999	0.39	0.7913	0.5817
01_grassWildFlowers	D_background_4.tif	01_grassWildFlowers.D_background_4.tif	01_grassWildFlowers.4	2_Diffuse	01_grassWildFlowers.2_Diffuse.Gen2_Mut0_ID11	01_grassWildFlowers.2_Diffuse.Gen2_Mut0_ID11.D_background_4	0	D_background_4.tif	554	Grass	01_grassWildFlowers	2_Diffuse	2	1	Start	Gen2_Mut0_ID11	481	Gen0_Mut0_ID11	Gen1_Mut0_ID9	-	0.4296	0.9416	0.0401	0.9199	0.2377	0.5309	0.9144	0.664	0.8767	0.6351	0.5936	0.6782	0.4553	0.042	0.8477	0.6193	0.958	0.4186	0.3765	0.2841	0.2809	0.3205	0.734	0.7506	0.7722	0.1429	0.7554	0.3539	0.1417
01_grassWildFlowers	D_background_19.tif	01_grassWildFlowers.D_background_19.tif	01_grassWildFlowers.19	2_Diffuse	01_grassWildFlowers.2_Diffuse.Gen1_Mut0_ID9	01_grassWildFlowers.2_Diffuse.Gen1_Mut0_ID9.D_background_19	0	D_background_19.tif	555	Grass	01_grassWildFlowers	2_Diffuse	2	1	Start	Gen1_Mut0_ID9	571	Gen0_Mut0_ID9	Gen0_Mut0_ID6	-	0.2467	0.8124	0.6382	0.1208	0.1648	0.4966	0.9599	0.7649	0.6784	0.2032	0.5615	0.3883	0.9344	0.3379	0.8481	0.6344	0.966	0.4333	0.0606	0.2842	0.2002	0.3174	0.757	0.7507	0.1222	0.2408	0.5379	0.2364	0.1306
01_grassWildFlowers	D_background_6.tif	01_grassWildFlowers.D_background_6.tif	01_grassWildFlowers.6	2_Diffuse	01_grassWildFlowers.2_Diffuse.Gen1_Mut0_ID1	01_grassWildFlowers.2_Diffuse.Gen1_Mut0_ID1.D_background_6	0	D_background_6.tif	556	Grass	01_grassWildFlowers	2_Diffuse	2	1	Start	Gen1_Mut0_ID1	434	Gen0_Mut0_ID19	Gen0_Mut0_ID16	-	0.7472	0.6456	0.3639	0.4221	0.3145	0.0591	0.7405	0.1252	0.5203	0.5008	0.7601	0.5199	0.0402	0.7266	0.1885	0.72	0.1978	0.6816	0.6101	0.7524	0.9435	0.2905	0.2	0.9009	0.2625	0.0794	0.0903	0.6012	0.6374
01_grassWildFlowers	D_background_17.tif	01_grassWildFlowers.D_background_17.tif	01_grassWildFlowers.17	2_Diffuse	01_grassWildFlowers.2_Diffuse.Gen2_Mut0_ID9	01_grassWildFlowers.2_Diffuse.Gen2_Mut0_ID9.D_background_17	0	D_background_17.tif	557	Grass	01_grassWildFlowers	2_Diffuse	2	1	Start	Gen2_Mut0_ID9	619	Gen0_Mut0_ID16	Gen0_Mut0_ID15	-	0.5006	0.0896	0.4033	0.2029	0.8758	0.5187	0.1794	0.3334	0.5388	0.9587	0.8863	0.4698	0.5127	0.6785	0.4231	0.5987	0.1186	0.651	0.6248	0.6018	0.605	0.84	0.2654	0.1742	0.0442	0.0401	0.3144	0.7277	0.82
01_grassWildFlowers	D_background_9.tif	01_grassWildFlowers.D_background_9.tif	01_grassWildFlowers.9	2_Diffuse	01_grassWildFlowers.2_Diffuse.Gen2_Mut0_ID5	01_grassWildFlowers.2_Diffuse.Gen2_Mut0_ID5.D_background_9	0	D_background_9.tif	558	Grass	01_grassWildFlowers	2_Diffuse	2	1	Start	Gen2_Mut0_ID5	370	Gen0_Mut0_ID19	Gen0_Mut0_ID9	-	0.7199	0.8474	0.136	0.4659	0.279	0.0488	0.92	0.1193	0.4348	0.44	0.3859	0.5323	0.1131	0.7414	0.279	0.7057	0.2042	0.6437	0.1693	0.2815	0.1041	0.36	0.5682	0.3732	0.28	0.782	0.0255	0.5297	0.5794
01_grassWildFlowers	D_background_7.tif	01_grassWildFlowers.D_background_7.tif	01_grassWildFlowers.7	2_Diffuse	01_grassWildFlowers.2_Diffuse.Gen2_Mut0_ID2	01_grassWildFlowers.2_Diffuse.Gen2_Mut0_ID2.D_background_7	0	D_background_7.tif	559	Grass	01_grassWildFlowers	2_Diffuse	2	1	Start	Gen2_Mut0_ID2	528	Gen0_Mut0_ID12	Gen1_Mut0_ID7	-	0.8103	0.7582	0.8895	0.72	0.7388	0.748	0.8371	0.8945	0.2067	0.2403	0.5936	0.0875	0.6826	0.9239	0.6437	0.4836	0.7182	0.7232	0.7178	0.799	0.68	0.2131	0.427	0.8008	0.2224	0.3368	0.68	0.7351	0.865
01_grassWildFlowers	D_background_11.tif	01_grassWildFlowers.D_background_11.tif	01_grassWildFlowers.11	2_Diffuse	01_grassWildFlowers.2_Diffuse.Gen1_Mut0_ID3	01_grassWildFlowers.2_Diffuse.Gen1_Mut0_ID3.D_background_11	0	D_background_11.tif	560	Grass	01_grassWildFlowers	2_Diffuse	2	1	Start	Gen1_Mut0_ID3	509	Gen0_Mut0_ID12	Gen0_Mut0_ID11	-	0.9552	0.9411	0.8289	0.9254	0.6064	0.6417	0.3129	0.4381	0.879	0.2409	0.4948	0.8887	0.4239	0.1598	0.7599	0.4358	0.7212	0.6412	0.4583	0.2142	0.6566	0.6027	0.5188	0.5609	0.2501	0.3104	0.7581	0.7905	0.8778
01_grassWildFlowers	D_background_15.tif	01_grassWildFlowers.D_background_15.tif	01_grassWildFlowers.15	2_Diffuse	01_grassWildFlowers.2_Diffuse.Gen2_Mut0_ID10	01_grassWildFlowers.2_Diffuse.Gen2_Mut0_ID10.D_background_15	0	D_background_15.tif	561	Grass	01_grassWildFlowers	2_Diffuse	2	1	Start	Gen2_Mut0_ID10	317	Gen1_Mut0_ID9	Gen0_Mut0_ID11	-	0.2578	0.8339	0.6381	0.1209	0.1678	0.6315	0.2486	0.4246	0.6033	0.3925	0.5696	0.5098	0.9186	0.3359	0.4004	0.4162	0.769	0.3804	0.1413	0.2001	0.4378	0.6369	0.465	0.6801	0.1513	0.21	0.5426	0.5818	0.7087
01_grassWildFlowers	D_background_8.tif	01_grassWildFlowers.D_background_8.tif	01_grassWildFlowers.8	2_Diffuse	01_grassWildFlowers.2_Diffuse.Gen0_Mut0_ID18	01_grassWildFlowers.2_Diffuse.Gen0_Mut0_ID18.D_background_8	0	D_background_8.tif	562	Grass	01_grassWildFlowers	2_Diffuse	2	1	Start	Gen0_Mut0_ID18	333	-	-	-	0.92	0.48	0.48	0.8	0.08	0.32	0.04	0.08	0.8	0.56	0.4	0.48	0.88	0.48	0.2	0.28	0.52	0.92	0.36	0.72	0.92	0.52	0.92	0.04	0.56	0.36	0.8	0.56	0.68
01_grassWildFlowers	D_background_3.tif	01_grassWildFlowers.D_background_3.tif	01_grassWildFlowers.3	2_Diffuse	01_grassWildFlowers.2_Diffuse.Gen2_Mut0_ID1	01_grassWildFlowers.2_Diffuse.Gen2_Mut0_ID1.D_background_3	0	D_background_3.tif	563	Grass	01_grassWildFlowers	2_Diffuse	2	1	Start	Gen2_Mut0_ID1	315	Gen1_Mut0_ID1	Gen1_Mut0_ID9	-	0.7282	0.8122	0.3654	0.3713	0.1916	0.4907	0.9584	0.7251	0.4041	0.5872	0.7223	0.5863	0.0618	0.716	0.2806	0.715	0.2787	0.6521	0.1071	0.2842	0.2859	0.3168	0.6824	0.7574	0.2618	0.0828	0.0906	0.5525	0.6144
01_grassWildFlowers	D_background_10.tif	01_grassWildFlowers.D_background_10.tif	01_grassWildFlowers.10	2_Diffuse	01_grassWildFlowers.2_Diffuse.Gen0_Mut0_ID15	01_grassWildFlowers.2_Diffuse.Gen0_Mut0_ID15.D_background_10	0	D_background_10.tif	564	Grass	01_grassWildFlowers	2_Diffuse	2	1	Start	Gen0_Mut0_ID15	309	-	-	-	0.48	0.28	0.72	0.76	0.88	0.24	0.4	0.32	0.48	0.96	0.92	0.92	0.52	0.52	0.8	0.56	0.64	0.04	0.08	0.6	0.48	0.92	0.6	0.16	0.08	0.6	0.44	0.72	0.84
01_grassWildFlowers	D_background_21.tif	01_grassWildFlowers.D_background_21.tif	01_grassWildFlowers.21	2_Diffuse	01_grassWildFlowers.2_Diffuse.Gen2_Mut0_IDR1	01_grassWildFlowers.2_Diffuse.Gen2_Mut0_IDR1.D_background_21	0	D_background_21.tif	565	Grass	01_grassWildFlowers	2_Diffuse	2	1	Start	Gen2_Mut0_IDR1	277	Gen0_Mut0_ID20	Gen0_Mut0_ID20	-	0.04	0.76	0.52	0.36	0.04	0.08	0.52	0.6	0.28	0.04	0.28	0.6	0.8	0.96	0.24	0.88	0.6	0.96	0.48	0.96	0.64	0.8	0.08	0.84	0.36	0.28	0.72	0.16	0.76
01_grassWildFlowers	D_background_18.tif	01_grassWildFlowers.D_background_18.tif	01_grassWildFlowers.18	2_Diffuse	01_grassWildFlowers.2_Diffuse.Gen2_Mut0_IDR0	01_grassWildFlowers.2_Diffuse.Gen2_Mut0_IDR0.D_background_18	0	D_background_18.tif	566	Grass	01_grassWildFlowers	2_Diffuse	2	1	Start	Gen2_Mut0_IDR0	315	Gen0_Mut0_ID5	Gen0_Mut0_ID5	-	0.6	0.32	0.44	0.32	0.52	0.36	0.6	0.04	0.76	0.12	0.84	0.4	0.12	0.24	0.92	0.04	0.84	0.64	0.4	0.44	0.28	0.12	0.48	0.4	0.16	0.72	0.16	0.64	0.8
01_grassWildFlowers	D_background_16.tif	01_grassWildFlowers.D_background_16.tif	01_grassWildFlowers.16	2_Diffuse	01_grassWildFlowers.2_Diffuse.Gen2_Mut0_ID0	01_grassWildFlowers.2_Diffuse.Gen2_Mut0_ID0.D_background_16	0	D_background_16.tif	567	Grass	01_grassWildFlowers	2_Diffuse	2	1	Start	Gen2_Mut0_ID0	579	Gen1_Mut0_ID9	Gen1_Mut0_ID1	-	0.2665	0.6458	0.6366	0.1855	0.2796	0.0651	0.742	0.1678	0.7946	0.1168	0.6123	0.3281	0.9123	0.3488	0.7375	0.6397	0.8741	0.4689	0.5588	0.7524	0.8447	0.2911	0.2887	0.8939	0.1229	0.2373	0.5376	0.2943	0.1548
01_grassWildFlowers	D_background_1.tif	01_grassWildFlowers.D_background_1.tif	01_grassWildFlowers.1	2_Diffuse	01_grassWildFlowers.2_Diffuse.Gen2_Mut0_ID4	01_grassWildFlowers.2_Diffuse.Gen2_Mut0_ID4.D_background_1	0	D_background_1.tif	568	Grass	01_grassWildFlowers	2_Diffuse	2	1	Start	Gen2_Mut0_ID4	297	Gen0_Mut0_ID9	Gen0_Mut0_ID19	-	0.2401	0.6789	0.3428	0.522	0.201	0.1084	0.96	0.7607	0.717	0.48	0.6793	0.9474	0.5242	0.3395	0.7295	0.6587	0.9558	0.4429	0.2292	0.4785	0.1665	0.4	0.3226	0.6261	0.76	0.0985	0.5745	0.3357	0.1901
01_grassWildFlowers	D_background_14.tif	01_grassWildFlowers.D_background_14.tif	01_grassWildFlowers.14	2_Diffuse	01_grassWildFlowers.2_Diffuse.Gen2_Mut0_ID3	01_grassWildFlowers.2_Diffuse.Gen2_Mut0_ID3.D_background_14	0	D_background_14.tif	569	Grass	01_grassWildFlowers	2_Diffuse	2	1	Start	Gen2_Mut0_ID3	280	Gen1_Mut0_ID7	Gen0_Mut0_ID12	-	0.1742	0.1619	0.832	0.1638	0.6492	0.6613	0.3204	0.4754	0.0406	0.7839	0.3557	0.8378	0.3042	0.1643	0.3336	0.841	0.5618	0.9412	0.4825	0.4361	0.708	0.8253	0.2604	0.581	0.3106	0.9413	0.72	0.312	0.747
01_grassWildFlowers	D_background_23.tif	01_grassWildFlowers.D_background_23.tif	01_grassWildFlowers.23	2_Diffuse	01_grassWildFlowers.2_Diffuse.Gen1_Mut0_ID8	01_grassWildFlowers.2_Diffuse.Gen1_Mut0_ID8.D_background_23	0	D_background_23.tif	570	Grass	01_grassWildFlowers	2_Diffuse	2	1	Start	Gen1_Mut0_ID8	313	Gen0_Mut0_ID6	Gen0_Mut0_ID9	-	0.2716	0.5235	0.1218	0.5592	0.1944	0.2708	0.7601	0.8348	0.6416	0.4767	0.2918	0.9303	0.5875	0.5808	0.3941	0.3278	0.794	0.2079	0.1336	0.5157	0.5198	0.2215	0.6831	0.3695	0.7578	0.7992	0.3446	0.2039	0.1874
01_grassWildFlowers	D_background_22.tif	01_grassWildFlowers.D_background_22.tif	01_grassWildFlowers.22	2_Diffuse	01_grassWildFlowers.2_Diffuse.Gen0_Mut0_ID12	01_grassWildFlowers.2_Diffuse.Gen0_Mut0_ID12.D_background_22	0	D_background_22.tif	571	Grass	01_grassWildFlowers	2_Diffuse	2	1	Start	Gen0_Mut0_ID12	484	-	-	-	0.96	0.16	0.84	0.72	0.64	0.64	0.32	0.44	0.04	0.24	0.48	0.84	0.24	0.16	0.76	0.44	0.72	0.72	0.72	0.32	0.68	0.2	0.52	0.56	0.2	0.96	0.68	0.92	0.88
01_grassWildFlowers	D_background_13.tif	01_grassWildFlowers.D_background_13.tif	01_grassWildFlowers.13	2_Diffuse	01_grassWildFlowers.2_Diffuse.Gen0_Mut0_ID11	01_grassWildFlowers.2_Diffuse.Gen0_Mut0_ID11.D_background_13	0	D_background_13.tif	572	Grass	01_grassWildFlowers	2_Diffuse	2	1	Start	Gen0_Mut0_ID11	315	-	-	-	0.44	0.96	0.04	0.92	0.24	0.68	0.2	0.28	0.88	0.76	0.6	0.76	0.44	0.04	0.4	0.4	0.76	0.36	0.44	0.2	0.56	0.64	0.44	0.68	0.8	0.12	0.76	0.76	0.72
01_grassWildFlowers	D_background_0.tif	01_grassWildFlowers.D_background_0.tif	01_grassWildFlowers.0	2_Diffuse	01_grassWildFlowers.2_Diffuse.Gen0_Mut0_ID16	01_grassWildFlowers.2_Diffuse.Gen0_Mut0_ID16.D_background_0	0	D_background_0.tif	573	Grass	01_grassWildFlowers	2_Diffuse	2	1	Start	Gen0_Mut0_ID16	327	-	-	-	0.88	0.04	0.4	0.08	0.6	0.52	0.12	0.88	0.92	0.72	0.88	0.44	0.04	0.72	0.32	0.6	0.12	0.76	0.64	0.76	0.96	0.28	0.2	0.96	0.04	0.04	0.28	0.8	0.56
01_grassWildFlowers	D_background_12.tif	01_grassWildFlowers.D_background_12.tif	01_grassWildFlowers.12	2_Diffuse	01_grassWildFlowers.2_Diffuse.Gen0_Mut0_ID9	01_grassWildFlowers.2_Diffuse.Gen0_Mut0_ID9.D_background_12	0	D_background_12.tif	574	Grass	01_grassWildFlowers	2_Diffuse	2	1	Start	Gen0_Mut0_ID9	420	-	-	-	0.24	0.88	0.12	0.56	0.2	0.12	0.96	0.76	0.64	0.48	0.32	0.96	0.56	0.32	0.88	0.64	0.96	0.4	0.16	0.28	0.2	0.36	0.68	0.36	0.76	0.8	0.56	0.24	0.12
01_grassWildFlowers	D_background_20.tif	01_grassWildFlowers.D_background_20.tif	01_grassWildFlowers.20	2_Diffuse	01_grassWildFlowers.2_Diffuse.Gen1_Mut0_ID7	01_grassWildFlowers.2_Diffuse.Gen1_Mut0_ID7.D_background_20	0	D_background_20.tif	575	Grass	01_grassWildFlowers	2_Diffuse	2	1	Start	Gen1_Mut0_ID7	393	Gen0_Mut0_ID1	Gen0_Mut0_ID20	-	0.0491	0.7601	0.8815	0.1638	0.7489	0.7745	0.8375	0.9329	0.2073	0.7842	0.3557	0.0852	0.7576	0.9282	0.2435	0.8802	0.56	0.9443	0.4804	0.9523	0.708	0.8381	0.1939	0.8237	0.3291	0.3175	0.72	0.1728	0.7335
01_grassWildFlowers	D_background_2.tif	01_grassWildFlowers.D_background_2.tif	01_grassWildFlowers.2	2_Diffuse	01_grassWildFlowers.2_Diffuse.Gen0_Mut0_ID19	01_grassWildFlowers.2_Diffuse.Gen0_Mut0_ID19.D_background_2	0	D_background_2.tif	576	Grass	01_grassWildFlowers	2_Diffuse	2	1	Start	Gen0_Mut0_ID19	323	-	-	-	0.72	0.64	0.36	0.44	0.28	0.04	0.92	0.12	0.52	0.44	0.76	0.52	0.08	0.76	0.16	0.72	0.2	0.68	0.24	0.48	0.08	0.4	0.16	0.64	0.28	0.08	0.04	0.6	0.64
01_grassWildFlowers	D_background_20.tif	01_grassWildFlowers.D_background_20.tif	01_grassWildFlowers.20	2_Diffuse	01_grassWildFlowers.2_Diffuse.Gen1_Mut0_ID7	01_grassWildFlowers.2_Diffuse.Gen1_Mut0_ID7.D_background_20	0	D_background_20.tif	577	Grass	01_grassWildFlowers	2_Diffuse	3	1	Middle	Gen1_Mut0_ID7	1512	Gen0_Mut0_ID1	Gen0_Mut0_ID20	-	0.0491	0.7601	0.8815	0.1638	0.7489	0.7745	0.8375	0.9329	0.2073	0.7842	0.3557	0.0852	0.7576	0.9282	0.2435	0.8802	0.56	0.9443	0.4804	0.9523	0.708	0.8381	0.1939	0.8237	0.3291	0.3175	0.72	0.1728	0.7335
01_grassWildFlowers	D_background_5.tif	01_grassWildFlowers.D_background_5.tif	01_grassWildFlowers.5	2_Diffuse	01_grassWildFlowers.2_Diffuse.Gen3_Mut0_ID2	01_grassWildFlowers.2_Diffuse.Gen3_Mut0_ID2.D_background_5	0	D_background_5.tif	578	Grass	01_grassWildFlowers	2_Diffuse	3	1	Middle	Gen3_Mut0_ID2	3341	Gen2_Mut0_ID0	Gen2_Mut0_ID8	-	0.8575	0.2765	0.645	0.1871	0.6043	0.2251	0.6891	0.1681	0.8416	0.7183	0.8808	0.4077	0.6795	0.5402	0.6502	0.613	0.6456	0.39	0.5294	0.6452	0.8404	0.2952	0.5173	0.9048	0.1228	0.1756	0.4917	0.7702	0.5667
01_grassWildFlowers	D_background_19.tif	01_grassWildFlowers.D_background_19.tif	01_grassWildFlowers.19	2_Diffuse	01_grassWildFlowers.2_Diffuse.Gen3_Mut0_ID1	01_grassWildFlowers.2_Diffuse.Gen3_Mut0_ID1.D_background_19	0	D_background_19.tif	579	Grass	01_grassWildFlowers	2_Diffuse	3	1	Middle	Gen3_Mut0_ID1	10828	Gen2_Mut0_ID5	Gen2_Mut0_ID9	-	0.5027	0.8425	0.1843	0.4438	0.8652	0.0428	0.8346	0.128	0.4348	0.4489	0.3905	0.5323	0.4856	0.6818	0.4138	0.5991	0.2037	0.6443	0.5908	0.5999	0.5653	0.4432	0.5092	0.3715	0.2788	0.0508	0.0499	0.5733	0.6332
01_grassWildFlowers	D_background_9.tif	01_grassWildFlowers.D_background_9.tif	01_grassWildFlowers.9	2_Diffuse	01_grassWildFlowers.2_Diffuse.Gen2_Mut0_ID2	01_grassWildFlowers.2_Diffuse.Gen2_Mut0_ID2.D_background_9	0	D_background_9.tif	580	Grass	01_grassWildFlowers	2_Diffuse	3	1	Middle	Gen2_Mut0_ID2	11222	Gen0_Mut0_ID12	Gen1_Mut0_ID7	-	0.8103	0.7582	0.8895	0.72	0.7388	0.748	0.8371	0.8945	0.2067	0.2403	0.5936	0.0875	0.6826	0.9239	0.6437	0.4836	0.7182	0.7232	0.7178	0.799	0.68	0.2131	0.427	0.8008	0.2224	0.3368	0.68	0.7351	0.865
01_grassWildFlowers	D_background_0.tif	01_grassWildFlowers.D_background_0.tif	01_grassWildFlowers.0	2_Diffuse	01_grassWildFlowers.2_Diffuse.Gen3_Mut0_ID8	01_grassWildFlowers.2_Diffuse.Gen3_Mut0_ID8.D_background_0	0	D_background_0.tif	581	Grass	01_grassWildFlowers	2_Diffuse	3	1	Middle	Gen3_Mut0_ID8	7451	Gen1_Mut0_ID3	Gen0_Mut0_ID9	-	0.9352	0.8907	0.1201	0.9216	0.6018	0.1217	0.9532	0.546	0.8235	0.2436	0.3202	0.8887	0.5581	0.2982	0.7621	0.6429	0.9573	0.6411	0.1608	0.2796	0.2424	0.6027	0.6697	0.5565	0.7558	0.8148	0.7297	0.2444	0.8046
01_grassWildFlowers	D_background_16.tif	01_grassWildFlowers.D_background_16.tif	01_grassWildFlowers.16	2_Diffuse	01_grassWildFlowers.2_Diffuse.Gen3_Mut0_IDR1	01_grassWildFlowers.2_Diffuse.Gen3_Mut0_IDR1.D_background_16	0	D_background_16.tif	582	Grass	01_grassWildFlowers	2_Diffuse	3	1	Middle	Gen3_Mut0_IDR1	1214	Gen0_Mut0_ID18	Gen0_Mut0_ID18	-	0.92	0.48	0.48	0.8	0.08	0.32	0.04	0.08	0.8	0.56	0.4	0.48	0.88	0.48	0.2	0.28	0.52	0.92	0.36	0.72	0.92	0.52	0.92	0.04	0.56	0.36	0.8	0.56	0.68
01_grassWildFlowers	D_background_2.tif	01_grassWildFlowers.D_background_2.tif	01_grassWildFlowers.2	2_Diffuse	01_grassWildFlowers.2_Diffuse.Gen3_Mut0_ID11	01_grassWildFlowers.2_Diffuse.Gen3_Mut0_ID11.D_background_2	0	D_background_2.tif	583	Grass	01_grassWildFlowers	2_Diffuse	3	1	Middle	Gen3_Mut0_ID11	1092	Gen0_Mut0_ID9	Gen2_Mut0_ID9	-	0.2808	0.0903	0.4033	0.2728	0.8656	0.4967	0.1797	0.4189	0.5421	0.9204	0.856	0.512	0.5213	0.6785	0.4872	0.5941	0.1855	0.649	0.6228	0.5753	0.5765	0.84	0.2654	0.1746	0.094	0.6363	0.54	0.2579	0.1664
01_grassWildFlowers	D_background_22.tif	01_grassWildFlowers.D_background_22.tif	01_grassWildFlowers.22	2_Diffuse	01_grassWildFlowers.2_Diffuse.Gen3_Mut0_IDR0	01_grassWildFlowers.2_Diffuse.Gen3_Mut0_IDR0.D_background_22	0	D_background_22.tif	584	Grass	01_grassWildFlowers	2_Diffuse	3	1	Middle	Gen3_Mut0_IDR0	1296	Gen0_Mut0_ID15	Gen0_Mut0_ID15	-	0.48	0.28	0.72	0.76	0.88	0.24	0.4	0.32	0.48	0.96	0.92	0.92	0.52	0.52	0.8	0.56	0.64	0.04	0.08	0.6	0.48	0.92	0.6	0.16	0.08	0.6	0.44	0.72	0.84
01_grassWildFlowers	D_background_11.tif	01_grassWildFlowers.D_background_11.tif	01_grassWildFlowers.11	2_Diffuse	01_grassWildFlowers.2_Diffuse.Gen1_Mut0_ID9	01_grassWildFlowers.2_Diffuse.Gen1_Mut0_ID9.D_background_11	0	D_background_11.tif	585	Grass	01_grassWildFlowers	2_Diffuse	3	1	Middle	Gen1_Mut0_ID9	830	Gen0_Mut0_ID9	Gen0_Mut0_ID6	-	0.2467	0.8124	0.6382	0.1208	0.1648	0.4966	0.9599	0.7649	0.6784	0.2032	0.5615	0.3883	0.9344	0.3379	0.8481	0.6344	0.966	0.4333	0.0606	0.2842	0.2002	0.3174	0.757	0.7507	0.1222	0.2408	0.5379	0.2364	0.1306
01_grassWildFlowers	D_background_6.tif	01_grassWildFlowers.D_background_6.tif	01_grassWildFlowers.6	2_Diffuse	01_grassWildFlowers.2_Diffuse.Gen3_Mut0_ID0	01_grassWildFlowers.2_Diffuse.Gen3_Mut0_ID0.D_background_6	0	D_background_6.tif	586	Grass	01_grassWildFlowers	2_Diffuse	3	1	Middle	Gen3_Mut0_ID0	1413	Gen2_Mut0_ID9	Gen2_Mut0_ID5	-	0.7177	0.0945	0.3399	0.2273	0.2898	0.5247	0.2822	0.3244	0.5388	0.9496	0.8817	0.4698	0.1423	0.7379	0.289	0.7053	0.1191	0.6503	0.2064	0.2834	0.1476	0.7329	0.3457	0.1759	0.0454	0.7711	0.2875	0.6628	0.7388
01_grassWildFlowers	D_background_7.tif	01_grassWildFlowers.D_background_7.tif	01_grassWildFlowers.7	2_Diffuse	01_grassWildFlowers.2_Diffuse.Gen2_Mut0_ID9	01_grassWildFlowers.2_Diffuse.Gen2_Mut0_ID9.D_background_7	0	D_background_7.tif	587	Grass	01_grassWildFlowers	2_Diffuse	3	1	Middle	Gen2_Mut0_ID9	1202	Gen0_Mut0_ID16	Gen0_Mut0_ID15	-	0.5006	0.0896	0.4033	0.2029	0.8758	0.5187	0.1794	0.3334	0.5388	0.9587	0.8863	0.4698	0.5127	0.6785	0.4231	0.5987	0.1186	0.651	0.6248	0.6018	0.605	0.84	0.2654	0.1742	0.0442	0.0401	0.3144	0.7277	0.82
01_grassWildFlowers	D_background_18.tif	01_grassWildFlowers.D_background_18.tif	01_grassWildFlowers.18	2_Diffuse	01_grassWildFlowers.2_Diffuse.Gen1_Mut0_ID1	01_grassWildFlowers.2_Diffuse.Gen1_Mut0_ID1.D_background_18	0	D_background_18.tif	588	Grass	01_grassWildFlowers	2_Diffuse	3	1	Middle	Gen1_Mut0_ID1	1170	Gen0_Mut0_ID19	Gen0_Mut0_ID16	-	0.7472	0.6456	0.3639	0.4221	0.3145	0.0591	0.7405	0.1252	0.5203	0.5008	0.7601	0.5199	0.0402	0.7266	0.1885	0.72	0.1978	0.6816	0.6101	0.7524	0.9435	0.2905	0.2	0.9009	0.2625	0.0794	0.0903	0.6012	0.6374
01_grassWildFlowers	D_background_17.tif	01_grassWildFlowers.D_background_17.tif	01_grassWildFlowers.17	2_Diffuse	01_grassWildFlowers.2_Diffuse.Gen2_Mut0_ID0	01_grassWildFlowers.2_Diffuse.Gen2_Mut0_ID0.D_background_17	0	D_background_17.tif	589	Grass	01_grassWildFlowers	2_Diffuse	3	1	Middle	Gen2_Mut0_ID0	963	Gen1_Mut0_ID9	Gen1_Mut0_ID1	-	0.2665	0.6458	0.6366	0.1855	0.2796	0.0651	0.742	0.1678	0.7946	0.1168	0.6123	0.3281	0.9123	0.3488	0.7375	0.6397	0.8741	0.4689	0.5588	0.7524	0.8447	0.2911	0.2887	0.8939	0.1229	0.2373	0.5376	0.2943	0.1548
01_grassWildFlowers	D_background_10.tif	01_grassWildFlowers.D_background_10.tif	01_grassWildFlowers.10	2_Diffuse	01_grassWildFlowers.2_Diffuse.Gen0_Mut0_ID12	01_grassWildFlowers.2_Diffuse.Gen0_Mut0_ID12.D_background_10	0	D_background_10.tif	590	Grass	01_grassWildFlowers	2_Diffuse	3	1	Middle	Gen0_Mut0_ID12	1262	-	-	-	0.96	0.16	0.84	0.72	0.64	0.64	0.32	0.44	0.04	0.24	0.48	0.84	0.24	0.16	0.76	0.44	0.72	0.72	0.72	0.32	0.68	0.2	0.52	0.56	0.2	0.96	0.68	0.92	0.88
01_grassWildFlowers	D_background_4.tif	01_grassWildFlowers.D_background_4.tif	01_grassWildFlowers.4	2_Diffuse	01_grassWildFlowers.2_Diffuse.Gen3_Mut0_ID9	01_grassWildFlowers.2_Diffuse.Gen3_Mut0_ID9.D_background_4	0	D_background_4.tif	591	Grass	01_grassWildFlowers	2_Diffuse	3	1	Middle	Gen3_Mut0_ID9	2314	Gen0_Mut0_ID9	Gen1_Mut0_ID3	-	0.2594	0.9323	0.8288	0.5637	0.2045	0.64	0.3197	0.6883	0.6826	0.4774	0.4946	0.96	0.4258	0.1787	0.8219	0.4329	0.7238	0.4001	0.4575	0.2146	0.6181	0.36	0.5285	0.3643	0.2542	0.2956	0.5843	0.7861	0.1861
01_grassWildFlowers	D_background_14.tif	01_grassWildFlowers.D_background_14.tif	01_grassWildFlowers.14	2_Diffuse	01_grassWildFlowers.2_Diffuse.Gen2_Mut0_ID11	01_grassWildFlowers.2_Diffuse.Gen2_Mut0_ID11.D_background_14	0	D_background_14.tif	592	Grass	01_grassWildFlowers	2_Diffuse	3	1	Middle	Gen2_Mut0_ID11	972	Gen0_Mut0_ID11	Gen1_Mut0_ID9	-	0.4296	0.9416	0.0401	0.9199	0.2377	0.5309	0.9144	0.664	0.8767	0.6351	0.5936	0.6782	0.4553	0.042	0.8477	0.6193	0.958	0.4186	0.3765	0.2841	0.2809	0.3205	0.734	0.7506	0.7722	0.1429	0.7554	0.3539	0.1417
01_grassWildFlowers	D_background_1.tif	01_grassWildFlowers.D_background_1.tif	01_grassWildFlowers.1	2_Diffuse	01_grassWildFlowers.2_Diffuse.Gen3_Mut0_ID3	01_grassWildFlowers.2_Diffuse.Gen3_Mut0_ID3.D_background_1	0	D_background_1.tif	593	Grass	01_grassWildFlowers	2_Diffuse	3	1	Middle	Gen3_Mut0_ID3	1146	Gen2_Mut0_ID8	Gen2_Mut0_ID0	-	0.2672	0.5894	0.7092	0.5974	0.2796	0.0798	0.3608	0.866	0.8018	0.1197	0.6404	0.8198	0.2175	0.3809	0.7375	0.579	0.87	0.2317	0.1231	0.8654	0.8446	0.3699	0.2891	0.937	0.0754	0.6616	0.4216	0.3145	0.1693
01_grassWildFlowers	D_background_23.tif	01_grassWildFlowers.D_background_23.tif	01_grassWildFlowers.23	2_Diffuse	01_grassWildFlowers.2_Diffuse.Gen3_Mut0_ID7	01_grassWildFlowers.2_Diffuse.Gen3_Mut0_ID7.D_background_23	0	D_background_23.tif	594	Grass	01_grassWildFlowers	2_Diffuse	3	1	Middle	Gen3_Mut0_ID7	993	Gen1_Mut0_ID1	Gen2_Mut0_ID2	-	0.8103	0.7515	0.8797	0.7153	0.6436	0.2034	0.8349	0.2614	0.4912	0.4832	0.7599	0.5198	0.0403	0.7599	0.1885	0.6927	0.2022	0.6816	0.754	0.7949	0.6801	0.226	0.4258	0.8115	0.2604	0.1299	0.1475	0.6129	0.6858
01_grassWildFlowers	D_background_8.tif	01_grassWildFlowers.D_background_8.tif	01_grassWildFlowers.8	2_Diffuse	01_grassWildFlowers.2_Diffuse.Gen3_Mut0_ID10	01_grassWildFlowers.2_Diffuse.Gen3_Mut0_ID10.D_background_8	0	D_background_8.tif	595	Grass	01_grassWildFlowers	2_Diffuse	3	1	Middle	Gen3_Mut0_ID10	1070	Gen2_Mut0_ID9	Gen0_Mut0_ID9	-	0.45	0.8793	0.12	0.4647	0.2103	0.1433	0.9597	0.6418	0.6365	0.522	0.3523	0.9133	0.5486	0.32	0.8029	0.6446	0.8867	0.402	0.1621	0.3092	0.2308	0.36	0.68	0.3596	0.7061	0.2801	0.3363	0.7091	0.7701
01_grassWildFlowers	D_background_3.tif	01_grassWildFlowers.D_background_3.tif	01_grassWildFlowers.3	2_Diffuse	01_grassWildFlowers.2_Diffuse.Gen0_Mut0_ID9	01_grassWildFlowers.2_Diffuse.Gen0_Mut0_ID9.D_background_3	0	D_background_3.tif	596	Grass	01_grassWildFlowers	2_Diffuse	3	1	Middle	Gen0_Mut0_ID9	878	-	-	-	0.24	0.88	0.12	0.56	0.2	0.12	0.96	0.76	0.64	0.48	0.32	0.96	0.56	0.32	0.88	0.64	0.96	0.4	0.16	0.28	0.2	0.36	0.68	0.36	0.76	0.8	0.56	0.24	0.12
01_grassWildFlowers	D_background_12.tif	01_grassWildFlowers.D_background_12.tif	01_grassWildFlowers.12	2_Diffuse	01_grassWildFlowers.2_Diffuse.Gen2_Mut0_ID5	01_grassWildFlowers.2_Diffuse.Gen2_Mut0_ID5.D_background_12	0	D_background_12.tif	597	Grass	01_grassWildFlowers	2_Diffuse	3	1	Middle	Gen2_Mut0_ID5	913	Gen0_Mut0_ID19	Gen0_Mut0_ID9	-	0.7199	0.8474	0.136	0.4659	0.279	0.0488	0.92	0.1193	0.4348	0.44	0.3859	0.5323	0.1131	0.7414	0.279	0.7057	0.2042	0.6437	0.1693	0.2815	0.1041	0.36	0.5682	0.3732	0.28	0.782	0.0255	0.5297	0.5794
01_grassWildFlowers	D_background_21.tif	01_grassWildFlowers.D_background_21.tif	01_grassWildFlowers.21	2_Diffuse	01_grassWildFlowers.2_Diffuse.Gen2_Mut0_ID8	01_grassWildFlowers.2_Diffuse.Gen2_Mut0_ID8.D_background_21	0	D_background_21.tif	598	Grass	01_grassWildFlowers	2_Diffuse	3	1	Middle	Gen2_Mut0_ID8	1113	Gen0_Mut0_ID15	Gen0_Mut0_ID16	-	0.8582	0.2099	0.7167	0.599	0.6043	0.2413	0.3144	0.8663	0.8501	0.7213	0.9122	0.8881	0.0474	0.5788	0.6502	0.5614	0.6414	0.1739	0.0956	0.7581	0.8403	0.3738	0.5177	0.9456	0.0753	0.5999	0.39	0.7913	0.5817
01_grassWildFlowers	D_background_15.tif	01_grassWildFlowers.D_background_15.tif	01_grassWildFlowers.15	2_Diffuse	01_grassWildFlowers.2_Diffuse.Gen3_Mut0_ID6	01_grassWildFlowers.2_Diffuse.Gen3_Mut0_ID6.D_background_15	0	D_background_15.tif	599	Grass	01_grassWildFlowers	2_Diffuse	3	1	Middle	Gen3_Mut0_ID6	1109	Gen2_Mut0_ID2	Gen1_Mut0_ID1	-	0.7472	0.6528	0.3742	0.4269	0.4586	0.5423	0.7428	0.7176	0.2391	0.2593	0.5938	0.0876	0.6825	0.8814	0.6437	0.5151	0.7137	0.7232	0.5867	0.7569	0.9434	0.2742	0.2012	0.8887	0.2246	0.2677	0.6158	0.7221	0.7952
01_grassWildFlowers	D_background_13.tif	01_grassWildFlowers.D_background_13.tif	01_grassWildFlowers.13	2_Diffuse	01_grassWildFlowers.2_Diffuse.Gen1_Mut0_ID3	01_grassWildFlowers.2_Diffuse.Gen1_Mut0_ID3.D_background_13	0	D_background_13.tif	600	Grass	01_grassWildFlowers	2_Diffuse	3	1	Middle	Gen1_Mut0_ID3	1000	Gen0_Mut0_ID12	Gen0_Mut0_ID11	-	0.9552	0.9411	0.8289	0.9254	0.6064	0.6417	0.3129	0.4381	0.879	0.2409	0.4948	0.8887	0.4239	0.1598	0.7599	0.4358	0.7212	0.6412	0.4583	0.2142	0.6566	0.6027	0.5188	0.5609	0.2501	0.3104	0.7581	0.7905	0.8778
01_grassWildFlowers	D_background_10.tif	01_grassWildFlowers.D_background_10.tif	01_grassWildFlowers.10	2_Diffuse	01_grassWildFlowers.2_Diffuse.Gen4_Mut0_ID10	01_grassWildFlowers.2_Diffuse.Gen4_Mut0_ID10.D_background_10	0	D_background_10.tif	601	Grass	01_grassWildFlowers	2_Diffuse	4	1	Middle	Gen4_Mut0_ID10	399	Gen2_Mut0_ID2	Gen0_Mut0_ID12	-	0.9599	0.2091	0.8313	0.72	0.6444	0.6624	0.338	0.4684	0.0402	0.2403	0.584	0.8377	0.1683	0.3254	0.7589	0.4539	0.72	0.7201	0.7199	0.3228	0.68	0.2008	0.52	0.5617	0.2002	0.9581	0.68	0.7359	0.865
01_grassWildFlowers	D_background_13.tif	01_grassWildFlowers.D_background_13.tif	01_grassWildFlowers.13	2_Diffuse	01_grassWildFlowers.2_Diffuse.Gen4_Mut0_IDR3	01_grassWildFlowers.2_Diffuse.Gen4_Mut0_IDR3.D_background_13	0	D_background_13.tif	602	Grass	01_grassWildFlowers	2_Diffuse	4	1	Middle	Gen4_Mut0_IDR3	367	Gen1_Mut0_ID3	Gen1_Mut0_ID3	-	0.9552	0.9411	0.8289	0.9254	0.6064	0.6417	0.3129	0.4381	0.879	0.2409	0.4948	0.8887	0.4239	0.1598	0.7599	0.4358	0.7212	0.6412	0.4583	0.2142	0.6566	0.6027	0.5188	0.5609	0.2501	0.3104	0.7581	0.7905	0.8778
01_grassWildFlowers	D_background_16.tif	01_grassWildFlowers.D_background_16.tif	01_grassWildFlowers.16	2_Diffuse	01_grassWildFlowers.2_Diffuse.Gen0_Mut0_ID12	01_grassWildFlowers.2_Diffuse.Gen0_Mut0_ID12.D_background_16	0	D_background_16.tif	603	Grass	01_grassWildFlowers	2_Diffuse	4	1	Middle	Gen0_Mut0_ID12	443	-	-	-	0.96	0.16	0.84	0.72	0.64	0.64	0.32	0.44	0.04	0.24	0.48	0.84	0.24	0.16	0.76	0.44	0.72	0.72	0.72	0.32	0.68	0.2	0.52	0.56	0.2	0.96	0.68	0.92	0.88
01_grassWildFlowers	D_background_4.tif	01_grassWildFlowers.D_background_4.tif	01_grassWildFlowers.4	2_Diffuse	01_grassWildFlowers.2_Diffuse.Gen4_Mut0_ID2	01_grassWildFlowers.2_Diffuse.Gen4_Mut0_ID2.D_background_4	0	D_background_4.tif	604	Grass	01_grassWildFlowers	2_Diffuse	4	1	Middle	Gen4_Mut0_ID2	487	Gen3_Mut0_ID1	Gen1_Mut0_ID7	-	0.0446	0.7769	0.1843	0.1639	0.8379	0.6619	0.8346	0.8343	0.2088	0.711	0.3902	0.2061	0.7054	0.928	0.4083	0.5998	0.2082	0.7259	0.5645	0.6323	0.6592	0.8361	0.195	0.7518	0.2894	0.0719	0.0955	0.5539	0.6332
01_grassWildFlowers	D_background_23.tif	01_grassWildFlowers.D_background_23.tif	01_grassWildFlowers.23	2_Diffuse	01_grassWildFlowers.2_Diffuse.Gen4_Mut0_IDR0	01_grassWildFlowers.2_Diffuse.Gen4_Mut0_IDR0.D_background_23	0	D_background_23.tif	605	Grass	01_grassWildFlowers	2_Diffuse	4	1	Middle	Gen4_Mut0_IDR0	490	Gen2_Mut0_ID0	Gen2_Mut0_ID0	-	0.2665	0.6458	0.6366	0.1855	0.2796	0.0651	0.742	0.1678	0.7946	0.1168	0.6123	0.3281	0.9123	0.3488	0.7375	0.6397	0.8741	0.4689	0.5588	0.7524	0.8447	0.2911	0.2887	0.8939	0.1229	0.2373	0.5376	0.2943	0.1548
01_grassWildFlowers	D_background_8.tif	01_grassWildFlowers.D_background_8.tif	01_grassWildFlowers.8	2_Diffuse	01_grassWildFlowers.2_Diffuse.Gen1_Mut0_ID1	01_grassWildFlowers.2_Diffuse.Gen1_Mut0_ID1.D_background_8	0	D_background_8.tif	606	Grass	01_grassWildFlowers	2_Diffuse	4	1	Middle	Gen1_Mut0_ID1	486	Gen0_Mut0_ID19	Gen0_Mut0_ID16	-	0.7472	0.6456	0.3639	0.4221	0.3145	0.0591	0.7405	0.1252	0.5203	0.5008	0.7601	0.5199	0.0402	0.7266	0.1885	0.72	0.1978	0.6816	0.6101	0.7524	0.9435	0.2905	0.2	0.9009	0.2625	0.0794	0.0903	0.6012	0.6374
01_grassWildFlowers	D_background_7.tif	01_grassWildFlowers.D_background_7.tif	01_grassWildFlowers.7	2_Diffuse	01_grassWildFlowers.2_Diffuse.Gen3_Mut0_IDR1	01_grassWildFlowers.2_Diffuse.Gen3_Mut0_IDR1.D_background_7	0	D_background_7.tif	607	Grass	01_grassWildFlowers	2_Diffuse	4	1	Middle	Gen3_Mut0_IDR1	384	Gen0_Mut0_ID18	Gen0_Mut0_ID18	-	0.92	0.48	0.48	0.8	0.08	0.32	0.04	0.08	0.8	0.56	0.4	0.48	0.88	0.48	0.2	0.28	0.52	0.92	0.36	0.72	0.92	0.52	0.92	0.04	0.56	0.36	0.8	0.56	0.68
01_grassWildFlowers	D_background_9.tif	01_grassWildFlowers.D_background_9.tif	01_grassWildFlowers.9	2_Diffuse	01_grassWildFlowers.2_Diffuse.Gen4_Mut0_ID8	01_grassWildFlowers.2_Diffuse.Gen4_Mut0_ID8.D_background_9	0	D_background_9.tif	608	Grass	01_grassWildFlowers	2_Diffuse	4	1	Middle	Gen4_Mut0_ID8	396	Gen3_Mut0_ID9	Gen1_Mut0_ID1	-	0.7348	0.7425	0.3779	0.4416	0.2974	0.0987	0.6354	0.2491	0.5327	0.4965	0.7132	0.6725	0.0412	0.724	0.2103	0.7192	0.196	0.6815	0.4576	0.1997	0.6181	0.3521	0.5285	0.4685	0.2621	0.0901	0.1702	0.6025	0.5806
01_grassWildFlowers	D_background_22.tif	01_grassWildFlowers.D_background_22.tif	01_grassWildFlowers.22	2_Diffuse	01_grassWildFlowers.2_Diffuse.Gen1_Mut0_ID7	01_grassWildFlowers.2_Diffuse.Gen1_Mut0_ID7.D_background_22	0	D_background_22.tif	609	Grass	01_grassWildFlowers	2_Diffuse	4	1	Middle	Gen1_Mut0_ID7	1283	Gen0_Mut0_ID1	Gen0_Mut0_ID20	-	0.0491	0.7601	0.8815	0.1638	0.7489	0.7745	0.8375	0.9329	0.2073	0.7842	0.3557	0.0852	0.7576	0.9282	0.2435	0.8802	0.56	0.9443	0.4804	0.9523	0.708	0.8381	0.1939	0.8237	0.3291	0.3175	0.72	0.1728	0.7335
01_grassWildFlowers	D_background_19.tif	01_grassWildFlowers.D_background_19.tif	01_grassWildFlowers.19	2_Diffuse	01_grassWildFlowers.2_Diffuse.Gen4_Mut0_IDR2	01_grassWildFlowers.2_Diffuse.Gen4_Mut0_IDR2.D_background_19	0	D_background_19.tif	610	Grass	01_grassWildFlowers	2_Diffuse	4	1	Middle	Gen4_Mut0_IDR2	379	Gen2_Mut0_ID8	Gen2_Mut0_ID8	-	0.8582	0.2099	0.7167	0.599	0.6043	0.2413	0.3144	0.8663	0.8501	0.7213	0.9122	0.8881	0.0474	0.5788	0.6502	0.5614	0.6414	0.1739	0.0956	0.7581	0.8403	0.3738	0.5177	0.9456	0.0753	0.5999	0.39	0.7913	0.5817
01_grassWildFlowers	D_background_5.tif	01_grassWildFlowers.D_background_5.tif	01_grassWildFlowers.5	2_Diffuse	01_grassWildFlowers.2_Diffuse.Gen4_Mut0_ID3	01_grassWildFlowers.2_Diffuse.Gen4_Mut0_ID3.D_background_5	0	D_background_5.tif	611	Grass	01_grassWildFlowers	2_Diffuse	4	1	Middle	Gen4_Mut0_ID3	486	Gen1_Mut0_ID7	Gen3_Mut0_ID1	-	0.5072	0.8291	0.8815	0.4437	0.7698	0.1381	0.8375	0.2144	0.4333	0.5061	0.356	0.4441	0.5278	0.682	0.2488	0.8795	0.5555	0.8924	0.5004	0.9229	0.5974	0.4452	0.5081	0.432	0.3208	0.2981	0.6775	0.1912	0.7335
01_grassWildFlowers	D_background_14.tif	01_grassWildFlowers.D_background_14.tif	01_grassWildFlowers.14	2_Diffuse	01_grassWildFlowers.2_Diffuse.Gen3_Mut0_ID9	01_grassWildFlowers.2_Diffuse.Gen3_Mut0_ID9.D_background_14	0	D_background_14.tif	612	Grass	01_grassWildFlowers	2_Diffuse	4	1	Middle	Gen3_Mut0_ID9	1686	Gen0_Mut0_ID9	Gen1_Mut0_ID3	-	0.2594	0.9323	0.8288	0.5637	0.2045	0.64	0.3197	0.6883	0.6826	0.4774	0.4946	0.96	0.4258	0.1787	0.8219	0.4329	0.7238	0.4001	0.4575	0.2146	0.6181	0.36	0.5285	0.3643	0.2542	0.2956	0.5843	0.7861	0.1861
01_grassWildFlowers	D_background_6.tif	01_grassWildFlowers.D_background_6.tif	01_grassWildFlowers.6	2_Diffuse	01_grassWildFlowers.2_Diffuse.Gen4_Mut0_ID9	01_grassWildFlowers.2_Diffuse.Gen4_Mut0_ID9.D_background_6	0	D_background_6.tif	613	Grass	01_grassWildFlowers	2_Diffuse	4	1	Middle	Gen4_Mut0_ID9	499	Gen1_Mut0_ID1	Gen3_Mut0_ID9	-	0.2715	0.8682	0.8152	0.5469	0.2189	0.6031	0.3986	0.5917	0.6712	0.4809	0.5332	0.8603	0.4248	0.1813	0.8008	0.4336	0.7256	0.4002	0.61	0.7673	0.9435	0.2975	0.2	0.8169	0.2546	0.2854	0.5173	0.7848	0.2358
01_grassWildFlowers	D_background_20.tif	01_grassWildFlowers.D_background_20.tif	01_grassWildFlowers.20	2_Diffuse	01_grassWildFlowers.2_Diffuse.Gen4_Mut0_ID1	01_grassWildFlowers.2_Diffuse.Gen4_Mut0_ID1.D_background_20	0	D_background_20.tif	614	Grass	01_grassWildFlowers	2_Diffuse	4	1	Middle	Gen4_Mut0_ID1	502	Gen3_Mut0_IDR1	Gen2_Mut0_ID2	-	0.92	0.4824	0.4931	0.7202	0.5991	0.3248	0.0483	0.7562	0.7973	0.2438	0.5903	0.4797	0.6839	0.9233	0.6293	0.28	0.543	0.9199	0.3601	0.7989	0.9196	0.5129	0.8719	0.7441	0.2281	0.3418	0.7915	0.5602	0.68
01_grassWildFlowers	D_background_0.tif	01_grassWildFlowers.D_background_0.tif	01_grassWildFlowers.0	2_Diffuse	01_grassWildFlowers.2_Diffuse.Gen4_Mut0_ID11	01_grassWildFlowers.2_Diffuse.Gen4_Mut0_ID11.D_background_0	0	D_background_0.tif	615	Grass	01_grassWildFlowers	2_Diffuse	4	1	Middle	Gen4_Mut0_ID11	391	Gen0_Mut0_ID12	Gen2_Mut0_ID2	-	0.8104	0.7131	0.8982	0.72	0.7346	0.7302	0.8198	0.8685	0.2065	0.24	0.4888	0.0898	0.7543	0.7943	0.6448	0.4741	0.7182	0.7231	0.7179	0.7963	0.68	0.2124	0.427	0.7991	0.2222	0.3387	0.68	0.9192	0.88
01_grassWildFlowers	D_background_21.tif	01_grassWildFlowers.D_background_21.tif	01_grassWildFlowers.21	2_Diffuse	01_grassWildFlowers.2_Diffuse.Gen3_Mut0_ID8	01_grassWildFlowers.2_Diffuse.Gen3_Mut0_ID8.D_background_21	0	D_background_21.tif	616	Grass	01_grassWildFlowers	2_Diffuse	4	1	Middle	Gen3_Mut0_ID8	375	Gen1_Mut0_ID3	Gen0_Mut0_ID9	-	0.9352	0.8907	0.1201	0.9216	0.6018	0.1217	0.9532	0.546	0.8235	0.2436	0.3202	0.8887	0.5581	0.2982	0.7621	0.6429	0.9573	0.6411	0.1608	0.2796	0.2424	0.6027	0.6697	0.5565	0.7558	0.8148	0.7297	0.2444	0.8046
01_grassWildFlowers	D_background_11.tif	01_grassWildFlowers.D_background_11.tif	01_grassWildFlowers.11	2_Diffuse	01_grassWildFlowers.2_Diffuse.Gen2_Mut0_ID9	01_grassWildFlowers.2_Diffuse.Gen2_Mut0_ID9.D_background_11	0	D_background_11.tif	617	Grass	01_grassWildFlowers	2_Diffuse	4	1	Middle	Gen2_Mut0_ID9	1477	Gen0_Mut0_ID16	Gen0_Mut0_ID15	-	0.5006	0.0896	0.4033	0.2029	0.8758	0.5187	0.1794	0.3334	0.5388	0.9587	0.8863	0.4698	0.5127	0.6785	0.4231	0.5987	0.1186	0.651	0.6248	0.6018	0.605	0.84	0.2654	0.1742	0.0442	0.0401	0.3144	0.7277	0.82
01_grassWildFlowers	D_background_18.tif	01_grassWildFlowers.D_background_18.tif	01_grassWildFlowers.18	2_Diffuse	01_grassWildFlowers.2_Diffuse.Gen4_Mut0_IDR1	01_grassWildFlowers.2_Diffuse.Gen4_Mut0_IDR1.D_background_18	0	D_background_18.tif	618	Grass	01_grassWildFlowers	2_Diffuse	4	1	Middle	Gen4_Mut0_IDR1	450	Gen1_Mut0_ID9	Gen1_Mut0_ID9	-	0.2467	0.8124	0.6382	0.1208	0.1648	0.4966	0.9599	0.7649	0.6784	0.2032	0.5615	0.3883	0.9344	0.3379	0.8481	0.6344	0.966	0.4333	0.0606	0.2842	0.2002	0.3174	0.757	0.7507	0.1222	0.2408	0.5379	0.2364	0.1306
01_grassWildFlowers	D_background_15.tif	01_grassWildFlowers.D_background_15.tif	01_grassWildFlowers.15	2_Diffuse	01_grassWildFlowers.2_Diffuse.Gen2_Mut0_ID2	01_grassWildFlowers.2_Diffuse.Gen2_Mut0_ID2.D_background_15	0	D_background_15.tif	619	Grass	01_grassWildFlowers	2_Diffuse	4	1	Middle	Gen2_Mut0_ID2	372	Gen0_Mut0_ID12	Gen1_Mut0_ID7	-	0.8103	0.7582	0.8895	0.72	0.7388	0.748	0.8371	0.8945	0.2067	0.2403	0.5936	0.0875	0.6826	0.9239	0.6437	0.4836	0.7182	0.7232	0.7178	0.799	0.68	0.2131	0.427	0.8008	0.2224	0.3368	0.68	0.7351	0.865
01_grassWildFlowers	D_background_2.tif	01_grassWildFlowers.D_background_2.tif	01_grassWildFlowers.2	2_Diffuse	01_grassWildFlowers.2_Diffuse.Gen3_Mut0_IDR0	01_grassWildFlowers.2_Diffuse.Gen3_Mut0_IDR0.D_background_2	0	D_background_2.tif	620	Grass	01_grassWildFlowers	2_Diffuse	4	1	Middle	Gen3_Mut0_IDR0	414	Gen0_Mut0_ID15	Gen0_Mut0_ID15	-	0.48	0.28	0.72	0.76	0.88	0.24	0.4	0.32	0.48	0.96	0.92	0.92	0.52	0.52	0.8	0.56	0.64	0.04	0.08	0.6	0.48	0.92	0.6	0.16	0.08	0.6	0.44	0.72	0.84
01_grassWildFlowers	D_background_12.tif	01_grassWildFlowers.D_background_12.tif	01_grassWildFlowers.12	2_Diffuse	01_grassWildFlowers.2_Diffuse.Gen4_Mut0_ID0	01_grassWildFlowers.2_Diffuse.Gen4_Mut0_ID0.D_background_12	0	D_background_12.tif	621	Grass	01_grassWildFlowers	2_Diffuse	4	1	Middle	Gen4_Mut0_ID0	333	Gen2_Mut0_ID2	Gen3_Mut0_IDR1	-	0.8103	0.7557	0.8759	0.7998	0.281	0.7431	0.8287	0.2565	0.2095	0.5565	0.4033	0.0878	0.8787	0.4806	0.2149	0.4836	0.6916	0.7233	0.7177	0.7201	0.6804	0.2203	0.481	0.1017	0.5542	0.3527	0.6893	0.7349	0.865
01_grassWildFlowers	D_background_3.tif	01_grassWildFlowers.D_background_3.tif	01_grassWildFlowers.3	2_Diffuse	01_grassWildFlowers.2_Diffuse.Gen3_Mut0_ID1	01_grassWildFlowers.2_Diffuse.Gen3_Mut0_ID1.D_background_3	0	D_background_3.tif	622	Grass	01_grassWildFlowers	2_Diffuse	4	1	Middle	Gen3_Mut0_ID1	441	Gen2_Mut0_ID5	Gen2_Mut0_ID9	-	0.5027	0.8425	0.1843	0.4438	0.8652	0.0428	0.8346	0.128	0.4348	0.4489	0.3905	0.5323	0.4856	0.6818	0.4138	0.5991	0.2037	0.6443	0.5908	0.5999	0.5653	0.4432	0.5092	0.3715	0.2788	0.0508	0.0499	0.5733	0.6332
01_grassWildFlowers	D_background_17.tif	01_grassWildFlowers.D_background_17.tif	01_grassWildFlowers.17	2_Diffuse	01_grassWildFlowers.2_Diffuse.Gen3_Mut0_ID0	01_grassWildFlowers.2_Diffuse.Gen3_Mut0_ID0.D_background_17	0	D_background_17.tif	623	Grass	01_grassWildFlowers	2_Diffuse	4	1	Middle	Gen3_Mut0_ID0	427	Gen2_Mut0_ID9	Gen2_Mut0_ID5	-	0.7177	0.0945	0.3399	0.2273	0.2898	0.5247	0.2822	0.3244	0.5388	0.9496	0.8817	0.4698	0.1423	0.7379	0.289	0.7053	0.1191	0.6503	0.2064	0.2834	0.1476	0.7329	0.3457	0.1759	0.0454	0.7711	0.2875	0.6628	0.7388
01_grassWildFlowers	D_background_1.tif	01_grassWildFlowers.D_background_1.tif	01_grassWildFlowers.1	2_Diffuse	01_grassWildFlowers.2_Diffuse.Gen3_Mut0_ID2	01_grassWildFlowers.2_Diffuse.Gen3_Mut0_ID2.D_background_1	0	D_background_1.tif	624	Grass	01_grassWildFlowers	2_Diffuse	4	1	Middle	Gen3_Mut0_ID2	407	Gen2_Mut0_ID0	Gen2_Mut0_ID8	-	0.8575	0.2765	0.645	0.1871	0.6043	0.2251	0.6891	0.1681	0.8416	0.7183	0.8808	0.4077	0.6795	0.5402	0.6502	0.613	0.6456	0.39	0.5294	0.6452	0.8404	0.2952	0.5173	0.9048	0.1228	0.1756	0.4917	0.7702	0.5667
01_grassWildFlowers	D_background_0.tif	01_grassWildFlowers.D_background_0.tif	01_grassWildFlowers.0	2_Diffuse	01_grassWildFlowers.2_Diffuse.Gen0_Mut0_ID12	01_grassWildFlowers.2_Diffuse.Gen0_Mut0_ID12.D_background_0	0	D_background_0.tif	625	Grass	01_grassWildFlowers	2_Diffuse	5	1	Middle	Gen0_Mut0_ID12	779	-	-	-	0.96	0.16	0.84	0.72	0.64	0.64	0.32	0.44	0.04	0.24	0.48	0.84	0.24	0.16	0.76	0.44	0.72	0.72	0.72	0.32	0.68	0.2	0.52	0.56	0.2	0.96	0.68	0.92	0.88
01_grassWildFlowers	D_background_7.tif	01_grassWildFlowers.D_background_7.tif	01_grassWildFlowers.7	2_Diffuse	01_grassWildFlowers.2_Diffuse.Gen4_Mut0_IDR0	01_grassWildFlowers.2_Diffuse.Gen4_Mut0_IDR0.D_background_7	0	D_background_7.tif	626	Grass	01_grassWildFlowers	2_Diffuse	5	1	Middle	Gen4_Mut0_IDR0	544	Gen2_Mut0_ID0	Gen2_Mut0_ID0	-	0.2665	0.6458	0.6366	0.1855	0.2796	0.0651	0.742	0.1678	0.7946	0.1168	0.6123	0.3281	0.9123	0.3488	0.7375	0.6397	0.8741	0.4689	0.5588	0.7524	0.8447	0.2911	0.2887	0.8939	0.1229	0.2373	0.5376	0.2943	0.1548
01_grassWildFlowers	D_background_10.tif	01_grassWildFlowers.D_background_10.tif	01_grassWildFlowers.10	2_Diffuse	01_grassWildFlowers.2_Diffuse.Gen1_Mut0_ID7	01_grassWildFlowers.2_Diffuse.Gen1_Mut0_ID7.D_background_10	0	D_background_10.tif	627	Grass	01_grassWildFlowers	2_Diffuse	5	1	Middle	Gen1_Mut0_ID7	483	Gen0_Mut0_ID1	Gen0_Mut0_ID20	-	0.0491	0.7601	0.8815	0.1638	0.7489	0.7745	0.8375	0.9329	0.2073	0.7842	0.3557	0.0852	0.7576	0.9282	0.2435	0.8802	0.56	0.9443	0.4804	0.9523	0.708	0.8381	0.1939	0.8237	0.3291	0.3175	0.72	0.1728	0.7335
01_grassWildFlowers	D_background_23.tif	01_grassWildFlowers.D_background_23.tif	01_grassWildFlowers.23	2_Diffuse	01_grassWildFlowers.2_Diffuse.Gen5_Mut0_IDR0	01_grassWildFlowers.2_Diffuse.Gen5_Mut0_IDR0.D_background_23	0	D_background_23.tif	628	Grass	01_grassWildFlowers	2_Diffuse	5	1	Middle	Gen5_Mut0_IDR0	437	Gen2_Mut0_ID2	Gen2_Mut0_ID2	-	0.8103	0.7582	0.8895	0.72	0.7388	0.748	0.8371	0.8945	0.2067	0.2403	0.5936	0.0875	0.6826	0.9239	0.6437	0.4836	0.7182	0.7232	0.7178	0.799	0.68	0.2131	0.427	0.8008	0.2224	0.3368	0.68	0.7351	0.865
01_grassWildFlowers	D_background_5.tif	01_grassWildFlowers.D_background_5.tif	01_grassWildFlowers.5	2_Diffuse	01_grassWildFlowers.2_Diffuse.Gen4_Mut0_ID9	01_grassWildFlowers.2_Diffuse.Gen4_Mut0_ID9.D_background_5	0	D_background_5.tif	629	Grass	01_grassWildFlowers	2_Diffuse	5	1	Middle	Gen4_Mut0_ID9	434	Gen1_Mut0_ID1	Gen3_Mut0_ID9	-	0.2715	0.8682	0.8152	0.5469	0.2189	0.6031	0.3986	0.5917	0.6712	0.4809	0.5332	0.8603	0.4248	0.1813	0.8008	0.4336	0.7256	0.4002	0.61	0.7673	0.9435	0.2975	0.2	0.8169	0.2546	0.2854	0.5173	0.7848	0.2358
01_grassWildFlowers	D_background_9.tif	01_grassWildFlowers.D_background_9.tif	01_grassWildFlowers.9	2_Diffuse	01_grassWildFlowers.2_Diffuse.Gen5_Mut0_ID3	01_grassWildFlowers.2_Diffuse.Gen5_Mut0_ID3.D_background_9	0	D_background_9.tif	630	Grass	01_grassWildFlowers	2_Diffuse	5	1	Middle	Gen5_Mut0_ID3	469	Gen4_Mut0_ID9	Gen2_Mut0_ID9	-	0.4862	0.7851	0.8152	0.2377	0.8759	0.5375	0.3986	0.5917	0.6691	0.9032	0.8722	0.8594	0.4299	0.2017	0.4234	0.5852	0.5968	0.4494	0.6216	0.7637	0.6283	0.3877	0.2147	0.1792	0.2195	0.0795	0.4873	0.7288	0.3181
01_grassWildFlowers	D_background_17.tif	01_grassWildFlowers.D_background_17.tif	01_grassWildFlowers.17	2_Diffuse	01_grassWildFlowers.2_Diffuse.Gen5_Mut0_IDR2	01_grassWildFlowers.2_Diffuse.Gen5_Mut0_IDR2.D_background_17	0	D_background_17.tif	631	Grass	01_grassWildFlowers	2_Diffuse	5	1	Middle	Gen5_Mut0_IDR2	444	Gen3_Mut0_ID2	Gen3_Mut0_ID2	-	0.8575	0.2765	0.645	0.1871	0.6043	0.2251	0.6891	0.1681	0.8416	0.7183	0.8808	0.4077	0.6795	0.5402	0.6502	0.613	0.6456	0.39	0.5294	0.6452	0.8404	0.2952	0.5173	0.9048	0.1228	0.1756	0.4917	0.7702	0.5667
01_grassWildFlowers	D_background_19.tif	01_grassWildFlowers.D_background_19.tif	01_grassWildFlowers.19	2_Diffuse	01_grassWildFlowers.2_Diffuse.Gen4_Mut0_ID3	01_grassWildFlowers.2_Diffuse.Gen4_Mut0_ID3.D_background_19	0	D_background_19.tif	632	Grass	01_grassWildFlowers	2_Diffuse	5	1	Middle	Gen4_Mut0_ID3	448	Gen1_Mut0_ID7	Gen3_Mut0_ID1	-	0.5072	0.8291	0.8815	0.4437	0.7698	0.1381	0.8375	0.2144	0.4333	0.5061	0.356	0.4441	0.5278	0.682	0.2488	0.8795	0.5555	0.8924	0.5004	0.9229	0.5974	0.4452	0.5081	0.432	0.3208	0.2981	0.6775	0.1912	0.7335
01_grassWildFlowers	D_background_15.tif	01_grassWildFlowers.D_background_15.tif	01_grassWildFlowers.15	2_Diffuse	01_grassWildFlowers.2_Diffuse.Gen5_Mut0_ID5	01_grassWildFlowers.2_Diffuse.Gen5_Mut0_ID5.D_background_15	0	D_background_15.tif	633	Grass	01_grassWildFlowers	2_Diffuse	5	1	Middle	Gen5_Mut0_ID5	444	Gen0_Mut0_ID12	Gen1_Mut0_ID7	-	0.1609	0.7588	0.8814	0.1638	0.6448	0.64	0.3088	0.4402	0.0414	0.278	0.4517	0.8335	0.3087	0.1864	0.7598	0.5233	0.7166	0.7689	0.4714	0.9112	0.707	0.8025	0.2304	0.8228	0.3165	0.3227	0.72	0.2477	0.7335
01_grassWildFlowers	D_background_12.tif	01_grassWildFlowers.D_background_12.tif	01_grassWildFlowers.12	2_Diffuse	01_grassWildFlowers.2_Diffuse.Gen4_Mut0_ID1	01_grassWildFlowers.2_Diffuse.Gen4_Mut0_ID1.D_background_12	0	D_background_12.tif	634	Grass	01_grassWildFlowers	2_Diffuse	5	1	Middle	Gen4_Mut0_ID1	683	Gen3_Mut0_IDR1	Gen2_Mut0_ID2	-	0.92	0.4824	0.4931	0.7202	0.5991	0.3248	0.0483	0.7562	0.7973	0.2438	0.5903	0.4797	0.6839	0.9233	0.6293	0.28	0.543	0.9199	0.3601	0.7989	0.9196	0.5129	0.8719	0.7441	0.2281	0.3418	0.7915	0.5602	0.68
01_grassWildFlowers	D_background_1.tif	01_grassWildFlowers.D_background_1.tif	01_grassWildFlowers.1	2_Diffuse	01_grassWildFlowers.2_Diffuse.Gen5_Mut0_ID7	01_grassWildFlowers.2_Diffuse.Gen5_Mut0_ID7.D_background_1	0	D_background_1.tif	635	Grass	01_grassWildFlowers	2_Diffuse	5	1	Middle	Gen5_Mut0_ID7	511	Gen4_Mut0_IDR1	Gen4_Mut0_ID1	-	0.2467	0.4824	0.4987	0.6073	0.5205	0.4918	0.0788	0.7565	0.7965	0.2117	0.5621	0.3883	0.9344	0.8596	0.6297	0.6093	0.5611	0.4376	0.3265	0.2842	0.3349	0.5029	0.7757	0.7442	0.1354	0.249	0.7555	0.2709	0.6787
01_grassWildFlowers	D_background_3.tif	01_grassWildFlowers.D_background_3.tif	01_grassWildFlowers.3	2_Diffuse	01_grassWildFlowers.2_Diffuse.Gen4_Mut0_ID2	01_grassWildFlowers.2_Diffuse.Gen4_Mut0_ID2.D_background_3	0	D_background_3.tif	636	Grass	01_grassWildFlowers	2_Diffuse	5	1	Middle	Gen4_Mut0_ID2	451	Gen3_Mut0_ID1	Gen1_Mut0_ID7	-	0.0446	0.7769	0.1843	0.1639	0.8379	0.6619	0.8346	0.8343	0.2088	0.711	0.3902	0.2061	0.7054	0.928	0.4083	0.5998	0.2082	0.7259	0.5645	0.6323	0.6592	0.8361	0.195	0.7518	0.2894	0.0719	0.0955	0.5539	0.6332
01_grassWildFlowers	D_background_6.tif	01_grassWildFlowers.D_background_6.tif	01_grassWildFlowers.6	2_Diffuse	01_grassWildFlowers.2_Diffuse.Gen5_Mut0_IDR1	01_grassWildFlowers.2_Diffuse.Gen5_Mut0_IDR1.D_background_6	0	D_background_6.tif	637	Grass	01_grassWildFlowers	2_Diffuse	5	1	Middle	Gen5_Mut0_IDR1	434	Gen3_Mut0_ID8	Gen3_Mut0_ID8	-	0.9352	0.8907	0.1201	0.9216	0.6018	0.1217	0.9532	0.546	0.8235	0.2436	0.3202	0.8887	0.5581	0.2982	0.7621	0.6429	0.9573	0.6411	0.1608	0.2796	0.2424	0.6027	0.6697	0.5565	0.7558	0.8148	0.7297	0.2444	0.8046
01_grassWildFlowers	D_background_22.tif	01_grassWildFlowers.D_background_22.tif	01_grassWildFlowers.22	2_Diffuse	01_grassWildFlowers.2_Diffuse.Gen5_Mut0_ID4	01_grassWildFlowers.2_Diffuse.Gen5_Mut0_ID4.D_background_22	0	D_background_22.tif	638	Grass	01_grassWildFlowers	2_Diffuse	5	1	Middle	Gen5_Mut0_ID4	1102	Gen1_Mut0_ID7	Gen0_Mut0_ID12	-	0.8295	0.1613	0.8401	0.72	0.7439	0.7745	0.8487	0.9327	0.2058	0.7431	0.3992	0.0917	0.6761	0.9008	0.2437	0.7686	0.5635	0.8723	0.729	0.3642	0.681	0.2379	0.4781	0.5609	0.2141	0.9547	0.68	0.8355	0.88
01_grassWildFlowers	D_background_8.tif	01_grassWildFlowers.D_background_8.tif	01_grassWildFlowers.8	2_Diffuse	01_grassWildFlowers.2_Diffuse.Gen5_Mut0_ID6	01_grassWildFlowers.2_Diffuse.Gen5_Mut0_ID6.D_background_8	0	D_background_8.tif	639	Grass	01_grassWildFlowers	2_Diffuse	5	1	Middle	Gen5_Mut0_ID6	527	Gen4_Mut0_ID1	Gen4_Mut0_IDR1	-	0.92	0.8124	0.6324	0.2717	0.2678	0.3298	0.9284	0.7646	0.6792	0.2317	0.5897	0.4797	0.6839	0.4106	0.8477	0.3072	0.9471	0.9155	0.0992	0.7989	0.7402	0.328	0.8484	0.7506	0.2126	0.3328	0.5827	0.5209	0.1319
01_grassWildFlowers	D_background_13.tif	01_grassWildFlowers.D_background_13.tif	01_grassWildFlowers.13	2_Diffuse	01_grassWildFlowers.2_Diffuse.Gen5_Mut0_ID1	01_grassWildFlowers.2_Diffuse.Gen5_Mut0_ID1.D_background_13	0	D_background_13.tif	640	Grass	01_grassWildFlowers	2_Diffuse	5	1	Middle	Gen5_Mut0_ID1	467	Gen4_Mut0_IDR0	Gen3_Mut0_ID9	-	0.2598	0.8893	0.8286	0.4969	0.2048	0.6146	0.3228	0.6472	0.7762	0.1407	0.6123	0.3291	0.8086	0.3323	0.7401	0.6056	0.874	0.4673	0.5466	0.7458	0.8167	0.3058	0.2893	0.8433	0.1392	0.2492	0.5843	0.7679	0.1858
01_grassWildFlowers	D_background_20.tif	01_grassWildFlowers.D_background_20.tif	01_grassWildFlowers.20	2_Diffuse	01_grassWildFlowers.2_Diffuse.Gen2_Mut0_ID9	01_grassWildFlowers.2_Diffuse.Gen2_Mut0_ID9.D_background_20	0	D_background_20.tif	641	Grass	01_grassWildFlowers	2_Diffuse	5	1	Middle	Gen2_Mut0_ID9	450	Gen0_Mut0_ID16	Gen0_Mut0_ID15	-	0.5006	0.0896	0.4033	0.2029	0.8758	0.5187	0.1794	0.3334	0.5388	0.9587	0.8863	0.4698	0.5127	0.6785	0.4231	0.5987	0.1186	0.651	0.6248	0.6018	0.605	0.84	0.2654	0.1742	0.0442	0.0401	0.3144	0.7277	0.82
01_grassWildFlowers	D_background_16.tif	01_grassWildFlowers.D_background_16.tif	01_grassWildFlowers.16	2_Diffuse	01_grassWildFlowers.2_Diffuse.Gen4_Mut0_IDR1	01_grassWildFlowers.2_Diffuse.Gen4_Mut0_IDR1.D_background_16	0	D_background_16.tif	642	Grass	01_grassWildFlowers	2_Diffuse	5	1	Middle	Gen4_Mut0_IDR1	1614	Gen1_Mut0_ID9	Gen1_Mut0_ID9	-	0.2467	0.8124	0.6382	0.1208	0.1648	0.4966	0.9599	0.7649	0.6784	0.2032	0.5615	0.3883	0.9344	0.3379	0.8481	0.6344	0.966	0.4333	0.0606	0.2842	0.2002	0.3174	0.757	0.7507	0.1222	0.2408	0.5379	0.2364	0.1306
01_grassWildFlowers	D_background_21.tif	01_grassWildFlowers.D_background_21.tif	01_grassWildFlowers.21	2_Diffuse	01_grassWildFlowers.2_Diffuse.Gen5_Mut0_ID8	01_grassWildFlowers.2_Diffuse.Gen5_Mut0_ID8.D_background_21	0	D_background_21.tif	643	Grass	01_grassWildFlowers	2_Diffuse	5	1	Middle	Gen5_Mut0_ID8	1132	Gen4_Mut0_ID2	Gen1_Mut0_ID1	-	0.0567	0.6698	0.3484	0.1766	0.8087	0.5855	0.7496	0.1537	0.2452	0.711	0.3979	0.3137	0.1773	0.7277	0.1613	0.72	0.1978	0.6817	0.5645	0.6345	0.6624	0.8282	0.1987	0.7723	0.2639	0.072	0.094	0.5632	0.6371
01_grassWildFlowers	D_background_18.tif	01_grassWildFlowers.D_background_18.tif	01_grassWildFlowers.18	2_Diffuse	01_grassWildFlowers.2_Diffuse.Gen3_Mut0_ID1	01_grassWildFlowers.2_Diffuse.Gen3_Mut0_ID1.D_background_18	0	D_background_18.tif	644	Grass	01_grassWildFlowers	2_Diffuse	5	1	Middle	Gen3_Mut0_ID1	456	Gen2_Mut0_ID5	Gen2_Mut0_ID9	-	0.5027	0.8425	0.1843	0.4438	0.8652	0.0428	0.8346	0.128	0.4348	0.4489	0.3905	0.5323	0.4856	0.6818	0.4138	0.5991	0.2037	0.6443	0.5908	0.5999	0.5653	0.4432	0.5092	0.3715	0.2788	0.0508	0.0499	0.5733	0.6332
01_grassWildFlowers	D_background_4.tif	01_grassWildFlowers.D_background_4.tif	01_grassWildFlowers.4	2_Diffuse	01_grassWildFlowers.2_Diffuse.Gen5_Mut0_ID0	01_grassWildFlowers.2_Diffuse.Gen5_Mut0_ID0.D_background_4	0	D_background_4.tif	645	Grass	01_grassWildFlowers	2_Diffuse	5	1	Middle	Gen5_Mut0_ID0	563	Gen3_Mut0_ID9	Gen4_Mut0_IDR0	-	0.2661	0.6985	0.6368	0.2722	0.2793	0.0917	0.7389	0.2128	0.7058	0.4516	0.4946	0.959	0.5889	0.1973	0.8192	0.4759	0.7239	0.4017	0.4717	0.2213	0.6508	0.3387	0.5279	0.421	0.2351	0.2788	0.5376	0.3132	0.1551
01_grassWildFlowers	D_background_11.tif	01_grassWildFlowers.D_background_11.tif	01_grassWildFlowers.11	2_Diffuse	01_grassWildFlowers.2_Diffuse.Gen1_Mut0_ID1	01_grassWildFlowers.2_Diffuse.Gen1_Mut0_ID1.D_background_11	0	D_background_11.tif	646	Grass	01_grassWildFlowers	2_Diffuse	5	1	Middle	Gen1_Mut0_ID1	1253	Gen0_Mut0_ID19	Gen0_Mut0_ID16	-	0.7472	0.6456	0.3639	0.4221	0.3145	0.0591	0.7405	0.1252	0.5203	0.5008	0.7601	0.5199	0.0402	0.7266	0.1885	0.72	0.1978	0.6816	0.6101	0.7524	0.9435	0.2905	0.2	0.9009	0.2625	0.0794	0.0903	0.6012	0.6374
01_grassWildFlowers	D_background_2.tif	01_grassWildFlowers.D_background_2.tif	01_grassWildFlowers.2	2_Diffuse	01_grassWildFlowers.2_Diffuse.Gen5_Mut0_ID2	01_grassWildFlowers.2_Diffuse.Gen5_Mut0_ID2.D_background_2	0	D_background_2.tif	647	Grass	01_grassWildFlowers	2_Diffuse	5	1	Middle	Gen5_Mut0_ID2	530	Gen2_Mut0_ID9	Gen4_Mut0_ID9	-	0.2875	0.1843	0.4033	0.5076	0.2188	0.5749	0.1794	0.3334	0.5409	0.545	0.5479	0.4707	0.5073	0.6572	0.8005	0.4484	0.3042	0.5837	0.6148	0.6055	0.9165	0.7257	0.2431	0.8119	0.0887	0.2361	0.351	0.7837	0.718
01_grassWildFlowers	D_background_14.tif	01_grassWildFlowers.D_background_14.tif	01_grassWildFlowers.14	2_Diffuse	01_grassWildFlowers.2_Diffuse.Gen3_Mut0_ID9	01_grassWildFlowers.2_Diffuse.Gen3_Mut0_ID9.D_background_14	0	D_background_14.tif	648	Grass	01_grassWildFlowers	2_Diffuse	5	1	Middle	Gen3_Mut0_ID9	1135	Gen0_Mut0_ID9	Gen1_Mut0_ID3	-	0.2594	0.9323	0.8288	0.5637	0.2045	0.64	0.3197	0.6883	0.6826	0.4774	0.4946	0.96	0.4258	0.1787	0.8219	0.4329	0.7238	0.4001	0.4575	0.2146	0.6181	0.36	0.5285	0.3643	0.2542	0.2956	0.5843	0.7861	0.1861
01_grassWildFlowers	D_background_20.tif	01_grassWildFlowers.D_background_20.tif	01_grassWildFlowers.20	2_Diffuse	01_grassWildFlowers.2_Diffuse.Gen4_Mut0_ID1	01_grassWildFlowers.2_Diffuse.Gen4_Mut0_ID1.D_background_20	0	D_background_20.tif	649	Grass	01_grassWildFlowers	2_Diffuse	6	1	Middle	Gen4_Mut0_ID1	516	Gen3_Mut0_IDR1	Gen2_Mut0_ID2	-	0.92	0.4824	0.4931	0.7202	0.5991	0.3248	0.0483	0.7562	0.7973	0.2438	0.5903	0.4797	0.6839	0.9233	0.6293	0.28	0.543	0.9199	0.3601	0.7989	0.9196	0.5129	0.8719	0.7441	0.2281	0.3418	0.7915	0.5602	0.68
01_grassWildFlowers	D_background_5.tif	01_grassWildFlowers.D_background_5.tif	01_grassWildFlowers.5	2_Diffuse	01_grassWildFlowers.2_Diffuse.Gen5_Mut0_ID2	01_grassWildFlowers.2_Diffuse.Gen5_Mut0_ID2.D_background_5	0	D_background_5.tif	650	Grass	01_grassWildFlowers	2_Diffuse	6	1	Middle	Gen5_Mut0_ID2	679	Gen2_Mut0_ID9	Gen4_Mut0_ID9	-	0.2875	0.1843	0.4033	0.5076	0.2188	0.5749	0.1794	0.3334	0.5409	0.545	0.5479	0.4707	0.5073	0.6572	0.8005	0.4484	0.3042	0.5837	0.6148	0.6055	0.9165	0.7257	0.2431	0.8119	0.0887	0.2361	0.351	0.7837	0.718
01_grassWildFlowers	D_background_21.tif	01_grassWildFlowers.D_background_21.tif	01_grassWildFlowers.21	2_Diffuse	01_grassWildFlowers.2_Diffuse.Gen4_Mut0_IDR1	01_grassWildFlowers.2_Diffuse.Gen4_Mut0_IDR1.D_background_21	0	D_background_21.tif	651	Grass	01_grassWildFlowers	2_Diffuse	6	1	Middle	Gen4_Mut0_IDR1	521	Gen1_Mut0_ID9	Gen1_Mut0_ID9	-	0.2467	0.8124	0.6382	0.1208	0.1648	0.4966	0.9599	0.7649	0.6784	0.2032	0.5615	0.3883	0.9344	0.3379	0.8481	0.6344	0.966	0.4333	0.0606	0.2842	0.2002	0.3174	0.757	0.7507	0.1222	0.2408	0.5379	0.2364	0.1306
01_grassWildFlowers	D_background_0.tif	01_grassWildFlowers.D_background_0.tif	01_grassWildFlowers.0	2_Diffuse	01_grassWildFlowers.2_Diffuse.Gen6_Mut0_ID4	01_grassWildFlowers.2_Diffuse.Gen6_Mut0_ID4.D_background_0	0	D_background_0.tif	652	Grass	01_grassWildFlowers	2_Diffuse	6	1	Middle	Gen6_Mut0_ID4	482	Gen3_Mut0_ID9	Gen5_Mut0_ID6	-	0.8063	0.9403	0.6598	0.2791	0.2678	0.6716	0.457	0.7106	0.6826	0.247	0.527	0.9537	0.4265	0.3869	0.8462	0.1897	0.928	0.9047	0.1361	0.7554	0.6263	0.3518	0.5488	0.3643	0.2542	0.2966	0.5891	0.7181	0.1857
01_grassWildFlowers	D_background_14.tif	01_grassWildFlowers.D_background_14.tif	01_grassWildFlowers.14	2_Diffuse	01_grassWildFlowers.2_Diffuse.Gen6_Mut0_ID2	01_grassWildFlowers.2_Diffuse.Gen6_Mut0_ID2.D_background_14	0	D_background_14.tif	653	Grass	01_grassWildFlowers	2_Diffuse	6	1	Middle	Gen6_Mut0_ID2	499	Gen1_Mut0_ID1	Gen0_Mut0_ID12	-	0.7433	0.2294	0.7552	0.4233	0.7266	0.6476	0.6063	0.1881	0.1232	0.4965	0.7368	0.762	0.0474	0.705	0.731	0.4832	0.7193	0.725	0.7565	0.3276	0.9276	0.2777	0.2159	0.8418	0.2139	0.1309	0.5515	0.603	0.8783
01_grassWildFlowers	D_background_10.tif	01_grassWildFlowers.D_background_10.tif	01_grassWildFlowers.10	2_Diffuse	01_grassWildFlowers.2_Diffuse.Gen5_Mut0_ID8	01_grassWildFlowers.2_Diffuse.Gen5_Mut0_ID8.D_background_10	0	D_background_10.tif	654	Grass	01_grassWildFlowers	2_Diffuse	6	1	Middle	Gen5_Mut0_ID8	506	Gen4_Mut0_ID2	Gen1_Mut0_ID1	-	0.0567	0.6698	0.3484	0.1766	0.8087	0.5855	0.7496	0.1537	0.2452	0.711	0.3979	0.3137	0.1773	0.7277	0.1613	0.72	0.1978	0.6817	0.5645	0.6345	0.6624	0.8282	0.1987	0.7723	0.2639	0.072	0.094	0.5632	0.6371
01_grassWildFlowers	D_background_19.tif	01_grassWildFlowers.D_background_19.tif	01_grassWildFlowers.19	2_Diffuse	01_grassWildFlowers.2_Diffuse.Gen4_Mut0_IDR0	01_grassWildFlowers.2_Diffuse.Gen4_Mut0_IDR0.D_background_19	0	D_background_19.tif	655	Grass	01_grassWildFlowers	2_Diffuse	6	1	Middle	Gen4_Mut0_IDR0	631	Gen2_Mut0_ID0	Gen2_Mut0_ID0	-	0.2665	0.6458	0.6366	0.1855	0.2796	0.0651	0.742	0.1678	0.7946	0.1168	0.6123	0.3281	0.9123	0.3488	0.7375	0.6397	0.8741	0.4689	0.5588	0.7524	0.8447	0.2911	0.2887	0.8939	0.1229	0.2373	0.5376	0.2943	0.1548
01_grassWildFlowers	D_background_1.tif	01_grassWildFlowers.D_background_1.tif	01_grassWildFlowers.1	2_Diffuse	01_grassWildFlowers.2_Diffuse.Gen6_Mut0_IDR1	01_grassWildFlowers.2_Diffuse.Gen6_Mut0_IDR1.D_background_1	0	D_background_1.tif	656	Grass	01_grassWildFlowers	2_Diffuse	6	1	Middle	Gen6_Mut0_IDR1	564	Gen1_Mut0_ID7	Gen1_Mut0_ID7	-	0.0491	0.7601	0.8815	0.1638	0.7489	0.7745	0.8375	0.9329	0.2073	0.7842	0.3557	0.0852	0.7576	0.9282	0.2435	0.8802	0.56	0.9443	0.4804	0.9523	0.708	0.8381	0.1939	0.8237	0.3291	0.3175	0.72	0.1728	0.7335
01_grassWildFlowers	D_background_17.tif	01_grassWildFlowers.D_background_17.tif	01_grassWildFlowers.17	2_Diffuse	01_grassWildFlowers.2_Diffuse.Gen6_Mut0_IDR2	01_grassWildFlowers.2_Diffuse.Gen6_Mut0_IDR2.D_background_17	0	D_background_17.tif	657	Grass	01_grassWildFlowers	2_Diffuse	6	1	Middle	Gen6_Mut0_IDR2	536	Gen4_Mut0_ID9	Gen4_Mut0_ID9	-	0.2715	0.8682	0.8152	0.5469	0.2189	0.6031	0.3986	0.5917	0.6712	0.4809	0.5332	0.8603	0.4248	0.1813	0.8008	0.4336	0.7256	0.4002	0.61	0.7673	0.9435	0.2975	0.2	0.8169	0.2546	0.2854	0.5173	0.7848	0.2358
01_grassWildFlowers	D_background_4.tif	01_grassWildFlowers.D_background_4.tif	01_grassWildFlowers.4	2_Diffuse	01_grassWildFlowers.2_Diffuse.Gen5_Mut0_ID4	01_grassWildFlowers.2_Diffuse.Gen5_Mut0_ID4.D_background_4	0	D_background_4.tif	658	Grass	01_grassWildFlowers	2_Diffuse	6	1	Middle	Gen5_Mut0_ID4	558	Gen1_Mut0_ID7	Gen0_Mut0_ID12	-	0.8295	0.1613	0.8401	0.72	0.7439	0.7745	0.8487	0.9327	0.2058	0.7431	0.3992	0.0917	0.6761	0.9008	0.2437	0.7686	0.5635	0.8723	0.729	0.3642	0.681	0.2379	0.4781	0.5609	0.2141	0.9547	0.68	0.8355	0.88
01_grassWildFlowers	D_background_9.tif	01_grassWildFlowers.D_background_9.tif	01_grassWildFlowers.9	2_Diffuse	01_grassWildFlowers.2_Diffuse.Gen6_Mut0_ID5	01_grassWildFlowers.2_Diffuse.Gen6_Mut0_ID5.D_background_9	0	D_background_9.tif	659	Grass	01_grassWildFlowers	2_Diffuse	6	1	Middle	Gen6_Mut0_ID5	541	Gen5_Mut0_ID6	Gen3_Mut0_ID9	-	0.3535	0.8044	0.8052	0.5564	0.2045	0.2982	0.8221	0.7488	0.6792	0.4635	0.5683	0.4859	0.6832	0.2	0.8233	0.5504	0.7413	0.4102	0.4244	0.2549	0.7325	0.3341	0.8294	0.7506	0.2126	0.3318	0.5779	0.5714	0.1323
01_grassWildFlowers	D_background_13.tif	01_grassWildFlowers.D_background_13.tif	01_grassWildFlowers.13	2_Diffuse	01_grassWildFlowers.2_Diffuse.Gen5_Mut0_ID0	01_grassWildFlowers.2_Diffuse.Gen5_Mut0_ID0.D_background_13	0	D_background_13.tif	660	Grass	01_grassWildFlowers	2_Diffuse	6	1	Middle	Gen5_Mut0_ID0	470	Gen3_Mut0_ID9	Gen4_Mut0_IDR0	-	0.2661	0.6985	0.6368	0.2722	0.2793	0.0917	0.7389	0.2128	0.7058	0.4516	0.4946	0.959	0.5889	0.1973	0.8192	0.4759	0.7239	0.4017	0.4717	0.2213	0.6508	0.3387	0.5279	0.421	0.2351	0.2788	0.5376	0.3132	0.1551
01_grassWildFlowers	D_background_3.tif	01_grassWildFlowers.D_background_3.tif	01_grassWildFlowers.3	2_Diffuse	01_grassWildFlowers.2_Diffuse.Gen6_Mut0_ID10	01_grassWildFlowers.2_Diffuse.Gen6_Mut0_ID10.D_background_3	0	D_background_3.tif	661	Grass	01_grassWildFlowers	2_Diffuse	6	1	Middle	Gen6_Mut0_ID10	425	Gen4_Mut0_IDR1	Gen5_Mut0_ID4	-	0.7263	0.164	0.8378	0.5151	0.645	0.772	0.8758	0.9358	0.5853	0.2793	0.509	0.3881	0.9344	0.4303	0.7075	0.6534	0.9325	0.4076	0.1001	0.3076	0.2004	0.3199	0.4461	0.5644	0.1426	0.3184	0.6767	0.7018	0.8714
01_grassWildFlowers	D_background_22.tif	01_grassWildFlowers.D_background_22.tif	01_grassWildFlowers.22	2_Diffuse	01_grassWildFlowers.2_Diffuse.Gen0_Mut0_ID12	01_grassWildFlowers.2_Diffuse.Gen0_Mut0_ID12.D_background_22	0	D_background_22.tif	662	Grass	01_grassWildFlowers	2_Diffuse	6	1	Middle	Gen0_Mut0_ID12	524	-	-	-	0.96	0.16	0.84	0.72	0.64	0.64	0.32	0.44	0.04	0.24	0.48	0.84	0.24	0.16	0.76	0.44	0.72	0.72	0.72	0.32	0.68	0.2	0.52	0.56	0.2	0.96	0.68	0.92	0.88
01_grassWildFlowers	D_background_2.tif	01_grassWildFlowers.D_background_2.tif	01_grassWildFlowers.2	2_Diffuse	01_grassWildFlowers.2_Diffuse.Gen3_Mut0_ID9	01_grassWildFlowers.2_Diffuse.Gen3_Mut0_ID9.D_background_2	0	D_background_2.tif	663	Grass	01_grassWildFlowers	2_Diffuse	6	1	Middle	Gen3_Mut0_ID9	584	Gen0_Mut0_ID9	Gen1_Mut0_ID3	-	0.2594	0.9323	0.8288	0.5637	0.2045	0.64	0.3197	0.6883	0.6826	0.4774	0.4946	0.96	0.4258	0.1787	0.8219	0.4329	0.7238	0.4001	0.4575	0.2146	0.6181	0.36	0.5285	0.3643	0.2542	0.2956	0.5843	0.7861	0.1861
01_grassWildFlowers	D_background_6.tif	01_grassWildFlowers.D_background_6.tif	01_grassWildFlowers.6	2_Diffuse	01_grassWildFlowers.2_Diffuse.Gen6_Mut0_ID1	01_grassWildFlowers.2_Diffuse.Gen6_Mut0_ID1.D_background_6	0	D_background_6.tif	664	Grass	01_grassWildFlowers	2_Diffuse	6	1	Middle	Gen6_Mut0_ID1	497	Gen4_Mut0_ID1	Gen4_Mut0_IDR1	-	0.8827	0.4914	0.4762	0.7443	0.2361	0.4808	0.9301	0.7648	0.686	0.1886	0.5903	0.5429	0.6812	0.9141	0.5549	0.2801	0.543	0.9197	0.295	0.7248	0.8034	0.477	0.8675	0.7507	0.2262	0.3333	0.7969	0.5402	0.6746
01_grassWildFlowers	D_background_12.tif	01_grassWildFlowers.D_background_12.tif	01_grassWildFlowers.12	2_Diffuse	01_grassWildFlowers.2_Diffuse.Gen6_Mut0_ID6	01_grassWildFlowers.2_Diffuse.Gen6_Mut0_ID6.D_background_12	0	D_background_12.tif	665	Grass	01_grassWildFlowers	2_Diffuse	6	1	Middle	Gen6_Mut0_ID6	554	Gen5_Mut0_ID8	Gen5_Mut0_ID7	-	0.0568	0.6813	0.3586	0.2439	0.7591	0.5236	0.0794	0.7087	0.2462	0.3047	0.5287	0.3694	0.9061	0.7277	0.1707	0.7125	0.5492	0.4376	0.35	0.282	0.648	0.7437	0.2128	0.7723	0.2264	0.2391	0.707	0.3042	0.6645
01_grassWildFlowers	D_background_7.tif	01_grassWildFlowers.D_background_7.tif	01_grassWildFlowers.7	2_Diffuse	01_grassWildFlowers.2_Diffuse.Gen6_Mut0_ID0	01_grassWildFlowers.2_Diffuse.Gen6_Mut0_ID0.D_background_7	0	D_background_7.tif	666	Grass	01_grassWildFlowers	2_Diffuse	6	1	Middle	Gen6_Mut0_ID0	616	Gen4_Mut0_IDR1	Gen4_Mut0_ID1	-	0.2863	0.8018	0.6551	0.0969	0.5092	0.3424	0.0792	0.7563	0.7891	0.2584	0.5615	0.3254	0.9371	0.3472	0.9225	0.6343	0.966	0.4335	0.1561	0.374	0.3459	0.3649	0.7615	0.7441	0.1241	0.2512	0.5325	0.2578	0.1361
01_grassWildFlowers	D_background_11.tif	01_grassWildFlowers.D_background_11.tif	01_grassWildFlowers.11	2_Diffuse	01_grassWildFlowers.2_Diffuse.Gen5_Mut0_ID6	01_grassWildFlowers.2_Diffuse.Gen5_Mut0_ID6.D_background_11	0	D_background_11.tif	667	Grass	01_grassWildFlowers	2_Diffuse	6	1	Middle	Gen5_Mut0_ID6	474	Gen4_Mut0_ID1	Gen4_Mut0_IDR1	-	0.92	0.8124	0.6324	0.2717	0.2678	0.3298	0.9284	0.7646	0.6792	0.2317	0.5897	0.4797	0.6839	0.4106	0.8477	0.3072	0.9471	0.9155	0.0992	0.7989	0.7402	0.328	0.8484	0.7506	0.2126	0.3328	0.5827	0.5209	0.1319
01_grassWildFlowers	D_background_18.tif	01_grassWildFlowers.D_background_18.tif	01_grassWildFlowers.18	2_Diffuse	01_grassWildFlowers.2_Diffuse.Gen1_Mut0_ID1	01_grassWildFlowers.2_Diffuse.Gen1_Mut0_ID1.D_background_18	0	D_background_18.tif	668	Grass	01_grassWildFlowers	2_Diffuse	6	1	Middle	Gen1_Mut0_ID1	553	Gen0_Mut0_ID19	Gen0_Mut0_ID16	-	0.7472	0.6456	0.3639	0.4221	0.3145	0.0591	0.7405	0.1252	0.5203	0.5008	0.7601	0.5199	0.0402	0.7266	0.1885	0.72	0.1978	0.6816	0.6101	0.7524	0.9435	0.2905	0.2	0.9009	0.2625	0.0794	0.0903	0.6012	0.6374
01_grassWildFlowers	D_background_23.tif	01_grassWildFlowers.D_background_23.tif	01_grassWildFlowers.23	2_Diffuse	01_grassWildFlowers.2_Diffuse.Gen6_Mut0_ID11	01_grassWildFlowers.2_Diffuse.Gen6_Mut0_ID11.D_background_23	0	D_background_23.tif	669	Grass	01_grassWildFlowers	2_Diffuse	6	1	Middle	Gen6_Mut0_ID11	556	Gen5_Mut0_ID4	Gen4_Mut0_IDR1	-	0.3316	0.8097	0.6405	0.2556	0.2468	0.4991	0.9394	0.7617	0.2806	0.6777	0.4347	0.0919	0.6761	0.8235	0.3516	0.7523	0.5939	0.898	0.6919	0.3476	0.6808	0.2353	0.9127	0.7473	0.1982	0.8861	0.5411	0.3403	0.139
01_grassWildFlowers	D_background_8.tif	01_grassWildFlowers.D_background_8.tif	01_grassWildFlowers.8	2_Diffuse	01_grassWildFlowers.2_Diffuse.Gen6_Mut0_ID3	01_grassWildFlowers.2_Diffuse.Gen6_Mut0_ID3.D_background_8	0	D_background_8.tif	670	Grass	01_grassWildFlowers	2_Diffuse	6	1	Middle	Gen6_Mut0_ID3	503	Gen0_Mut0_ID12	Gen1_Mut0_ID1	-	0.9641	0.5861	0.4336	0.7188	0.2276	0.0515	0.4106	0.3897	0.4532	0.2442	0.5013	0.5789	0.2334	0.1808	0.2161	0.6835	0.1985	0.6766	0.5734	0.745	0.695	0.211	0.5049	0.6089	0.2517	0.9115	0.1905	0.9182	0.6391
01_grassWildFlowers	D_background_15.tif	01_grassWildFlowers.D_background_15.tif	01_grassWildFlowers.15	2_Diffuse	01_grassWildFlowers.2_Diffuse.Gen6_Mut0_IDR0	01_grassWildFlowers.2_Diffuse.Gen6_Mut0_IDR0.D_background_15	0	D_background_15.tif	671	Grass	01_grassWildFlowers	2_Diffuse	6	1	Middle	Gen6_Mut0_IDR0	417	Gen2_Mut0_ID9	Gen2_Mut0_ID9	-	0.5006	0.0896	0.4033	0.2029	0.8758	0.5187	0.1794	0.3334	0.5388	0.9587	0.8863	0.4698	0.5127	0.6785	0.4231	0.5987	0.1186	0.651	0.6248	0.6018	0.605	0.84	0.2654	0.1742	0.0442	0.0401	0.3144	0.7277	0.82
01_grassWildFlowers	D_background_16.tif	01_grassWildFlowers.D_background_16.tif	01_grassWildFlowers.16	2_Diffuse	01_grassWildFlowers.2_Diffuse.Gen5_Mut0_ID7	01_grassWildFlowers.2_Diffuse.Gen5_Mut0_ID7.D_background_16	0	D_background_16.tif	672	Grass	01_grassWildFlowers	2_Diffuse	6	1	Middle	Gen5_Mut0_ID7	483	Gen4_Mut0_IDR1	Gen4_Mut0_ID1	-	0.2467	0.4824	0.4987	0.6073	0.5205	0.4918	0.0788	0.7565	0.7965	0.2117	0.5621	0.3883	0.9344	0.8596	0.6297	0.6093	0.5611	0.4376	0.3265	0.2842	0.3349	0.5029	0.7757	0.7442	0.1354	0.249	0.7555	0.2709	0.6787
01_grassWildFlowers	D_background_14.tif	01_grassWildFlowers.D_background_14.tif	01_grassWildFlowers.14	2_Diffuse	01_grassWildFlowers.2_Diffuse.Gen7_Mut0_ID2	01_grassWildFlowers.2_Diffuse.Gen7_Mut0_ID2.D_background_14	0	D_background_14.tif	673	Grass	01_grassWildFlowers	2_Diffuse	7	2	Middle	Gen7_Mut0_ID2	878	Gen4_Mut0_IDR0	Gen6_Mut0_IDR1	-	0.2563	0.7669	0.8813	0.1661	0.7488	0.7135	0.8281	0.6997	0.2533	0.6174	0.4263	0.0902	0.8775	0.3504	0.6292	0.8802	0.6489	0.5671	0.4832	0.9202	0.7112	0.8371	0.1942	0.8428	0.3033	0.3104	0.5086	0.1733	0.6116
01_grassWildFlowers	D_background_17.tif	01_grassWildFlowers.D_background_17.tif	01_grassWildFlowers.17	2_Diffuse	01_grassWildFlowers.2_Diffuse.Gen6_Mut0_ID11	01_grassWildFlowers.2_Diffuse.Gen6_Mut0_ID11.D_background_17	0	D_background_17.tif	674	Grass	01_grassWildFlowers	2_Diffuse	7	2	Middle	Gen6_Mut0_ID11	707	Gen5_Mut0_ID4	Gen4_Mut0_IDR1	-	0.3316	0.8097	0.6405	0.2556	0.2468	0.4991	0.9394	0.7617	0.2806	0.6777	0.4347	0.0919	0.6761	0.8235	0.3516	0.7523	0.5939	0.898	0.6919	0.3476	0.6808	0.2353	0.9127	0.7473	0.1982	0.8861	0.5411	0.3403	0.139
01_grassWildFlowers	D_background_7.tif	01_grassWildFlowers.D_background_7.tif	01_grassWildFlowers.7	2_Diffuse	01_grassWildFlowers.2_Diffuse.Gen6_Mut0_ID5	01_grassWildFlowers.2_Diffuse.Gen6_Mut0_ID5.D_background_7	0	D_background_7.tif	675	Grass	01_grassWildFlowers	2_Diffuse	7	2	Middle	Gen6_Mut0_ID5	2422	Gen5_Mut0_ID6	Gen3_Mut0_ID9	-	0.3535	0.8044	0.8052	0.5564	0.2045	0.2982	0.8221	0.7488	0.6792	0.4635	0.5683	0.4859	0.6832	0.2	0.8233	0.5504	0.7413	0.4102	0.4244	0.2549	0.7325	0.3341	0.8294	0.7506	0.2126	0.3318	0.5779	0.5714	0.1323
01_grassWildFlowers	D_background_4.tif	01_grassWildFlowers.D_background_4.tif	01_grassWildFlowers.4	2_Diffuse	01_grassWildFlowers.2_Diffuse.Gen7_Mut0_IDR0	01_grassWildFlowers.2_Diffuse.Gen7_Mut0_IDR0.D_background_4	0	D_background_4.tif	676	Grass	01_grassWildFlowers	2_Diffuse	7	2	Middle	Gen7_Mut0_IDR0	15000	Gen4_Mut0_IDR1	Gen4_Mut0_IDR1	-	0.2467	0.8124	0.6382	0.1208	0.1648	0.4966	0.9599	0.7649	0.6784	0.2032	0.5615	0.3883	0.9344	0.3379	0.8481	0.6344	0.966	0.4333	0.0606	0.2842	0.2002	0.3174	0.757	0.7507	0.1222	0.2408	0.5379	0.2364	0.1306
01_grassWildFlowers	D_background_16.tif	01_grassWildFlowers.D_background_16.tif	01_grassWildFlowers.16	2_Diffuse	01_grassWildFlowers.2_Diffuse.Gen7_Mut0_ID1	01_grassWildFlowers.2_Diffuse.Gen7_Mut0_ID1.D_background_16	0	D_background_16.tif	677	Grass	01_grassWildFlowers	2_Diffuse	7	2	Middle	Gen7_Mut0_ID1	1711	Gen3_Mut0_ID9	Gen5_Mut0_ID2	-	0.2874	0.2076	0.4285	0.5194	0.2188	0.5751	0.1841	0.3733	0.5509	0.5438	0.5384	0.4968	0.5035	0.6572	0.804	0.4483	0.3091	0.5639	0.4914	0.2168	0.626	0.3603	0.5285	0.7608	0.1112	0.2379	0.3639	0.7841	0.6035
01_grassWildFlowers	D_background_21.tif	01_grassWildFlowers.D_background_21.tif	01_grassWildFlowers.21	2_Diffuse	01_grassWildFlowers.2_Diffuse.Gen7_Mut0_ID3	01_grassWildFlowers.2_Diffuse.Gen7_Mut0_ID3.D_background_21	0	D_background_21.tif	678	Grass	01_grassWildFlowers	2_Diffuse	7	2	Middle	Gen7_Mut0_ID3	1757	Gen6_Mut0_IDR1	Gen4_Mut0_IDR0	-	0.0589	0.639	0.6368	0.1834	0.2797	0.1209	0.7505	0.3299	0.7524	0.2419	0.5652	0.3232	0.7846	0.9266	0.3281	0.6397	0.8103	0.8664	0.5561	0.7794	0.8416	0.2921	0.2884	0.88	0.1455	0.2438	0.7568	0.2938	0.251
01_grassWildFlowers	D_background_8.tif	01_grassWildFlowers.D_background_8.tif	01_grassWildFlowers.8	2_Diffuse	01_grassWildFlowers.2_Diffuse.Gen0_Mut0_ID12	01_grassWildFlowers.2_Diffuse.Gen0_Mut0_ID12.D_background_8	0	D_background_8.tif	679	Grass	01_grassWildFlowers	2_Diffuse	7	2	Middle	Gen0_Mut0_ID12	2115	-	-	-	0.96	0.16	0.84	0.72	0.64	0.64	0.32	0.44	0.04	0.24	0.48	0.84	0.24	0.16	0.76	0.44	0.72	0.72	0.72	0.32	0.68	0.2	0.52	0.56	0.2	0.96	0.68	0.92	0.88
01_grassWildFlowers	D_background_1.tif	01_grassWildFlowers.D_background_1.tif	01_grassWildFlowers.1	2_Diffuse	01_grassWildFlowers.2_Diffuse.Gen7_Mut0_ID10	01_grassWildFlowers.2_Diffuse.Gen7_Mut0_ID10.D_background_1	0	D_background_1.tif	680	Grass	01_grassWildFlowers	2_Diffuse	7	2	Middle	Gen7_Mut0_ID10	668	Gen5_Mut0_ID2	Gen5_Mut0_ID4	-	0.7342	0.1843	0.8326	0.4303	0.1833	0.7744	0.8341	0.9368	0.214	0.545	0.5075	0.4424	0.5112	0.6629	0.7389	0.4851	0.3049	0.5847	0.6169	0.6052	0.7467	0.2775	0.4024	0.7314	0.1174	0.2596	0.3612	0.7968	0.8253
01_grassWildFlowers	D_background_10.tif	01_grassWildFlowers.D_background_10.tif	01_grassWildFlowers.10	2_Diffuse	01_grassWildFlowers.2_Diffuse.Gen5_Mut0_ID2	01_grassWildFlowers.2_Diffuse.Gen5_Mut0_ID2.D_background_10	0	D_background_10.tif	681	Grass	01_grassWildFlowers	2_Diffuse	7	2	Middle	Gen5_Mut0_ID2	556	Gen2_Mut0_ID9	Gen4_Mut0_ID9	-	0.2875	0.1843	0.4033	0.5076	0.2188	0.5749	0.1794	0.3334	0.5409	0.545	0.5479	0.4707	0.5073	0.6572	0.8005	0.4484	0.3042	0.5837	0.6148	0.6055	0.9165	0.7257	0.2431	0.8119	0.0887	0.2361	0.351	0.7837	0.718
01_grassWildFlowers	D_background_6.tif	01_grassWildFlowers.D_background_6.tif	01_grassWildFlowers.6	2_Diffuse	01_grassWildFlowers.2_Diffuse.Gen1_Mut0_ID1	01_grassWildFlowers.2_Diffuse.Gen1_Mut0_ID1.D_background_6	0	D_background_6.tif	682	Grass	01_grassWildFlowers	2_Diffuse	7	2	Middle	Gen1_Mut0_ID1	599	Gen0_Mut0_ID19	Gen0_Mut0_ID16	-	0.7472	0.6456	0.3639	0.4221	0.3145	0.0591	0.7405	0.1252	0.5203	0.5008	0.7601	0.5199	0.0402	0.7266	0.1885	0.72	0.1978	0.6816	0.6101	0.7524	0.9435	0.2905	0.2	0.9009	0.2625	0.0794	0.0903	0.6012	0.6374
01_grassWildFlowers	D_background_3.tif	01_grassWildFlowers.D_background_3.tif	01_grassWildFlowers.3	2_Diffuse	01_grassWildFlowers.2_Diffuse.Gen7_Mut0_IDR1	01_grassWildFlowers.2_Diffuse.Gen7_Mut0_IDR1.D_background_3	0	D_background_3.tif	683	Grass	01_grassWildFlowers	2_Diffuse	7	2	Middle	Gen7_Mut0_IDR1	7793	Gen5_Mut0_ID8	Gen5_Mut0_ID8	-	0.0567	0.6698	0.3484	0.1766	0.8087	0.5855	0.7496	0.1537	0.2452	0.711	0.3979	0.3137	0.1773	0.7277	0.1613	0.72	0.1978	0.6817	0.5645	0.6345	0.6624	0.8282	0.1987	0.7723	0.2639	0.072	0.094	0.5632	0.6371
01_grassWildFlowers	D_background_22.tif	01_grassWildFlowers.D_background_22.tif	01_grassWildFlowers.22	2_Diffuse	01_grassWildFlowers.2_Diffuse.Gen7_Mut0_ID11	01_grassWildFlowers.2_Diffuse.Gen7_Mut0_ID11.D_background_22	0	D_background_22.tif	684	Grass	01_grassWildFlowers	2_Diffuse	7	2	Middle	Gen7_Mut0_ID11	15000	Gen5_Mut0_ID4	Gen5_Mut0_ID2	-	0.3628	0.1613	0.4107	0.7198	0.7795	0.575	0.1936	0.3744	0.5329	0.7431	0.4286	0.1179	0.6723	0.8952	0.2985	0.7361	0.5628	0.8713	0.7269	0.3645	0.8691	0.6893	0.2944	0.6156	0.192	0.9319	0.6701	0.8257	0.7542
01_grassWildFlowers	D_background_2.tif	01_grassWildFlowers.D_background_2.tif	01_grassWildFlowers.2	2_Diffuse	01_grassWildFlowers.2_Diffuse.Gen7_Mut0_ID0	01_grassWildFlowers.2_Diffuse.Gen7_Mut0_ID0.D_background_2	0	D_background_2.tif	685	Grass	01_grassWildFlowers	2_Diffuse	7	2	Middle	Gen7_Mut0_ID0	452	Gen5_Mut0_ID2	Gen3_Mut0_ID9	-	0.2595	0.9083	0.8019	0.5469	0.2045	0.6398	0.3149	0.6425	0.6717	0.4792	0.507	0.9323	0.4297	0.1787	0.8175	0.433	0.7188	0.4227	0.5653	0.6033	0.9084	0.7254	0.2431	0.4231	0.2273	0.2937	0.5706	0.7855	0.353
01_grassWildFlowers	D_background_12.tif	01_grassWildFlowers.D_background_12.tif	01_grassWildFlowers.12	2_Diffuse	01_grassWildFlowers.2_Diffuse.Gen7_Mut0_ID9	01_grassWildFlowers.2_Diffuse.Gen7_Mut0_ID9.D_background_12	0	D_background_12.tif	686	Grass	01_grassWildFlowers	2_Diffuse	7	2	Middle	Gen7_Mut0_ID9	377	Gen0_Mut0_ID12	Gen6_Mut0_ID11	-	0.9511	0.3074	0.8377	0.6876	0.6202	0.6366	0.3288	0.444	0.0415	0.2407	0.4715	0.8342	0.1871	0.1653	0.3662	0.7307	0.6162	0.8961	0.6922	0.3427	0.68	0.2314	0.8943	0.5926	0.1999	0.9542	0.6798	0.883	0.8733
01_grassWildFlowers	D_background_15.tif	01_grassWildFlowers.D_background_15.tif	01_grassWildFlowers.15	2_Diffuse	01_grassWildFlowers.2_Diffuse.Gen5_Mut0_ID4	01_grassWildFlowers.2_Diffuse.Gen5_Mut0_ID4.D_background_15	0	D_background_15.tif	687	Grass	01_grassWildFlowers	2_Diffuse	7	2	Middle	Gen5_Mut0_ID4	329	Gen1_Mut0_ID7	Gen0_Mut0_ID12	-	0.8295	0.1613	0.8401	0.72	0.7439	0.7745	0.8487	0.9327	0.2058	0.7431	0.3992	0.0917	0.6761	0.9008	0.2437	0.7686	0.5635	0.8723	0.729	0.3642	0.681	0.2379	0.4781	0.5609	0.2141	0.9547	0.68	0.8355	0.88
01_grassWildFlowers	D_background_19.tif	01_grassWildFlowers.D_background_19.tif	01_grassWildFlowers.19	2_Diffuse	01_grassWildFlowers.2_Diffuse.Gen6_Mut0_IDR2	01_grassWildFlowers.2_Diffuse.Gen6_Mut0_IDR2.D_background_19	0	D_background_19.tif	688	Grass	01_grassWildFlowers	2_Diffuse	7	2	Middle	Gen6_Mut0_IDR2	436	Gen4_Mut0_ID9	Gen4_Mut0_ID9	-	0.2715	0.8682	0.8152	0.5469	0.2189	0.6031	0.3986	0.5917	0.6712	0.4809	0.5332	0.8603	0.4248	0.1813	0.8008	0.4336	0.7256	0.4002	0.61	0.7673	0.9435	0.2975	0.2	0.8169	0.2546	0.2854	0.5173	0.7848	0.2358
01_grassWildFlowers	D_background_0.tif	01_grassWildFlowers.D_background_0.tif	01_grassWildFlowers.0	2_Diffuse	01_grassWildFlowers.2_Diffuse.Gen7_Mut0_ID8	01_grassWildFlowers.2_Diffuse.Gen7_Mut0_ID8.D_background_0	0	D_background_0.tif	689	Grass	01_grassWildFlowers	2_Diffuse	7	2	Middle	Gen7_Mut0_ID8	3094	Gen6_Mut0_ID11	Gen0_Mut0_ID12	-	0.3407	0.5838	0.6428	0.2906	0.2677	0.5026	0.9305	0.7576	0.2791	0.677	0.4461	0.0978	0.729	0.8181	0.7448	0.4633	0.6911	0.722	0.7197	0.3263	0.6808	0.2044	0.5394	0.7053	0.1983	0.8924	0.5413	0.38	0.1458
01_grassWildFlowers	D_background_13.tif	01_grassWildFlowers.D_background_13.tif	01_grassWildFlowers.13	2_Diffuse	01_grassWildFlowers.2_Diffuse.Gen6_Mut0_IDR1	01_grassWildFlowers.2_Diffuse.Gen6_Mut0_IDR1.D_background_13	0	D_background_13.tif	690	Grass	01_grassWildFlowers	2_Diffuse	7	2	Middle	Gen6_Mut0_IDR1	408	Gen1_Mut0_ID7	Gen1_Mut0_ID7	-	0.0491	0.7601	0.8815	0.1638	0.7489	0.7745	0.8375	0.9329	0.2073	0.7842	0.3557	0.0852	0.7576	0.9282	0.2435	0.8802	0.56	0.9443	0.4804	0.9523	0.708	0.8381	0.1939	0.8237	0.3291	0.3175	0.72	0.1728	0.7335
01_grassWildFlowers	D_background_5.tif	01_grassWildFlowers.D_background_5.tif	01_grassWildFlowers.5	2_Diffuse	01_grassWildFlowers.2_Diffuse.Gen4_Mut0_IDR0	01_grassWildFlowers.2_Diffuse.Gen4_Mut0_IDR0.D_background_5	0	D_background_5.tif	691	Grass	01_grassWildFlowers	2_Diffuse	7	2	Middle	Gen4_Mut0_IDR0	433	Gen2_Mut0_ID0	Gen2_Mut0_ID0	-	0.2665	0.6458	0.6366	0.1855	0.2796	0.0651	0.742	0.1678	0.7946	0.1168	0.6123	0.3281	0.9123	0.3488	0.7375	0.6397	0.8741	0.4689	0.5588	0.7524	0.8447	0.2911	0.2887	0.8939	0.1229	0.2373	0.5376	0.2943	0.1548
01_grassWildFlowers	D_background_9.tif	01_grassWildFlowers.D_background_9.tif	01_grassWildFlowers.9	2_Diffuse	01_grassWildFlowers.2_Diffuse.Gen7_Mut0_ID6	01_grassWildFlowers.2_Diffuse.Gen7_Mut0_ID6.D_background_9	0	D_background_9.tif	692	Grass	01_grassWildFlowers	2_Diffuse	7	2	Middle	Gen7_Mut0_ID6	426	Gen5_Mut0_ID4	Gen1_Mut0_ID1	-	0.7477	0.6439	0.3715	0.4223	0.6907	0.7743	0.8486	0.9195	0.314	0.5108	0.6914	0.5198	0.1128	0.7306	0.1838	0.72	0.2055	0.6853	0.6113	0.7481	0.9309	0.2866	0.2554	0.8484	0.2606	0.3857	0.1534	0.8228	0.8057
01_grassWildFlowers	D_background_23.tif	01_grassWildFlowers.D_background_23.tif	01_grassWildFlowers.23	2_Diffuse	01_grassWildFlowers.2_Diffuse.Gen6_Mut0_ID6	01_grassWildFlowers.2_Diffuse.Gen6_Mut0_ID6.D_background_23	0	D_background_23.tif	693	Grass	01_grassWildFlowers	2_Diffuse	7	2	Middle	Gen6_Mut0_ID6	1079	Gen5_Mut0_ID8	Gen5_Mut0_ID7	-	0.0568	0.6813	0.3586	0.2439	0.7591	0.5236	0.0794	0.7087	0.2462	0.3047	0.5287	0.3694	0.9061	0.7277	0.1707	0.7125	0.5492	0.4376	0.35	0.282	0.648	0.7437	0.2128	0.7723	0.2264	0.2391	0.707	0.3042	0.6645
01_grassWildFlowers	D_background_20.tif	01_grassWildFlowers.D_background_20.tif	01_grassWildFlowers.20	2_Diffuse	01_grassWildFlowers.2_Diffuse.Gen3_Mut0_ID9	01_grassWildFlowers.2_Diffuse.Gen3_Mut0_ID9.D_background_20	0	D_background_20.tif	694	Grass	01_grassWildFlowers	2_Diffuse	7	2	Middle	Gen3_Mut0_ID9	424	Gen0_Mut0_ID9	Gen1_Mut0_ID3	-	0.2594	0.9323	0.8288	0.5637	0.2045	0.64	0.3197	0.6883	0.6826	0.4774	0.4946	0.96	0.4258	0.1787	0.8219	0.4329	0.7238	0.4001	0.4575	0.2146	0.6181	0.36	0.5285	0.3643	0.2542	0.2956	0.5843	0.7861	0.1861
01_grassWildFlowers	D_background_11.tif	01_grassWildFlowers.D_background_11.tif	01_grassWildFlowers.11	2_Diffuse	01_grassWildFlowers.2_Diffuse.Gen6_Mut0_ID0	01_grassWildFlowers.2_Diffuse.Gen6_Mut0_ID0.D_background_11	0	D_background_11.tif	695	Grass	01_grassWildFlowers	2_Diffuse	7	2	Middle	Gen6_Mut0_ID0	1060	Gen4_Mut0_IDR1	Gen4_Mut0_ID1	-	0.2863	0.8018	0.6551	0.0969	0.5092	0.3424	0.0792	0.7563	0.7891	0.2584	0.5615	0.3254	0.9371	0.3472	0.9225	0.6343	0.966	0.4335	0.1561	0.374	0.3459	0.3649	0.7615	0.7441	0.1241	0.2512	0.5325	0.2578	0.1361
01_grassWildFlowers	D_background_18.tif	01_grassWildFlowers.D_background_18.tif	01_grassWildFlowers.18	2_Diffuse	01_grassWildFlowers.2_Diffuse.Gen7_Mut0_ID7	01_grassWildFlowers.2_Diffuse.Gen7_Mut0_ID7.D_background_18	0	D_background_18.tif	696	Grass	01_grassWildFlowers	2_Diffuse	7	2	Middle	Gen7_Mut0_ID7	441	Gen1_Mut0_ID1	Gen5_Mut0_ID4	-	0.829	0.1629	0.8326	0.7198	0.3611	0.0593	0.7406	0.1381	0.4493	0.7335	0.4548	0.0918	0.6118	0.8969	0.2484	0.7686	0.556	0.8687	0.7278	0.3684	0.693	0.2415	0.4337	0.6053	0.2159	0.7556	0.6237	0.6132	0.6889
01_grassWildFlowers	D_background_10.tif	01_grassWildFlowers.D_background_10.tif	01_grassWildFlowers.10	2_Diffuse	01_grassWildFlowers.2_Diffuse.Gen7_Mut0_ID1	01_grassWildFlowers.2_Diffuse.Gen7_Mut0_ID1.D_background_10	0	D_background_10.tif	697	Grass	01_grassWildFlowers	2_Diffuse	8	2	Middle	Gen7_Mut0_ID1	502	Gen3_Mut0_ID9	Gen5_Mut0_ID2	-	0.2874	0.2076	0.4285	0.5194	0.2188	0.5751	0.1841	0.3733	0.5509	0.5438	0.5384	0.4968	0.5035	0.6572	0.804	0.4483	0.3091	0.5639	0.4914	0.2168	0.626	0.3603	0.5285	0.7608	0.1112	0.2379	0.3639	0.7841	0.6035
01_grassWildFlowers	D_background_14.tif	01_grassWildFlowers.D_background_14.tif	01_grassWildFlowers.14	2_Diffuse	01_grassWildFlowers.2_Diffuse.Gen7_Mut0_ID3	01_grassWildFlowers.2_Diffuse.Gen7_Mut0_ID3.D_background_14	0	D_background_14.tif	698	Grass	01_grassWildFlowers	2_Diffuse	8	2	Middle	Gen7_Mut0_ID3	2821	Gen6_Mut0_IDR1	Gen4_Mut0_IDR0	-	0.0589	0.639	0.6368	0.1834	0.2797	0.1209	0.7505	0.3299	0.7524	0.2419	0.5652	0.3232	0.7846	0.9266	0.3281	0.6397	0.8103	0.8664	0.5561	0.7794	0.8416	0.2921	0.2884	0.88	0.1455	0.2438	0.7568	0.2938	0.251
01_grassWildFlowers	D_background_18.tif	01_grassWildFlowers.D_background_18.tif	01_grassWildFlowers.18	2_Diffuse	01_grassWildFlowers.2_Diffuse.Gen0_Mut0_ID12	01_grassWildFlowers.2_Diffuse.Gen0_Mut0_ID12.D_background_18	0	D_background_18.tif	699	Grass	01_grassWildFlowers	2_Diffuse	8	2	Middle	Gen0_Mut0_ID12	464	-	-	-	0.96	0.16	0.84	0.72	0.64	0.64	0.32	0.44	0.04	0.24	0.48	0.84	0.24	0.16	0.76	0.44	0.72	0.72	0.72	0.32	0.68	0.2	0.52	0.56	0.2	0.96	0.68	0.92	0.88
01_grassWildFlowers	D_background_21.tif	01_grassWildFlowers.D_background_21.tif	01_grassWildFlowers.21	2_Diffuse	01_grassWildFlowers.2_Diffuse.Gen7_Mut0_ID8	01_grassWildFlowers.2_Diffuse.Gen7_Mut0_ID8.D_background_21	0	D_background_21.tif	700	Grass	01_grassWildFlowers	2_Diffuse	8	2	Middle	Gen7_Mut0_ID8	375	Gen6_Mut0_ID11	Gen0_Mut0_ID12	-	0.3407	0.5838	0.6428	0.2906	0.2677	0.5026	0.9305	0.7576	0.2791	0.677	0.4461	0.0978	0.729	0.8181	0.7448	0.4633	0.6911	0.722	0.7197	0.3263	0.6808	0.2044	0.5394	0.7053	0.1983	0.8924	0.5413	0.38	0.1458
01_grassWildFlowers	D_background_13.tif	01_grassWildFlowers.D_background_13.tif	01_grassWildFlowers.13	2_Diffuse	01_grassWildFlowers.2_Diffuse.Gen7_Mut0_ID11	01_grassWildFlowers.2_Diffuse.Gen7_Mut0_ID11.D_background_13	0	D_background_13.tif	701	Grass	01_grassWildFlowers	2_Diffuse	8	2	Middle	Gen7_Mut0_ID11	349	Gen5_Mut0_ID4	Gen5_Mut0_ID2	-	0.3628	0.1613	0.4107	0.7198	0.7795	0.575	0.1936	0.3744	0.5329	0.7431	0.4286	0.1179	0.6723	0.8952	0.2985	0.7361	0.5628	0.8713	0.7269	0.3645	0.8691	0.6893	0.2944	0.6156	0.192	0.9319	0.6701	0.8257	0.7542
01_grassWildFlowers	D_background_0.tif	01_grassWildFlowers.D_background_0.tif	01_grassWildFlowers.0	2_Diffuse	01_grassWildFlowers.2_Diffuse.Gen6_Mut0_ID6	01_grassWildFlowers.2_Diffuse.Gen6_Mut0_ID6.D_background_0	0	D_background_0.tif	702	Grass	01_grassWildFlowers	2_Diffuse	8	2	Middle	Gen6_Mut0_ID6	328	Gen5_Mut0_ID8	Gen5_Mut0_ID7	-	0.0568	0.6813	0.3586	0.2439	0.7591	0.5236	0.0794	0.7087	0.2462	0.3047	0.5287	0.3694	0.9061	0.7277	0.1707	0.7125	0.5492	0.4376	0.35	0.282	0.648	0.7437	0.2128	0.7723	0.2264	0.2391	0.707	0.3042	0.6645
01_grassWildFlowers	D_background_12.tif	01_grassWildFlowers.D_background_12.tif	01_grassWildFlowers.12	2_Diffuse	01_grassWildFlowers.2_Diffuse.Gen6_Mut0_ID0	01_grassWildFlowers.2_Diffuse.Gen6_Mut0_ID0.D_background_12	0	D_background_12.tif	703	Grass	01_grassWildFlowers	2_Diffuse	8	2	Middle	Gen6_Mut0_ID0	365	Gen4_Mut0_IDR1	Gen4_Mut0_ID1	-	0.2863	0.8018	0.6551	0.0969	0.5092	0.3424	0.0792	0.7563	0.7891	0.2584	0.5615	0.3254	0.9371	0.3472	0.9225	0.6343	0.966	0.4335	0.1561	0.374	0.3459	0.3649	0.7615	0.7441	0.1241	0.2512	0.5325	0.2578	0.1361
01_grassWildFlowers	D_background_19.tif	01_grassWildFlowers.D_background_19.tif	01_grassWildFlowers.19	2_Diffuse	01_grassWildFlowers.2_Diffuse.Gen8_Mut0_ID6	01_grassWildFlowers.2_Diffuse.Gen8_Mut0_ID6.D_background_19	0	D_background_19.tif	704	Grass	01_grassWildFlowers	2_Diffuse	8	2	Middle	Gen8_Mut0_ID6	353	Gen7_Mut0_ID8	Gen6_Mut0_ID0	-	0.295	0.7978	0.6548	0.1343	0.5026	0.502	0.6402	0.7572	0.284	0.5316	0.4774	0.1203	0.7303	0.8179	0.7635	0.4879	0.7025	0.7129	0.7078	0.3687	0.3691	0.3649	0.5538	0.76	0.1969	0.8745	0.5413	0.2648	0.1361
01_grassWildFlowers	D_background_1.tif	01_grassWildFlowers.D_background_1.tif	01_grassWildFlowers.1	2_Diffuse	01_grassWildFlowers.2_Diffuse.Gen8_Mut0_ID11	01_grassWildFlowers.2_Diffuse.Gen8_Mut0_ID11.D_background_1	0	D_background_1.tif	705	Grass	01_grassWildFlowers	2_Diffuse	8	2	Middle	Gen8_Mut0_ID11	299	Gen7_Mut0_ID3	Gen7_Mut0_ID11	-	0.3002	0.1618	0.4271	0.6571	0.2812	0.556	0.1994	0.3834	0.7518	0.263	0.5621	0.3133	0.6886	0.921	0.2936	0.7232	0.6179	0.8712	0.7235	0.3668	0.8629	0.3331	0.2892	0.88	0.2068	0.8867	0.6779	0.7137	0.7752
01_grassWildFlowers	D_background_11.tif	01_grassWildFlowers.D_background_11.tif	01_grassWildFlowers.11	2_Diffuse	01_grassWildFlowers.2_Diffuse.Gen8_Mut0_ID1	01_grassWildFlowers.2_Diffuse.Gen8_Mut0_ID1.D_background_11	0	D_background_11.tif	706	Grass	01_grassWildFlowers	2_Diffuse	8	2	Middle	Gen8_Mut0_ID1	294	Gen7_Mut0_ID1	Gen7_Mut0_ID11	-	0.2876	0.2017	0.4265	0.529	0.3177	0.5751	0.1936	0.3744	0.5332	0.5438	0.5371	0.4878	0.5185	0.6973	0.3007	0.7361	0.3135	0.6025	0.6853	0.3444	0.8685	0.3604	0.2982	0.6156	0.1858	0.3431	0.6653	0.7901	0.6163
01_grassWildFlowers	D_background_23.tif	01_grassWildFlowers.D_background_23.tif	01_grassWildFlowers.23	2_Diffuse	01_grassWildFlowers.2_Diffuse.Gen6_Mut0_ID11	01_grassWildFlowers.2_Diffuse.Gen6_Mut0_ID11.D_background_23	0	D_background_23.tif	707	Grass	01_grassWildFlowers	2_Diffuse	8	2	Middle	Gen6_Mut0_ID11	369	Gen5_Mut0_ID4	Gen4_Mut0_IDR1	-	0.3316	0.8097	0.6405	0.2556	0.2468	0.4991	0.9394	0.7617	0.2806	0.6777	0.4347	0.0919	0.6761	0.8235	0.3516	0.7523	0.5939	0.898	0.6919	0.3476	0.6808	0.2353	0.9127	0.7473	0.1982	0.8861	0.5411	0.3403	0.139
01_grassWildFlowers	D_background_4.tif	01_grassWildFlowers.D_background_4.tif	01_grassWildFlowers.4	2_Diffuse	01_grassWildFlowers.2_Diffuse.Gen7_Mut0_ID2	01_grassWildFlowers.2_Diffuse.Gen7_Mut0_ID2.D_background_4	0	D_background_4.tif	708	Grass	01_grassWildFlowers	2_Diffuse	8	2	Middle	Gen7_Mut0_ID2	298	Gen4_Mut0_IDR0	Gen6_Mut0_IDR1	-	0.2563	0.7669	0.8813	0.1661	0.7488	0.7135	0.8281	0.6997	0.2533	0.6174	0.4263	0.0902	0.8775	0.3504	0.6292	0.8802	0.6489	0.5671	0.4832	0.9202	0.7112	0.8371	0.1942	0.8428	0.3033	0.3104	0.5086	0.1733	0.6116
01_grassWildFlowers	D_background_5.tif	01_grassWildFlowers.D_background_5.tif	01_grassWildFlowers.5	2_Diffuse	01_grassWildFlowers.2_Diffuse.Gen8_Mut0_ID7	01_grassWildFlowers.2_Diffuse.Gen8_Mut0_ID7.D_background_5	0	D_background_5.tif	709	Grass	01_grassWildFlowers	2_Diffuse	8	2	Middle	Gen8_Mut0_ID7	319	Gen6_Mut0_ID0	Gen7_Mut0_ID8	-	0.3334	0.5877	0.6431	0.2604	0.2741	0.343	0.2705	0.7566	0.7842	0.3533	0.5387	0.3051	0.9358	0.3474	0.9058	0.615	0.9551	0.4423	0.1678	0.331	0.6592	0.2044	0.748	0.7496	0.1255	0.2686	0.5313	0.3734	0.1458
01_grassWildFlowers	D_background_17.tif	01_grassWildFlowers.D_background_17.tif	01_grassWildFlowers.17	2_Diffuse	01_grassWildFlowers.2_Diffuse.Gen8_Mut0_ID9	01_grassWildFlowers.2_Diffuse.Gen8_Mut0_ID9.D_background_17	0	D_background_17.tif	710	Grass	01_grassWildFlowers	2_Diffuse	8	2	Middle	Gen8_Mut0_ID9	267	Gen6_Mut0_ID6	Gen0_Mut0_ID12	-	0.0608	0.6767	0.4546	0.319	0.7554	0.5237	0.08	0.677	0.22	0.3046	0.5212	0.4535	0.9058	0.6647	0.1722	0.7025	0.5507	0.4391	0.4089	0.318	0.6528	0.7364	0.2131	0.7722	0.2263	0.3666	0.701	0.373	0.6725
01_grassWildFlowers	D_background_22.tif	01_grassWildFlowers.D_background_22.tif	01_grassWildFlowers.22	2_Diffuse	01_grassWildFlowers.2_Diffuse.Gen6_Mut0_ID5	01_grassWildFlowers.2_Diffuse.Gen6_Mut0_ID5.D_background_22	0	D_background_22.tif	711	Grass	01_grassWildFlowers	2_Diffuse	8	2	Middle	Gen6_Mut0_ID5	416	Gen5_Mut0_ID6	Gen3_Mut0_ID9	-	0.3535	0.8044	0.8052	0.5564	0.2045	0.2982	0.8221	0.7488	0.6792	0.4635	0.5683	0.4859	0.6832	0.2	0.8233	0.5504	0.7413	0.4102	0.4244	0.2549	0.7325	0.3341	0.8294	0.7506	0.2126	0.3318	0.5779	0.5714	0.1323
01_grassWildFlowers	D_background_16.tif	01_grassWildFlowers.D_background_16.tif	01_grassWildFlowers.16	2_Diffuse	01_grassWildFlowers.2_Diffuse.Gen8_Mut0_ID10	01_grassWildFlowers.2_Diffuse.Gen8_Mut0_ID10.D_background_16	0	D_background_16.tif	712	Grass	01_grassWildFlowers	2_Diffuse	8	2	Middle	Gen8_Mut0_ID10	303	Gen7_Mut0_ID11	Gen7_Mut0_ID3	-	0.147	0.6385	0.6189	0.2559	0.778	0.1407	0.7446	0.3209	0.5335	0.721	0.4318	0.1283	0.7648	0.9025	0.333	1	0.7274	0.8665	0.5595	0.7771	0.8509	0.6429	0.2934	0.6156	0.1377	0.2926	0.7481	0.4542	0.23
01_grassWildFlowers	D_background_9.tif	01_grassWildFlowers.D_background_9.tif	01_grassWildFlowers.9	2_Diffuse	01_grassWildFlowers.2_Diffuse.Gen7_Mut0_IDR0	01_grassWildFlowers.2_Diffuse.Gen7_Mut0_IDR0.D_background_9	0	D_background_9.tif	713	Grass	01_grassWildFlowers	2_Diffuse	8	2	Middle	Gen7_Mut0_IDR0	295	Gen4_Mut0_IDR1	Gen4_Mut0_IDR1	-	0.2467	0.8124	0.6382	0.1208	0.1648	0.4966	0.9599	0.7649	0.6784	0.2032	0.5615	0.3883	0.9344	0.3379	0.8481	0.6344	0.966	0.4333	0.0606	0.2842	0.2002	0.3174	0.757	0.7507	0.1222	0.2408	0.5379	0.2364	0.1306
01_grassWildFlowers	D_background_3.tif	01_grassWildFlowers.D_background_3.tif	01_grassWildFlowers.3	2_Diffuse	01_grassWildFlowers.2_Diffuse.Gen8_Mut0_ID3	01_grassWildFlowers.2_Diffuse.Gen8_Mut0_ID3.D_background_3	0	D_background_3.tif	714	Grass	01_grassWildFlowers	2_Diffuse	8	2	Middle	Gen8_Mut0_ID3	388	Gen7_Mut0_ID2	Gen7_Mut0_IDR0	-	0.2475	0.8124	0.6388	0.1219	0.1652	0.5306	0.9585	0.7549	0.7667	0.2197	0.4524	0.3879	0.9326	0.3497	0.6386	0.9398	0.9191	0.5667	0.461	0.9087	0.692	0.8448	0.2108	0.8256	0.3033	0.2989	0.5145	0.1733	0.607
01_grassWildFlowers	D_background_7.tif	01_grassWildFlowers.D_background_7.tif	01_grassWildFlowers.7	2_Diffuse	01_grassWildFlowers.2_Diffuse.Gen7_Mut0_IDR1	01_grassWildFlowers.2_Diffuse.Gen7_Mut0_IDR1.D_background_7	0	D_background_7.tif	715	Grass	01_grassWildFlowers	2_Diffuse	8	2	Middle	Gen7_Mut0_IDR1	322	Gen5_Mut0_ID8	Gen5_Mut0_ID8	-	0.0567	0.6698	0.3484	0.1766	0.8087	0.5855	0.7496	0.1537	0.2452	0.711	0.3979	0.3137	0.1773	0.7277	0.1613	0.72	0.1978	0.6817	0.5645	0.6345	0.6624	0.8282	0.1987	0.7723	0.2639	0.072	0.094	0.5632	0.6371
01_grassWildFlowers	D_background_6.tif	01_grassWildFlowers.D_background_6.tif	01_grassWildFlowers.6	2_Diffuse	01_grassWildFlowers.2_Diffuse.Gen8_Mut0_ID0	01_grassWildFlowers.2_Diffuse.Gen8_Mut0_ID0.D_background_6	0	D_background_6.tif	716	Grass	01_grassWildFlowers	2_Diffuse	8	2	Middle	Gen8_Mut0_ID0	387	Gen7_Mut0_ID11	Gen7_Mut0_ID1	-	0.3626	0.1682	0.4129	0.7097	0.6512	0.575	0.1841	0.3733	0.5506	0.7431	0.4299	0.1271	0.6557	0.8441	0.8018	0.4483	0.5584	0.826	0.5454	0.2408	0.6266	0.6892	0.5246	0.7608	0.118	0.8026	0.3688	0.8184	0.7401
01_grassWildFlowers	D_background_15.tif	01_grassWildFlowers.D_background_15.tif	01_grassWildFlowers.15	2_Diffuse	01_grassWildFlowers.2_Diffuse.Gen8_Mut0_ID5	01_grassWildFlowers.2_Diffuse.Gen8_Mut0_ID5.D_background_15	0	D_background_15.tif	717	Grass	01_grassWildFlowers	2_Diffuse	8	2	Middle	Gen8_Mut0_ID5	350	Gen6_Mut0_ID5	Gen7_Mut0_IDR1	-	0.0625	0.8029	0.8052	0.5354	0.2132	0.5267	0.7593	0.1537	0.3282	0.5088	0.5411	0.4551	0.6244	0.2002	0.7512	0.5518	0.7897	0.6339	0.6294	0.2921	0.729	0.3789	0.3374	0.7512	0.2126	0.3325	0.5719	0.5701	0.176
01_grassWildFlowers	D_background_2.tif	01_grassWildFlowers.D_background_2.tif	01_grassWildFlowers.2	2_Diffuse	01_grassWildFlowers.2_Diffuse.Gen8_Mut0_ID4	01_grassWildFlowers.2_Diffuse.Gen8_Mut0_ID4.D_background_2	0	D_background_2.tif	718	Grass	01_grassWildFlowers	2_Diffuse	8	2	Middle	Gen8_Mut0_ID4	353	Gen7_Mut0_IDR1	Gen6_Mut0_ID5	-	0.3476	0.6713	0.3484	0.199	0.7999	0.3808	0.8106	0.7488	0.5675	0.6512	0.4318	0.3539	0.2452	0.7275	0.2436	0.7185	0.1498	0.4722	0.3604	0.5927	0.6661	0.7783	0.6235	0.7717	0.2639	0.0713	0.1001	0.5649	0.5883
01_grassWildFlowers	D_background_8.tif	01_grassWildFlowers.D_background_8.tif	01_grassWildFlowers.8	2_Diffuse	01_grassWildFlowers.2_Diffuse.Gen8_Mut0_ID8	01_grassWildFlowers.2_Diffuse.Gen8_Mut0_ID8.D_background_8	0	D_background_8.tif	719	Grass	01_grassWildFlowers	2_Diffuse	8	2	Middle	Gen8_Mut0_ID8	366	Gen0_Mut0_ID12	Gen6_Mut0_ID6	-	0.956	0.1646	0.7076	0.6254	0.6438	0.6399	0.3194	0.4767	0.0708	0.2401	0.4893	0.7304	0.2403	0.2321	0.7585	0.4504	0.7185	0.7185	0.6465	0.2841	0.6741	0.2074	0.5197	0.5601	0.2001	0.7945	0.689	0.841	0.8717
01_grassWildFlowers	D_background_20.tif	01_grassWildFlowers.D_background_20.tif	01_grassWildFlowers.20	2_Diffuse	01_grassWildFlowers.2_Diffuse.Gen8_Mut0_ID2	01_grassWildFlowers.2_Diffuse.Gen8_Mut0_ID2.D_background_20	0	D_background_20.tif	720	Grass	01_grassWildFlowers	2_Diffuse	8	2	Middle	Gen8_Mut0_ID2	26	Gen7_Mut0_IDR0	Gen7_Mut0_ID2	-	0.2554	0.7669	0.8807	0.165	0.7484	0.6713	0.8295	0.7121	0.2557	0.6002	0.5226	0.0906	0.8794	0.3386	0.8383	0.5748	0.7076	0.4337	0.0841	0.2959	0.2202	0.3097	0.7399	0.7737	0.1222	0.2554	0.5298	0.2364	0.1352
01_grassWildFlowers	D_background_22.tif	01_grassWildFlowers.D_background_22.tif	01_grassWildFlowers.22	2_Diffuse	01_grassWildFlowers.2_Diffuse.Gen9_Mut0_ID1	01_grassWildFlowers.2_Diffuse.Gen9_Mut0_ID1.D_background_22	0	D_background_22.tif	721	Grass	01_grassWildFlowers	2_Diffuse	9	2	Middle	Gen9_Mut0_ID1	1290	Gen6_Mut0_ID11	Gen7_Mut0_ID3	-	0.3316	0.7902	0.6399	0.2556	0.2797	0.2039	0.7652	0.3705	0.6872	0.3301	0.5652	0.2989	0.7777	0.8261	0.3505	0.7367	0.5939	0.898	0.6737	0.7099	0.8409	0.3563	0.4158	0.7611	0.1455	0.2504	0.7203	0.3465	0.1346
01_grassWildFlowers	D_background_6.tif	01_grassWildFlowers.D_background_6.tif	01_grassWildFlowers.6	2_Diffuse	01_grassWildFlowers.2_Diffuse.Gen6_Mut0_ID11	01_grassWildFlowers.2_Diffuse.Gen6_Mut0_ID11.D_background_6	0	D_background_6.tif	722	Grass	01_grassWildFlowers	2_Diffuse	9	2	Middle	Gen6_Mut0_ID11	446	Gen5_Mut0_ID4	Gen4_Mut0_IDR1	-	0.3316	0.8097	0.6405	0.2556	0.2468	0.4991	0.9394	0.7617	0.2806	0.6777	0.4347	0.0919	0.6761	0.8235	0.3516	0.7523	0.5939	0.898	0.6919	0.3476	0.6808	0.2353	0.9127	0.7473	0.1982	0.8861	0.5411	0.3403	0.139
01_grassWildFlowers	D_background_1.tif	01_grassWildFlowers.D_background_1.tif	01_grassWildFlowers.1	2_Diffuse	01_grassWildFlowers.2_Diffuse.Gen9_Mut0_ID0	01_grassWildFlowers.2_Diffuse.Gen9_Mut0_ID0.D_background_1	0	D_background_1.tif	723	Grass	01_grassWildFlowers	2_Diffuse	9	2	Middle	Gen9_Mut0_ID0	482	Gen7_Mut0_ID3	Gen6_Mut0_ID11	-	0.0589	0.6615	0.6376	0.1834	0.2468	0.3761	0.9233	0.7163	0.3871	0.5549	0.4347	0.1207	0.6835	0.924	0.3293	0.6584	0.8103	0.8664	0.5777	0.4355	0.6815	0.1725	0.809	0.8644	0.1982	0.8794	0.5876	0.2876	0.2554
01_grassWildFlowers	D_background_7.tif	01_grassWildFlowers.D_background_7.tif	01_grassWildFlowers.7	2_Diffuse	01_grassWildFlowers.2_Diffuse.Gen8_Mut0_ID3	01_grassWildFlowers.2_Diffuse.Gen8_Mut0_ID3.D_background_7	0	D_background_7.tif	724	Grass	01_grassWildFlowers	2_Diffuse	9	2	Middle	Gen8_Mut0_ID3	1180	Gen7_Mut0_ID2	Gen7_Mut0_IDR0	-	0.2475	0.8124	0.6388	0.1219	0.1652	0.5306	0.9585	0.7549	0.7667	0.2197	0.4524	0.3879	0.9326	0.3497	0.6386	0.9398	0.9191	0.5667	0.461	0.9087	0.692	0.8448	0.2108	0.8256	0.3033	0.2989	0.5145	0.1733	0.607
01_grassWildFlowers	D_background_21.tif	01_grassWildFlowers.D_background_21.tif	01_grassWildFlowers.21	2_Diffuse	01_grassWildFlowers.2_Diffuse.Gen9_Mut0_ID8	01_grassWildFlowers.2_Diffuse.Gen9_Mut0_ID8.D_background_21	0	D_background_21.tif	725	Grass	01_grassWildFlowers	2_Diffuse	9	2	Middle	Gen9_Mut0_ID8	1270	Gen8_Mut0_ID3	Gen6_Mut0_ID0	-	0.2477	0.8022	0.6527	0.1803	0.5733	0.3749	0.3612	0.7553	0.6961	0.252	0.4533	0.326	0.937	0.3473	0.6822	0.9362	0.966	0.5637	0.4269	0.4046	0.3517	0.366	0.7345	0.7445	0.1633	0.2989	0.5325	0.2394	0.5591
01_grassWildFlowers	D_background_19.tif	01_grassWildFlowers.D_background_19.tif	01_grassWildFlowers.19	2_Diffuse	01_grassWildFlowers.2_Diffuse.Gen8_Mut0_ID8	01_grassWildFlowers.2_Diffuse.Gen8_Mut0_ID8.D_background_19	0	D_background_19.tif	726	Grass	01_grassWildFlowers	2_Diffuse	9	2	Middle	Gen8_Mut0_ID8	1147	Gen0_Mut0_ID12	Gen6_Mut0_ID6	-	0.956	0.1646	0.7076	0.6254	0.6438	0.6399	0.3194	0.4767	0.0708	0.2401	0.4893	0.7304	0.2403	0.2321	0.7585	0.4504	0.7185	0.7185	0.6465	0.2841	0.6741	0.2074	0.5197	0.5601	0.2001	0.7945	0.689	0.841	0.8717
01_grassWildFlowers	D_background_4.tif	01_grassWildFlowers.D_background_4.tif	01_grassWildFlowers.4	2_Diffuse	01_grassWildFlowers.2_Diffuse.Gen9_Mut0_IDR1	01_grassWildFlowers.2_Diffuse.Gen9_Mut0_IDR1.D_background_4	0	D_background_4.tif	727	Grass	01_grassWildFlowers	2_Diffuse	9	2	Middle	Gen9_Mut0_IDR1	576	Gen7_Mut0_IDR0	Gen7_Mut0_IDR0	-	0.2467	0.8124	0.6382	0.1208	0.1648	0.4966	0.9599	0.7649	0.6784	0.2032	0.5615	0.3883	0.9344	0.3379	0.8481	0.6344	0.966	0.4333	0.0606	0.2842	0.2002	0.3174	0.757	0.7507	0.1222	0.2408	0.5379	0.2364	0.1306
01_grassWildFlowers	D_background_23.tif	01_grassWildFlowers.D_background_23.tif	01_grassWildFlowers.23	2_Diffuse	01_grassWildFlowers.2_Diffuse.Gen9_Mut0_IDR0	01_grassWildFlowers.2_Diffuse.Gen9_Mut0_IDR0.D_background_23	0	D_background_23.tif	728	Grass	01_grassWildFlowers	2_Diffuse	9	2	Middle	Gen9_Mut0_IDR0	522	Gen7_Mut0_ID11	Gen7_Mut0_ID11	-	0.3628	0.1613	0.4107	0.7198	0.7795	0.575	0.1936	0.3744	0.5329	0.7431	0.4286	0.1179	0.6723	0.8952	0.2985	0.7361	0.5628	0.8713	0.7269	0.3645	0.8691	0.6893	0.2944	0.6156	0.192	0.9319	0.6701	0.8257	0.7542
01_grassWildFlowers	D_background_11.tif	01_grassWildFlowers.D_background_11.tif	01_grassWildFlowers.11	2_Diffuse	01_grassWildFlowers.2_Diffuse.Gen8_Mut0_ID6	01_grassWildFlowers.2_Diffuse.Gen8_Mut0_ID6.D_background_11	0	D_background_11.tif	729	Grass	01_grassWildFlowers	2_Diffuse	9	2	Middle	Gen8_Mut0_ID6	1231	Gen7_Mut0_ID8	Gen6_Mut0_ID0	-	0.295	0.7978	0.6548	0.1343	0.5026	0.502	0.6402	0.7572	0.284	0.5316	0.4774	0.1203	0.7303	0.8179	0.7635	0.4879	0.7025	0.7129	0.7078	0.3687	0.3691	0.3649	0.5538	0.76	0.1969	0.8745	0.5413	0.2648	0.1361
01_grassWildFlowers	D_background_5.tif	01_grassWildFlowers.D_background_5.tif	01_grassWildFlowers.5	2_Diffuse	01_grassWildFlowers.2_Diffuse.Gen9_Mut0_ID9	01_grassWildFlowers.2_Diffuse.Gen9_Mut0_ID9.D_background_5	0	D_background_5.tif	730	Grass	01_grassWildFlowers	2_Diffuse	9	2	Middle	Gen9_Mut0_ID9	470	Gen6_Mut0_ID0	Gen8_Mut0_ID3	-	0.2861	0.812	0.6408	0.0495	0.1006	0.5481	0.7669	0.756	0.8597	0.2236	0.5609	0.3873	0.9327	0.3496	0.8856	0.6379	0.9191	0.436	0.1864	0.8798	0.6866	0.8437	0.2364	0.8252	0.2727	0.2512	0.5145	0.1877	0.1789
01_grassWildFlowers	D_background_16.tif	01_grassWildFlowers.D_background_16.tif	01_grassWildFlowers.16	2_Diffuse	01_grassWildFlowers.2_Diffuse.Gen9_Mut0_ID4	01_grassWildFlowers.2_Diffuse.Gen9_Mut0_ID4.D_background_16	0	D_background_16.tif	731	Grass	01_grassWildFlowers	2_Diffuse	9	2	Middle	Gen9_Mut0_ID4	1428	Gen0_Mut0_ID12	Gen7_Mut0_ID8	-	0.9305	0.5881	0.6313	0.4028	0.6171	0.6377	0.8737	0.7219	0.2815	0.6148	0.4756	0.0984	0.6652	0.8356	0.756	0.4629	0.6931	0.7216	0.7197	0.3246	0.6801	0.2008	0.4904	0.6943	0.1984	0.9095	0.6852	0.887	0.3208
01_grassWildFlowers	D_background_13.tif	01_grassWildFlowers.D_background_13.tif	01_grassWildFlowers.13	2_Diffuse	01_grassWildFlowers.2_Diffuse.Gen7_Mut0_ID3	01_grassWildFlowers.2_Diffuse.Gen7_Mut0_ID3.D_background_13	0	D_background_13.tif	732	Grass	01_grassWildFlowers	2_Diffuse	9	2	Middle	Gen7_Mut0_ID3	596	Gen6_Mut0_IDR1	Gen4_Mut0_IDR0	-	0.0589	0.639	0.6368	0.1834	0.2797	0.1209	0.7505	0.3299	0.7524	0.2419	0.5652	0.3232	0.7846	0.9266	0.3281	0.6397	0.8103	0.8664	0.5561	0.7794	0.8416	0.2921	0.2884	0.88	0.1455	0.2438	0.7568	0.2938	0.251
01_grassWildFlowers	D_background_10.tif	01_grassWildFlowers.D_background_10.tif	01_grassWildFlowers.10	2_Diffuse	01_grassWildFlowers.2_Diffuse.Gen9_Mut0_ID2	01_grassWildFlowers.2_Diffuse.Gen9_Mut0_ID2.D_background_10	0	D_background_10.tif	733	Grass	01_grassWildFlowers	2_Diffuse	9	2	Middle	Gen9_Mut0_ID2	583	Gen7_Mut0_ID1	Gen8_Mut0_ID4	-	0.3682	0.6677	0.3486	0.48	0.3723	0.6297	0.8103	0.6523	0.5674	0.6512	0.5384	0.3599	0.2462	0.8051	0.8039	0.4483	0.1535	0.6095	0.4878	0.2224	0.6612	0.7442	0.5401	0.7704	0.2219	0.2306	0.3876	0.7819	0.6033
01_grassWildFlowers	D_background_0.tif	01_grassWildFlowers.D_background_0.tif	01_grassWildFlowers.0	2_Diffuse	01_grassWildFlowers.2_Diffuse.Gen9_Mut0_ID3	01_grassWildFlowers.2_Diffuse.Gen9_Mut0_ID3.D_background_0	0	D_background_0.tif	734	Grass	01_grassWildFlowers	2_Diffuse	9	2	Middle	Gen9_Mut0_ID3	1251	Gen8_Mut0_ID4	Gen7_Mut0_ID1	-	0.2667	0.2108	0.4283	0.2335	0.687	0.3261	0.1844	0.4391	0.551	0.5438	0.4318	0.4911	0.5026	0.5787	0.2437	0.7185	0.3055	0.4232	0.3636	0.5873	0.6303	0.3917	0.6133	0.762	0.1416	0.0782	0.0764	0.567	0.5885
01_grassWildFlowers	D_background_9.tif	01_grassWildFlowers.D_background_9.tif	01_grassWildFlowers.9	2_Diffuse	01_grassWildFlowers.2_Diffuse.Gen7_Mut0_ID1	01_grassWildFlowers.2_Diffuse.Gen7_Mut0_ID1.D_background_9	0	D_background_9.tif	735	Grass	01_grassWildFlowers	2_Diffuse	9	2	Middle	Gen7_Mut0_ID1	1148	Gen3_Mut0_ID9	Gen5_Mut0_ID2	-	0.2874	0.2076	0.4285	0.5194	0.2188	0.5751	0.1841	0.3733	0.5509	0.5438	0.5384	0.4968	0.5035	0.6572	0.804	0.4483	0.3091	0.5639	0.4914	0.2168	0.626	0.3603	0.5285	0.7608	0.1112	0.2379	0.3639	0.7841	0.6035
01_grassWildFlowers	D_background_8.tif	01_grassWildFlowers.D_background_8.tif	01_grassWildFlowers.8	2_Diffuse	01_grassWildFlowers.2_Diffuse.Gen0_Mut0_ID12	01_grassWildFlowers.2_Diffuse.Gen0_Mut0_ID12.D_background_8	0	D_background_8.tif	736	Grass	01_grassWildFlowers	2_Diffuse	9	2	Middle	Gen0_Mut0_ID12	1235	-	-	-	0.96	0.16	0.84	0.72	0.64	0.64	0.32	0.44	0.04	0.24	0.48	0.84	0.24	0.16	0.76	0.44	0.72	0.72	0.72	0.32	0.68	0.2	0.52	0.56	0.2	0.96	0.68	0.92	0.88
01_grassWildFlowers	D_background_2.tif	01_grassWildFlowers.D_background_2.tif	01_grassWildFlowers.2	2_Diffuse	01_grassWildFlowers.2_Diffuse.Gen8_Mut0_ID0	01_grassWildFlowers.2_Diffuse.Gen8_Mut0_ID0.D_background_2	0	D_background_2.tif	737	Grass	01_grassWildFlowers	2_Diffuse	9	2	Middle	Gen8_Mut0_ID0	566	Gen7_Mut0_ID11	Gen7_Mut0_ID1	-	0.3626	0.1682	0.4129	0.7097	0.6512	0.575	0.1841	0.3733	0.5506	0.7431	0.4299	0.1271	0.6557	0.8441	0.8018	0.4483	0.5584	0.826	0.5454	0.2408	0.6266	0.6892	0.5246	0.7608	0.118	0.8026	0.3688	0.8184	0.7401
01_grassWildFlowers	D_background_20.tif	01_grassWildFlowers.D_background_20.tif	01_grassWildFlowers.20	2_Diffuse	01_grassWildFlowers.2_Diffuse.Gen9_Mut0_IDR2	01_grassWildFlowers.2_Diffuse.Gen9_Mut0_IDR2.D_background_20	0	D_background_20.tif	738	Grass	01_grassWildFlowers	2_Diffuse	9	2	Middle	Gen9_Mut0_IDR2	1111	Gen7_Mut0_IDR1	Gen7_Mut0_IDR1	-	0.0567	0.6698	0.3484	0.1766	0.8087	0.5855	0.7496	0.1537	0.2452	0.711	0.3979	0.3137	0.1773	0.7277	0.1613	0.72	0.1978	0.6817	0.5645	0.6345	0.6624	0.8282	0.1987	0.7723	0.2639	0.072	0.094	0.5632	0.6371
01_grassWildFlowers	D_background_18.tif	01_grassWildFlowers.D_background_18.tif	01_grassWildFlowers.18	2_Diffuse	01_grassWildFlowers.2_Diffuse.Gen7_Mut0_ID8	01_grassWildFlowers.2_Diffuse.Gen7_Mut0_ID8.D_background_18	0	D_background_18.tif	739	Grass	01_grassWildFlowers	2_Diffuse	9	2	Middle	Gen7_Mut0_ID8	1209	Gen6_Mut0_ID11	Gen0_Mut0_ID12	-	0.3407	0.5838	0.6428	0.2906	0.2677	0.5026	0.9305	0.7576	0.2791	0.677	0.4461	0.0978	0.729	0.8181	0.7448	0.4633	0.6911	0.722	0.7197	0.3263	0.6808	0.2044	0.5394	0.7053	0.1983	0.8924	0.5413	0.38	0.1458
01_grassWildFlowers	D_background_12.tif	01_grassWildFlowers.D_background_12.tif	01_grassWildFlowers.12	2_Diffuse	01_grassWildFlowers.2_Diffuse.Gen8_Mut0_ID4	01_grassWildFlowers.2_Diffuse.Gen8_Mut0_ID4.D_background_12	0	D_background_12.tif	740	Grass	01_grassWildFlowers	2_Diffuse	9	2	Middle	Gen8_Mut0_ID4	1081	Gen7_Mut0_IDR1	Gen6_Mut0_ID5	-	0.3476	0.6713	0.3484	0.199	0.7999	0.3808	0.8106	0.7488	0.5675	0.6512	0.4318	0.3539	0.2452	0.7275	0.2436	0.7185	0.1498	0.4722	0.3604	0.5927	0.6661	0.7783	0.6235	0.7717	0.2639	0.0713	0.1001	0.5649	0.5883
01_grassWildFlowers	D_background_17.tif	01_grassWildFlowers.D_background_17.tif	01_grassWildFlowers.17	2_Diffuse	01_grassWildFlowers.2_Diffuse.Gen6_Mut0_ID0	01_grassWildFlowers.2_Diffuse.Gen6_Mut0_ID0.D_background_17	0	D_background_17.tif	741	Grass	01_grassWildFlowers	2_Diffuse	9	2	Middle	Gen6_Mut0_ID0	901	Gen4_Mut0_IDR1	Gen4_Mut0_ID1	-	0.2863	0.8018	0.6551	0.0969	0.5092	0.3424	0.0792	0.7563	0.7891	0.2584	0.5615	0.3254	0.9371	0.3472	0.9225	0.6343	0.966	0.4335	0.1561	0.374	0.3459	0.3649	0.7615	0.7441	0.1241	0.2512	0.5325	0.2578	0.1361
01_grassWildFlowers	D_background_15.tif	01_grassWildFlowers.D_background_15.tif	01_grassWildFlowers.15	2_Diffuse	01_grassWildFlowers.2_Diffuse.Gen6_Mut0_ID5	01_grassWildFlowers.2_Diffuse.Gen6_Mut0_ID5.D_background_15	0	D_background_15.tif	742	Grass	01_grassWildFlowers	2_Diffuse	9	2	Middle	Gen6_Mut0_ID5	317	Gen5_Mut0_ID6	Gen3_Mut0_ID9	-	0.3535	0.8044	0.8052	0.5564	0.2045	0.2982	0.8221	0.7488	0.6792	0.4635	0.5683	0.4859	0.6832	0.2	0.8233	0.5504	0.7413	0.4102	0.4244	0.2549	0.7325	0.3341	0.8294	0.7506	0.2126	0.3318	0.5779	0.5714	0.1323
01_grassWildFlowers	D_background_14.tif	01_grassWildFlowers.D_background_14.tif	01_grassWildFlowers.14	2_Diffuse	01_grassWildFlowers.2_Diffuse.Gen9_Mut0_ID11	01_grassWildFlowers.2_Diffuse.Gen9_Mut0_ID11.D_background_14	0	D_background_14.tif	743	Grass	01_grassWildFlowers	2_Diffuse	9	2	Middle	Gen9_Mut0_ID11	419	Gen8_Mut0_ID8	Gen7_Mut0_ID3	-	0.968	0.1986	0.6979	0.2057	0.6134	0.6634	0.7499	0.3373	0.7519	0.2415	0.4122	0.3303	0.2711	0.8979	0.6742	0.6368	0.807	0.8584	0.5606	0.779	0.6796	0.2013	0.4858	0.5601	0.1472	0.2438	0.6892	0.2664	0.2542
01_grassWildFlowers	D_background_3.tif	01_grassWildFlowers.D_background_3.tif	01_grassWildFlowers.3	2_Diffuse	01_grassWildFlowers.2_Diffuse.Gen9_Mut0_ID10	01_grassWildFlowers.2_Diffuse.Gen9_Mut0_ID10.D_background_3	0	D_background_3.tif	744	Grass	01_grassWildFlowers	2_Diffuse	9	2	Middle	Gen9_Mut0_ID10	431	Gen7_Mut0_ID3	Gen8_Mut0_ID8	-	0.047	0.5893	0.6484	0.6019	0.3132	0.0975	0.32	0.4689	0.0713	0.2407	0.6421	0.7232	0.7518	0.2621	0.4448	0.4575	0.7219	0.727	0.6417	0.2845	0.8359	0.2982	0.3297	0.88	0.1976	0.7945	0.7566	0.8682	0.8685
[truncated: 41,592 more rows]
[truncated: 49 more columns]
