# Supplementary material for: Shining a light on camouflage evolution: Using genetic algorithms to determine the effects of geometry and lighting on optimal camouflage
Source: PLoS One. 2026 Apr 29;21(4):e0346231. doi: 10.1371/journal.pone.0346231 (PMC13127904; doi:10.1371/journal.pone.0346231)
Supplement: S3 File — Zip containing all of the data frames and R code necessary to perform our statistical analyses. (ZIP) [file pone.0346231.s003.zip › S3_File/Datasets/LightCamo_EdgeEnhance.txt]

Habitat	Lighting	Generation	Target.ID	TG_Skin_EE_mean	TG_Skin_EE_stddv	TG_Skin_EE_stddv_S1	TG_Skin_EE_stddv_S2	TG_Skin_EE_stddv_S3	TG_Skin_EE_stddv_S4	TG_Skin_EE_stddv_S5	TG_Skin_EE_stddv_S6	TG_Skin_NE_mean	TG_Skin_NE_stddv	TG_Skin_NE_stddv_S1	TG_Skin_NE_stddv_S2	TG_Skin_NE_stddv_S3	TG_Skin_NE_stddv_S4	TG_Skin_NE_stddv_S5	TG_Skin_NE_stddv_S6
01_grassWildFlowers	1_Natural	0	Gen0_Mut0_ID0	3.5993	0.9744	0.0027	0.0026	0.0036	0.0044	0.0045	0.0025	3.5993	0.9744	0.0027	0.0026	0.0036	0.0044	0.0045	0.0025
01_grassWildFlowers	1_Natural	0	Gen0_Mut0_ID1	23.8504	1.6327	0.0041	0.0032	0.0048	0.0135	0.0297	0.0128	23.8476	1.6272	0.0041	0.0032	0.0048	0.0134	0.0296	0.0128
01_grassWildFlowers	1_Natural	0	Gen0_Mut0_ID2	21.1926	1.5062	0.0047	0.0029	0.0046	0.0106	0.011	0.0035	21.1846	1.4983	0.0046	0.0029	0.0045	0.0105	0.0106	0.0031
01_grassWildFlowers	1_Natural	0	Gen0_Mut0_ID3	40.199	5.2157	0.0131	0.0124	0.0146	0.0437	0.0558	0.0217	40.0118	5.4087	0.0136	0.0128	0.0152	0.0452	0.059	0.0232
01_grassWildFlowers	1_Natural	0	Gen0_Mut0_ID4	12.2759	1.9532	0.0049	0.0054	0.0056	0.0089	0.0093	0.0044	12.237	1.7692	0.0044	0.005	0.005	0.0083	0.0088	0.0042
01_grassWildFlowers	1_Natural	0	Gen0_Mut0_ID5	40.7589	5.0197	0.0167	0.0087	0.009	0.0318	0.0552	0.018	40.815	4.5368	0.0151	0.0081	0.0088	0.031	0.0546	0.0181
01_grassWildFlowers	1_Natural	0	Gen0_Mut0_ID6	22.741	8.7814	0.0196	0.0202	0.0308	0.062	0.0889	0.0363	22.7471	8.797	0.0196	0.0202	0.0308	0.0622	0.089	0.0364
01_grassWildFlowers	1_Natural	0	Gen0_Mut0_ID7	30.3964	7.4495	0.0185	0.0168	0.0233	0.0434	0.0768	0.04	31.1412	6.9957	0.0168	0.0154	0.0247	0.044	0.0765	0.0391
01_grassWildFlowers	1_Natural	0	Gen0_Mut0_ID8	4.9251	3.5044	0.0066	0.0087	0.0142	0.0235	0.0422	0.0231	4.9134	3.4806	0.0065	0.0086	0.0141	0.0234	0.0421	0.0231
01_grassWildFlowers	1_Natural	0	Gen0_Mut0_ID9	45.3212	5.0602	0.0143	0.0067	0.0115	0.0476	0.071	0.0313	45.2149	5.1916	0.0146	0.0069	0.0119	0.0486	0.073	0.0324
01_grassWildFlowers	1_Natural	0	Gen0_Mut0_ID10	26.7104	5.9971	0.0092	0.0122	0.0259	0.0909	0.1678	0.0756	26.8223	6.0243	0.0093	0.0119	0.0256	0.0916	0.1701	0.0764
01_grassWildFlowers	1_Natural	0	Gen0_Mut0_ID11	5.1085	3.6863	0.0045	0.0084	0.0161	0.0589	0.1012	0.0445	5.0991	3.7134	0.0046	0.0084	0.0161	0.0592	0.1016	0.0446
01_grassWildFlowers	1_Natural	0	Gen0_Mut0_ID12	8.1431	5.2758	0.0195	0.0063	0.0091	0.0288	0.0584	0.0254	7.2736	3.0582	0.0092	0.004	0.0075	0.0259	0.0479	0.0202
01_grassWildFlowers	1_Natural	0	Gen0_Mut0_ID13	29.1724	6.4964	0.0208	0.016	0.0141	0.0334	0.0412	0.0049	29.3472	6.6633	0.0209	0.0167	0.0148	0.0357	0.0443	0.0054
01_grassWildFlowers	1_Natural	0	Gen0_Mut0_ID14	24.4691	10.298	0.031	0.0139	0.021	0.0765	0.1218	0.0532	25.0041	10.0472	0.0286	0.0137	0.0221	0.083	0.1245	0.0515
01_grassWildFlowers	1_Natural	0	Gen0_Mut0_ID15	41.9135	11.1716	0.0225	0.0182	0.0341	0.1214	0.2245	0.1139	41.9149	11.1725	0.0225	0.0182	0.0341	0.1214	0.2245	0.1139
01_grassWildFlowers	1_Natural	0	Gen0_Mut0_ID16	17.6452	6.1812	0.0215	0.0128	0.0142	0.0269	0.0127	0.0023	17.7836	5.2733	0.0179	0.0117	0.0135	0.027	0.013	0.0018
01_grassWildFlowers	1_Natural	0	Gen0_Mut0_ID17	11.0545	10.3006	0.0264	0.0122	0.0251	0.111	0.1512	0.0259	10.6967	9.9607	0.026	0.0119	0.0241	0.1069	0.1454	0.0245
01_grassWildFlowers	1_Natural	0	Gen0_Mut0_ID18	39.5308	20.132	0.048	0.0569	0.0606	0.2056	0.1939	0.0186	40.2345	20.5876	0.0508	0.0571	0.0619	0.2022	0.207	0.02
01_grassWildFlowers	1_Natural	0	Gen0_Mut0_ID19	13.5507	5.8265	0.0113	0.0084	0.021	0.0642	0.0666	0.0131	13.5507	5.826	0.0113	0.0084	0.021	0.0642	0.0666	0.0131
01_grassWildFlowers	1_Natural	0	Gen0_Mut0_ID20	26.4082	6.5058	0.0186	0.0156	0.023	0.0682	0.135	0.0687	26.382	6.4909	0.0186	0.0156	0.023	0.0682	0.1349	0.0687
01_grassWildFlowers	1_Natural	0	Gen0_Mut0_ID21	26.4764	0.5507	0.0015	0.001	0.0014	0.0031	0.0069	0.0041	26.5029	0.3502	0.0011	0.001	0.0015	0.0031	0.0067	0.004
01_grassWildFlowers	1_Natural	0	Gen0_Mut0_ID22	27.4305	1.9242	0.0036	0.0051	0.0077	0.0137	0.018	0.0086	27.4305	1.9242	0.0036	0.0051	0.0077	0.0137	0.018	0.0086
01_grassWildFlowers	1_Natural	0	Gen0_Mut0_ID23	25.908	2.4179	0.006	0.008	0.0105	0.0084	0.0192	0.0054	25.8767	2.4471	0.0061	0.008	0.0106	0.0086	0.0196	0.0058
01_grassWildFlowers	1_Natural	1	Gen0_Mut0_ID9	45.3212	5.0602	0.0143	0.0067	0.0115	0.0476	0.071	0.0313	45.2149	5.1916	0.0146	0.0069	0.0119	0.0486	0.073	0.0324
01_grassWildFlowers	1_Natural	1	Gen0_Mut0_ID22	27.4305	1.9242	0.0036	0.0051	0.0077	0.0137	0.018	0.0086	27.4305	1.9242	0.0036	0.0051	0.0077	0.0137	0.018	0.0086
01_grassWildFlowers	1_Natural	1	Gen0_Mut0_ID17	11.0545	10.3006	0.0264	0.0122	0.0251	0.111	0.1512	0.0259	10.6967	9.9607	0.026	0.0119	0.0241	0.1069	0.1454	0.0245
01_grassWildFlowers	1_Natural	1	Gen0_Mut0_ID1	23.8504	1.6327	0.0041	0.0032	0.0048	0.0135	0.0297	0.0128	23.8476	1.6272	0.0041	0.0032	0.0048	0.0134	0.0296	0.0128
01_grassWildFlowers	1_Natural	1	Gen0_Mut0_ID5	40.7589	5.0197	0.0167	0.0087	0.009	0.0318	0.0552	0.018	40.815	4.5368	0.0151	0.0081	0.0088	0.031	0.0546	0.0181
01_grassWildFlowers	1_Natural	1	Gen0_Mut0_ID12	8.1431	5.2758	0.0195	0.0063	0.0091	0.0288	0.0584	0.0254	7.2736	3.0582	0.0092	0.004	0.0075	0.0259	0.0479	0.0202
01_grassWildFlowers	1_Natural	1	Gen0_Mut0_ID10	26.7104	5.9971	0.0092	0.0122	0.0259	0.0909	0.1678	0.0756	26.8223	6.0243	0.0093	0.0119	0.0256	0.0916	0.1701	0.0764
01_grassWildFlowers	1_Natural	1	Gen0_Mut0_ID21	26.4764	0.5507	0.0015	0.001	0.0014	0.0031	0.0069	0.0041	26.5029	0.3502	0.0011	0.001	0.0015	0.0031	0.0067	0.004
01_grassWildFlowers	1_Natural	1	Gen0_Mut0_ID11	5.1085	3.6863	0.0045	0.0084	0.0161	0.0589	0.1012	0.0445	5.0991	3.7134	0.0046	0.0084	0.0161	0.0592	0.1016	0.0446
01_grassWildFlowers	1_Natural	1	Gen0_Mut0_ID23	25.908	2.4179	0.006	0.008	0.0105	0.0084	0.0192	0.0054	25.8767	2.4471	0.0061	0.008	0.0106	0.0086	0.0196	0.0058
01_grassWildFlowers	1_Natural	1	Gen0_Mut0_ID3	40.199	5.2157	0.0131	0.0124	0.0146	0.0437	0.0558	0.0217	40.0118	5.4087	0.0136	0.0128	0.0152	0.0452	0.059	0.0232
01_grassWildFlowers	1_Natural	1	Gen0_Mut0_ID0	3.5993	0.9744	0.0027	0.0026	0.0036	0.0044	0.0045	0.0025	3.5993	0.9744	0.0027	0.0026	0.0036	0.0044	0.0045	0.0025
01_grassWildFlowers	1_Natural	1	Gen1_Mut0_ID0	23.1666	8.6622	0.0276	0.015	0.0195	0.0491	0.0646	0.0199	22.7961	7.5183	0.0236	0.0141	0.0194	0.0501	0.0648	0.0198
01_grassWildFlowers	1_Natural	1	Gen1_Mut0_ID1	3.6584	0.4816	0.0007	0.0011	0.0025	0.0042	0.0067	0.0035	3.6584	0.4816	0.0007	0.0011	0.0025	0.0042	0.0067	0.0035
01_grassWildFlowers	1_Natural	1	Gen1_Mut0_ID2	4.7016	2.6849	0.0134	0.0068	0.0093	0.0358	0.0782	0.0372	4.6583	2.5076	0.0125	0.0065	0.0088	0.0336	0.0733	0.0351
01_grassWildFlowers	1_Natural	1	Gen1_Mut0_ID3	30.2752	6.366	0.0166	0.008	0.0154	0.0672	0.1003	0.0407	30.0144	6.6727	0.018	0.0081	0.0151	0.0669	0.1013	0.0423
01_grassWildFlowers	1_Natural	1	Gen1_Mut0_ID4	37.7185	4.9107	0.0121	0.0086	0.0145	0.0406	0.068	0.0196	37.5598	4.98	0.0127	0.0085	0.0142	0.0391	0.0655	0.0186
01_grassWildFlowers	1_Natural	1	Gen1_Mut0_ID5	18.4326	5.8615	0.0146	0.0131	0.0222	0.0728	0.1541	0.0838	18.2604	5.7696	0.0148	0.0131	0.0219	0.0706	0.1528	0.0836
01_grassWildFlowers	1_Natural	1	Gen1_Mut0_ID6	43.7129	1.0117	0.0018	0.0028	0.0048	0.0085	0.0104	0.0056	43.7129	1.0117	0.0018	0.0028	0.0048	0.0085	0.0104	0.0056
01_grassWildFlowers	1_Natural	1	Gen1_Mut0_ID7	18.4631	12.0889	0.0269	0.0296	0.0489	0.0611	0.0745	0.0337	18.2601	11.9245	0.0264	0.0294	0.0483	0.0607	0.0754	0.0345
01_grassWildFlowers	1_Natural	1	Gen1_Mut0_ID8	15.6018	2.2101	0.007	0.0041	0.0065	0.0151	0.0144	0.0098	16.3951	2.892	0.0085	0.0045	0.0079	0.0221	0.0163	0.0056
01_grassWildFlowers	1_Natural	1	Gen1_Mut0_ID9	12.8862	4.3152	0.01	0.0116	0.0164	0.0353	0.0289	0.0057	12.8033	4.1577	0.0096	0.0114	0.0161	0.0339	0.0276	0.0052
01_grassWildFlowers	1_Natural	1	Gen1_Mut0_ID10	4.0189	0.9237	0.0016	0.0025	0.0044	0.0047	0.0055	0.0022	4.0189	0.9237	0.0016	0.0025	0.0044	0.0047	0.0055	0.0022
01_grassWildFlowers	1_Natural	1	Gen1_Mut0_ID11	15.3872	9.2376	0.0342	0.0101	0.0083	0.022	0.0154	0.013	11.1417	1.7029	0.0061	0.0024	0.0032	0.0083	0.0142	0.006
01_grassWildFlowers	1_Natural	2	Gen1_Mut0_ID9	12.8862	4.3152	0.01	0.0116	0.0164	0.0353	0.0289	0.0057	12.8033	4.1577	0.0096	0.0114	0.0161	0.0339	0.0276	0.0052
01_grassWildFlowers	1_Natural	2	Gen1_Mut0_ID1	3.6584	0.4816	0.0007	0.0011	0.0025	0.0042	0.0067	0.0035	3.6584	0.4816	0.0007	0.0011	0.0025	0.0042	0.0067	0.0035
01_grassWildFlowers	1_Natural	2	Gen1_Mut0_ID7	18.4631	12.0889	0.0269	0.0296	0.0489	0.0611	0.0745	0.0337	18.2601	11.9245	0.0264	0.0294	0.0483	0.0607	0.0754	0.0345
01_grassWildFlowers	1_Natural	2	Gen0_Mut0_ID12	8.1431	5.2758	0.0195	0.0063	0.0091	0.0288	0.0584	0.0254	7.2736	3.0582	0.0092	0.004	0.0075	0.0259	0.0479	0.0202
01_grassWildFlowers	1_Natural	2	Gen0_Mut0_ID10	26.7104	5.9971	0.0092	0.0122	0.0259	0.0909	0.1678	0.0756	26.8223	6.0243	0.0093	0.0119	0.0256	0.0916	0.1701	0.0764
01_grassWildFlowers	1_Natural	2	Gen0_Mut0_ID5	40.7589	5.0197	0.0167	0.0087	0.009	0.0318	0.0552	0.018	40.815	4.5368	0.0151	0.0081	0.0088	0.031	0.0546	0.0181
01_grassWildFlowers	1_Natural	2	Gen1_Mut0_ID0	23.1666	8.6622	0.0276	0.015	0.0195	0.0491	0.0646	0.0199	22.7961	7.5183	0.0236	0.0141	0.0194	0.0501	0.0648	0.0198
01_grassWildFlowers	1_Natural	2	Gen0_Mut0_ID0	3.5993	0.9744	0.0027	0.0026	0.0036	0.0044	0.0045	0.0025	3.5993	0.9744	0.0027	0.0026	0.0036	0.0044	0.0045	0.0025
01_grassWildFlowers	1_Natural	2	Gen1_Mut0_ID3	30.2752	6.366	0.0166	0.008	0.0154	0.0672	0.1003	0.0407	30.0144	6.6727	0.018	0.0081	0.0151	0.0669	0.1013	0.0423
01_grassWildFlowers	1_Natural	2	Gen0_Mut0_ID11	5.1085	3.6863	0.0045	0.0084	0.0161	0.0589	0.1012	0.0445	5.0991	3.7134	0.0046	0.0084	0.0161	0.0592	0.1016	0.0446
01_grassWildFlowers	1_Natural	2	Gen1_Mut0_ID2	4.7016	2.6849	0.0134	0.0068	0.0093	0.0358	0.0782	0.0372	4.6583	2.5076	0.0125	0.0065	0.0088	0.0336	0.0733	0.0351
01_grassWildFlowers	1_Natural	2	Gen1_Mut0_ID10	4.0189	0.9237	0.0016	0.0025	0.0044	0.0047	0.0055	0.0022	4.0189	0.9237	0.0016	0.0025	0.0044	0.0047	0.0055	0.0022
01_grassWildFlowers	1_Natural	2	Gen2_Mut0_ID0	4.195	0.9883	0.003	0.0028	0.0033	0.0041	0.0021	0.0009	4.195	0.9883	0.003	0.0028	0.0033	0.0041	0.0021	0.0009
01_grassWildFlowers	1_Natural	2	Gen2_Mut0_ID1	3.2446	0.844	0.0013	0.002	0.0042	0.0058	0.0081	0.0047	3.2446	0.844	0.0013	0.002	0.0042	0.0058	0.0081	0.0047
01_grassWildFlowers	1_Natural	2	Gen2_Mut0_ID2	4.2957	1.629	0.0076	0.0048	0.0042	0.0103	0.0224	0.0136	4.2905	1.5129	0.0069	0.0045	0.0039	0.0094	0.0205	0.0126
01_grassWildFlowers	1_Natural	2	Gen2_Mut0_ID3	22.6447	11.3539	0.0218	0.0285	0.0396	0.0791	0.1015	0.0465	22.4772	11.2629	0.0215	0.0283	0.0394	0.0797	0.103	0.0478
01_grassWildFlowers	1_Natural	2	Gen2_Mut0_ID4	3.9698	2.867	0.0056	0.0066	0.012	0.0358	0.0834	0.0459	3.9456	2.9046	0.0058	0.0066	0.012	0.0362	0.0842	0.0463
01_grassWildFlowers	1_Natural	2	Gen2_Mut0_ID5	1.8718	0.4737	0.0007	0.0011	0.0024	0.0032	0.0052	0.0027	1.8718	0.4737	0.0007	0.0011	0.0024	0.0032	0.0052	0.0027
01_grassWildFlowers	1_Natural	2	Gen2_Mut0_ID6	26.4711	3.2326	0.0089	0.0049	0.0091	0.031	0.0495	0.0169	26.5416	3.0848	0.0085	0.0046	0.0084	0.0313	0.0505	0.0175
01_grassWildFlowers	1_Natural	2	Gen2_Mut0_IDR2	26.4764	0.5507	0.0015	0.001	0.0014	0.0031	0.0069	0.0041	26.5029	0.3502	0.0011	0.001	0.0015	0.0031	0.0067	0.004
01_grassWildFlowers	1_Natural	2	Gen2_Mut0_IDR1	25.908	2.4179	0.006	0.008	0.0105	0.0084	0.0192	0.0054	25.8767	2.4471	0.0061	0.008	0.0106	0.0086	0.0196	0.0058
01_grassWildFlowers	1_Natural	2	Gen2_Mut0_IDR0	40.199	5.2157	0.0131	0.0124	0.0146	0.0437	0.0558	0.0217	40.0118	5.4087	0.0136	0.0128	0.0152	0.0452	0.059	0.0232
01_grassWildFlowers	1_Natural	2	Gen2_Mut0_ID10	6.6821	2.0131	0.0068	0.002	0.0033	0.0122	0.021	0.0097	6.4809	1.1272	0.0024	0.0015	0.003	0.0124	0.0207	0.009
01_grassWildFlowers	1_Natural	2	Gen2_Mut0_ID11	9.992	4.7537	0.0179	0.0074	0.0071	0.0258	0.0665	0.038	9.6587	3.0821	0.0101	0.0056	0.0065	0.0245	0.059	0.0318
01_grassWildFlowers	1_Natural	3	Gen2_Mut0_IDR0	40.199	5.2157	0.0131	0.0124	0.0146	0.0437	0.0558	0.0217	40.0118	5.4087	0.0136	0.0128	0.0152	0.0452	0.059	0.0232
01_grassWildFlowers	1_Natural	3	Gen1_Mut0_ID2	4.7016	2.6849	0.0134	0.0068	0.0093	0.0358	0.0782	0.0372	4.6583	2.5076	0.0125	0.0065	0.0088	0.0336	0.0733	0.0351
01_grassWildFlowers	1_Natural	3	Gen2_Mut0_ID1	3.2446	0.844	0.0013	0.002	0.0042	0.0058	0.0081	0.0047	3.2446	0.844	0.0013	0.002	0.0042	0.0058	0.0081	0.0047
01_grassWildFlowers	1_Natural	3	Gen2_Mut0_IDR2	26.4764	0.5507	0.0015	0.001	0.0014	0.0031	0.0069	0.0041	26.5029	0.3502	0.0011	0.001	0.0015	0.0031	0.0067	0.004
01_grassWildFlowers	1_Natural	3	Gen2_Mut0_ID0	4.195	0.9883	0.003	0.0028	0.0033	0.0041	0.0021	0.0009	4.195	0.9883	0.003	0.0028	0.0033	0.0041	0.0021	0.0009
01_grassWildFlowers	1_Natural	3	Gen2_Mut0_ID5	1.8718	0.4737	0.0007	0.0011	0.0024	0.0032	0.0052	0.0027	1.8718	0.4737	0.0007	0.0011	0.0024	0.0032	0.0052	0.0027
01_grassWildFlowers	1_Natural	3	Gen1_Mut0_ID3	30.2752	6.366	0.0166	0.008	0.0154	0.0672	0.1003	0.0407	30.0144	6.6727	0.018	0.0081	0.0151	0.0669	0.1013	0.0423
01_grassWildFlowers	1_Natural	3	Gen2_Mut0_ID3	22.6447	11.3539	0.0218	0.0285	0.0396	0.0791	0.1015	0.0465	22.4772	11.2629	0.0215	0.0283	0.0394	0.0797	0.103	0.0478
01_grassWildFlowers	1_Natural	3	Gen2_Mut0_ID10	6.6821	2.0131	0.0068	0.002	0.0033	0.0122	0.021	0.0097	6.4809	1.1272	0.0024	0.0015	0.003	0.0124	0.0207	0.009
01_grassWildFlowers	1_Natural	3	Gen1_Mut0_ID7	18.4631	12.0889	0.0269	0.0296	0.0489	0.0611	0.0745	0.0337	18.2601	11.9245	0.0264	0.0294	0.0483	0.0607	0.0754	0.0345
01_grassWildFlowers	1_Natural	3	Gen1_Mut0_ID0	23.1666	8.6622	0.0276	0.015	0.0195	0.0491	0.0646	0.0199	22.7961	7.5183	0.0236	0.0141	0.0194	0.0501	0.0648	0.0198
01_grassWildFlowers	1_Natural	3	Gen2_Mut0_ID2	4.2957	1.629	0.0076	0.0048	0.0042	0.0103	0.0224	0.0136	4.2905	1.5129	0.0069	0.0045	0.0039	0.0094	0.0205	0.0126
01_grassWildFlowers	1_Natural	3	Gen3_Mut0_ID0	5.1947	6.2307	0.0297	0.0106	0.0156	0.0529	0.1039	0.0449	5.0738	5.7975	0.0277	0.0102	0.0149	0.05	0.099	0.0429
01_grassWildFlowers	1_Natural	3	Gen3_Mut0_ID1	3.7987	0.4627	0.001	0.0014	0.0019	0.002	0.0017	0.0011	3.7987	0.4627	0.001	0.0014	0.0019	0.002	0.0017	0.0011
01_grassWildFlowers	1_Natural	3	Gen3_Mut0_ID2	4.8989	3.0066	0.0091	0.0074	0.0124	0.0423	0.081	0.0401	4.8388	2.8079	0.0087	0.0073	0.0119	0.0406	0.0767	0.0376
01_grassWildFlowers	1_Natural	3	Gen3_Mut0_IDR2	3.5993	0.9744	0.0027	0.0026	0.0036	0.0044	0.0045	0.0025	3.5993	0.9744	0.0027	0.0026	0.0036	0.0044	0.0045	0.0025
01_grassWildFlowers	1_Natural	3	Gen3_Mut0_IDR1	5.1085	3.6863	0.0045	0.0084	0.0161	0.0589	0.1012	0.0445	5.0991	3.7134	0.0046	0.0084	0.0161	0.0592	0.1016	0.0446
01_grassWildFlowers	1_Natural	3	Gen3_Mut0_IDR0	4.0189	0.9237	0.0016	0.0025	0.0044	0.0047	0.0055	0.0022	4.0189	0.9237	0.0016	0.0025	0.0044	0.0047	0.0055	0.0022
01_grassWildFlowers	1_Natural	3	Gen3_Mut0_ID6	9.9126	6.7833	0.0182	0.008	0.0179	0.067	0.1084	0.047	9.4166	5.7173	0.0121	0.0073	0.0172	0.0617	0.1079	0.0493
01_grassWildFlowers	1_Natural	3	Gen3_Mut0_ID7	7.3206	1.7169	0.0045	0.005	0.0065	0.008	0.0044	0.0017	7.3206	1.7169	0.0045	0.005	0.0065	0.008	0.0044	0.0017
01_grassWildFlowers	1_Natural	3	Gen3_Mut0_ID8	15.7395	9.4738	0.0185	0.0172	0.0318	0.0985	0.196	0.1031	15.7155	9.4417	0.0184	0.0172	0.0318	0.0983	0.1958	0.103
01_grassWildFlowers	1_Natural	3	Gen3_Mut0_ID9	6.2357	4.1554	0.0074	0.0086	0.0121	0.0332	0.046	0.0207	6.0813	3.9403	0.0065	0.0084	0.0121	0.033	0.046	0.0204
01_grassWildFlowers	1_Natural	3	Gen3_Mut0_ID10	9.5186	11.9075	0.0273	0.0277	0.0584	0.125	0.1898	0.0815	9.388	11.7541	0.0261	0.0273	0.058	0.1247	0.1912	0.0829
01_grassWildFlowers	1_Natural	3	Gen3_Mut0_ID11	26.9823	1.4971	0.004	0.0031	0.0042	0.0105	0.0106	0.0019	27.099	1.136	0.003	0.0029	0.0041	0.0101	0.0101	0.0017
01_grassWildFlowers	1_Natural	4	Gen2_Mut0_ID3	22.6447	11.3539	0.0218	0.0285	0.0396	0.0791	0.1015	0.0465	22.4772	11.2629	0.0215	0.0283	0.0394	0.0797	0.103	0.0478
01_grassWildFlowers	1_Natural	4	Gen2_Mut0_ID0	4.195	0.9883	0.003	0.0028	0.0033	0.0041	0.0021	0.0009	4.195	0.9883	0.003	0.0028	0.0033	0.0041	0.0021	0.0009
01_grassWildFlowers	1_Natural	4	Gen1_Mut0_ID0	23.1666	8.6622	0.0276	0.015	0.0195	0.0491	0.0646	0.0199	22.7961	7.5183	0.0236	0.0141	0.0194	0.0501	0.0648	0.0198
01_grassWildFlowers	1_Natural	4	Gen3_Mut0_IDR2	3.5993	0.9744	0.0027	0.0026	0.0036	0.0044	0.0045	0.0025	3.5993	0.9744	0.0027	0.0026	0.0036	0.0044	0.0045	0.0025
01_grassWildFlowers	1_Natural	4	Gen1_Mut0_ID2	4.7016	2.6849	0.0134	0.0068	0.0093	0.0358	0.0782	0.0372	4.6583	2.5076	0.0125	0.0065	0.0088	0.0336	0.0733	0.0351
01_grassWildFlowers	1_Natural	4	Gen3_Mut0_ID10	9.5186	11.9075	0.0273	0.0277	0.0584	0.125	0.1898	0.0815	9.388	11.7541	0.0261	0.0273	0.058	0.1247	0.1912	0.0829
01_grassWildFlowers	1_Natural	4	Gen3_Mut0_ID9	6.2357	4.1554	0.0074	0.0086	0.0121	0.0332	0.046	0.0207	6.0813	3.9403	0.0065	0.0084	0.0121	0.033	0.046	0.0204
01_grassWildFlowers	1_Natural	4	Gen3_Mut0_ID8	15.7395	9.4738	0.0185	0.0172	0.0318	0.0985	0.196	0.1031	15.7155	9.4417	0.0184	0.0172	0.0318	0.0983	0.1958	0.103
01_grassWildFlowers	1_Natural	4	Gen1_Mut0_ID7	18.4631	12.0889	0.0269	0.0296	0.0489	0.0611	0.0745	0.0337	18.2601	11.9245	0.0264	0.0294	0.0483	0.0607	0.0754	0.0345
01_grassWildFlowers	1_Natural	4	Gen2_Mut0_ID10	6.6821	2.0131	0.0068	0.002	0.0033	0.0122	0.021	0.0097	6.4809	1.1272	0.0024	0.0015	0.003	0.0124	0.0207	0.009
01_grassWildFlowers	1_Natural	4	Gen3_Mut0_ID7	7.3206	1.7169	0.0045	0.005	0.0065	0.008	0.0044	0.0017	7.3206	1.7169	0.0045	0.005	0.0065	0.008	0.0044	0.0017
01_grassWildFlowers	1_Natural	4	Gen3_Mut0_ID0	5.1947	6.2307	0.0297	0.0106	0.0156	0.0529	0.1039	0.0449	5.0738	5.7975	0.0277	0.0102	0.0149	0.05	0.099	0.0429
01_grassWildFlowers	1_Natural	4	Gen4_Mut0_ID0	8.1337	7.6687	0.0204	0.0199	0.0287	0.0883	0.1618	0.0696	8.0054	7.4112	0.0194	0.0194	0.0285	0.0857	0.159	0.0687
01_grassWildFlowers	1_Natural	4	Gen4_Mut0_ID1	2.7351	0.4525	0.0011	0.0012	0.0015	0.0027	0.0029	0.0015	2.7351	0.4525	0.0011	0.0012	0.0015	0.0027	0.0029	0.0015
01_grassWildFlowers	1_Natural	4	Gen4_Mut0_ID2	6.4249	2.6388	0.0067	0.0067	0.0071	0.0136	0.0102	0.0008	6.4277	2.2254	0.0058	0.0066	0.0071	0.0134	0.0097	0.0009
01_grassWildFlowers	1_Natural	4	Gen4_Mut0_ID3	3.9005	1.2668	0.0035	0.0035	0.0043	0.005	0.0055	0.0018	3.9005	1.2668	0.0035	0.0035	0.0043	0.005	0.0055	0.0018
01_grassWildFlowers	1_Natural	4	Gen4_Mut0_ID4	15.5479	8.4877	0.016	0.0125	0.0249	0.1071	0.1599	0.0487	15.4234	7.9977	0.0129	0.0118	0.0248	0.1062	0.1594	0.0488
01_grassWildFlowers	1_Natural	4	Gen4_Mut0_ID5	10.8392	1.1159	0.0038	0.0024	0.003	0.0058	0.0078	0.0036	10.7961	0.9881	0.0034	0.0023	0.0028	0.0052	0.0072	0.0033
01_grassWildFlowers	1_Natural	4	Gen4_Mut0_IDR1	30.2752	6.366	0.0166	0.008	0.0154	0.0672	0.1003	0.0407	30.0144	6.6727	0.018	0.0081	0.0151	0.0669	0.1013	0.0423
01_grassWildFlowers	1_Natural	4	Gen4_Mut0_IDR0	4.2957	1.629	0.0076	0.0048	0.0042	0.0103	0.0224	0.0136	4.2905	1.5129	0.0069	0.0045	0.0039	0.0094	0.0205	0.0126
01_grassWildFlowers	1_Natural	4	Gen4_Mut0_ID8	4.5964	1.6118	0.0027	0.0034	0.007	0.015	0.0212	0.0117	4.5964	1.6118	0.0027	0.0034	0.007	0.015	0.0212	0.0117
01_grassWildFlowers	1_Natural	4	Gen4_Mut0_ID9	10.7	14.4318	0.0485	0.0341	0.0415	0.124	0.2072	0.065	10.4501	13.891	0.0468	0.0333	0.0413	0.1235	0.21	0.0657
01_grassWildFlowers	1_Natural	4	Gen4_Mut0_ID10	13.1913	12.5604	0.0384	0.0276	0.0436	0.1202	0.2414	0.0923	12.8967	12.1729	0.0365	0.0272	0.0431	0.1191	0.2421	0.0942
01_grassWildFlowers	1_Natural	4	Gen4_Mut0_ID11	14.5043	9.2066	0.0256	0.0257	0.0331	0.044	0.022	0.0049	14.3181	8.9442	0.0249	0.0251	0.0322	0.0428	0.0218	0.0054
01_grassWildFlowers	1_Natural	5	Gen3_Mut0_ID7	7.3206	1.7169	0.0045	0.005	0.0065	0.008	0.0044	0.0017	7.3206	1.7169	0.0045	0.005	0.0065	0.008	0.0044	0.0017
01_grassWildFlowers	1_Natural	5	Gen4_Mut0_ID9	10.7	14.4318	0.0485	0.0341	0.0415	0.124	0.2072	0.065	10.4501	13.891	0.0468	0.0333	0.0413	0.1235	0.21	0.0657
01_grassWildFlowers	1_Natural	5	Gen4_Mut0_ID10	13.1913	12.5604	0.0384	0.0276	0.0436	0.1202	0.2414	0.0923	12.8967	12.1729	0.0365	0.0272	0.0431	0.1191	0.2421	0.0942
01_grassWildFlowers	1_Natural	5	Gen3_Mut0_ID0	5.1947	6.2307	0.0297	0.0106	0.0156	0.0529	0.1039	0.0449	5.0738	5.7975	0.0277	0.0102	0.0149	0.05	0.099	0.0429
01_grassWildFlowers	1_Natural	5	Gen2_Mut0_ID0	4.195	0.9883	0.003	0.0028	0.0033	0.0041	0.0021	0.0009	4.195	0.9883	0.003	0.0028	0.0033	0.0041	0.0021	0.0009
01_grassWildFlowers	1_Natural	5	Gen1_Mut0_ID7	18.4631	12.0889	0.0269	0.0296	0.0489	0.0611	0.0745	0.0337	18.2601	11.9245	0.0264	0.0294	0.0483	0.0607	0.0754	0.0345
01_grassWildFlowers	1_Natural	5	Gen3_Mut0_ID10	9.5186	11.9075	0.0273	0.0277	0.0584	0.125	0.1898	0.0815	9.388	11.7541	0.0261	0.0273	0.058	0.1247	0.1912	0.0829
01_grassWildFlowers	1_Natural	5	Gen2_Mut0_ID10	6.6821	2.0131	0.0068	0.002	0.0033	0.0122	0.021	0.0097	6.4809	1.1272	0.0024	0.0015	0.003	0.0124	0.0207	0.009
01_grassWildFlowers	1_Natural	5	Gen4_Mut0_ID3	3.9005	1.2668	0.0035	0.0035	0.0043	0.005	0.0055	0.0018	3.9005	1.2668	0.0035	0.0035	0.0043	0.005	0.0055	0.0018
01_grassWildFlowers	1_Natural	5	Gen2_Mut0_ID3	22.6447	11.3539	0.0218	0.0285	0.0396	0.0791	0.1015	0.0465	22.4772	11.2629	0.0215	0.0283	0.0394	0.0797	0.103	0.0478
01_grassWildFlowers	1_Natural	5	Gen4_Mut0_ID0	8.1337	7.6687	0.0204	0.0199	0.0287	0.0883	0.1618	0.0696	8.0054	7.4112	0.0194	0.0194	0.0285	0.0857	0.159	0.0687
01_grassWildFlowers	1_Natural	5	Gen4_Mut0_ID2	6.4249	2.6388	0.0067	0.0067	0.0071	0.0136	0.0102	0.0008	6.4277	2.2254	0.0058	0.0066	0.0071	0.0134	0.0097	0.0009
01_grassWildFlowers	1_Natural	5	Gen5_Mut0_ID0	14.8306	15.3637	0.0457	0.027	0.0339	0.1007	0.2215	0.1199	13.1927	14.0231	0.0382	0.0253	0.0342	0.1065	0.2343	0.1284
01_grassWildFlowers	1_Natural	5	Gen5_Mut0_ID1	9.7531	3.2777	0.0099	0.0094	0.0108	0.0083	0.0119	0.0056	9.7592	3.1674	0.0095	0.0093	0.0108	0.0083	0.0118	0.0055
01_grassWildFlowers	1_Natural	5	Gen5_Mut0_IDR1	6.2357	4.1554	0.0074	0.0086	0.0121	0.0332	0.046	0.0207	6.0813	3.9403	0.0065	0.0084	0.0121	0.033	0.046	0.0204
01_grassWildFlowers	1_Natural	5	Gen5_Mut0_IDR0	15.7395	9.4738	0.0185	0.0172	0.0318	0.0985	0.196	0.1031	15.7155	9.4417	0.0184	0.0172	0.0318	0.0983	0.1958	0.103
01_grassWildFlowers	1_Natural	5	Gen5_Mut0_ID4	23.3735	13.4828	0.0269	0.0304	0.0483	0.1307	0.2181	0.1197	23.2326	13.4205	0.0266	0.03	0.0483	0.1312	0.2185	0.1198
01_grassWildFlowers	1_Natural	5	Gen5_Mut0_ID5	21.9548	11.7597	0.0253	0.0317	0.0344	0.0735	0.1133	0.0278	21.7241	11.651	0.025	0.0315	0.0344	0.0738	0.115	0.0282
01_grassWildFlowers	1_Natural	5	Gen5_Mut0_ID6	4.7135	1.3095	0.0033	0.0038	0.0048	0.006	0.0075	0.005	4.7135	1.3095	0.0033	0.0038	0.0048	0.006	0.0075	0.005
01_grassWildFlowers	1_Natural	5	Gen5_Mut0_ID7	6.5168	1.6288	0.0041	0.005	0.0062	0.0061	0.0074	0.0042	6.5168	1.6288	0.0041	0.005	0.0062	0.0061	0.0074	0.0042
01_grassWildFlowers	1_Natural	5	Gen5_Mut0_ID8	7.2845	10.2566	0.0316	0.0335	0.0491	0.0749	0.0833	0.0425	7.185	9.9986	0.0305	0.033	0.0484	0.0737	0.0825	0.0419
01_grassWildFlowers	1_Natural	5	Gen5_Mut0_ID9	13.3387	12.7826	0.0403	0.0255	0.0358	0.1347	0.2775	0.0927	12.9933	12.3454	0.0384	0.025	0.0357	0.1335	0.2765	0.0939
01_grassWildFlowers	1_Natural	5	Gen5_Mut0_ID10	13.272	14.179	0.0541	0.0256	0.0299	0.0671	0.1489	0.0702	11.6733	12.2012	0.0455	0.0231	0.0293	0.0674	0.1543	0.0747
01_grassWildFlowers	1_Natural	5	Gen5_Mut0_ID11	9.1207	2.1232	0.0054	0.0053	0.0073	0.0104	0.0159	0.0076	9.0763	1.9665	0.0049	0.0051	0.0072	0.01	0.0147	0.0071
01_grassWildFlowers	1_Natural	6	Gen3_Mut0_ID7	7.3206	1.7169	0.0045	0.005	0.0065	0.008	0.0044	0.0017	7.3206	1.7169	0.0045	0.005	0.0065	0.008	0.0044	0.0017
01_grassWildFlowers	1_Natural	6	Gen2_Mut0_ID3	22.6447	11.3539	0.0218	0.0285	0.0396	0.0791	0.1015	0.0465	22.4772	11.2629	0.0215	0.0283	0.0394	0.0797	0.103	0.0478
01_grassWildFlowers	1_Natural	6	Gen4_Mut0_ID2	6.4249	2.6388	0.0067	0.0067	0.0071	0.0136	0.0102	0.0008	6.4277	2.2254	0.0058	0.0066	0.0071	0.0134	0.0097	0.0009
01_grassWildFlowers	1_Natural	6	Gen5_Mut0_ID11	9.1207	2.1232	0.0054	0.0053	0.0073	0.0104	0.0159	0.0076	9.0763	1.9665	0.0049	0.0051	0.0072	0.01	0.0147	0.0071
01_grassWildFlowers	1_Natural	6	Gen1_Mut0_ID7	18.4631	12.0889	0.0269	0.0296	0.0489	0.0611	0.0745	0.0337	18.2601	11.9245	0.0264	0.0294	0.0483	0.0607	0.0754	0.0345
01_grassWildFlowers	1_Natural	6	Gen5_Mut0_IDR1	6.2357	4.1554	0.0074	0.0086	0.0121	0.0332	0.046	0.0207	6.0813	3.9403	0.0065	0.0084	0.0121	0.033	0.046	0.0204
01_grassWildFlowers	1_Natural	6	Gen3_Mut0_ID10	9.5186	11.9075	0.0273	0.0277	0.0584	0.125	0.1898	0.0815	9.388	11.7541	0.0261	0.0273	0.058	0.1247	0.1912	0.0829
01_grassWildFlowers	1_Natural	6	Gen4_Mut0_ID10	13.1913	12.5604	0.0384	0.0276	0.0436	0.1202	0.2414	0.0923	12.8967	12.1729	0.0365	0.0272	0.0431	0.1191	0.2421	0.0942
01_grassWildFlowers	1_Natural	6	Gen5_Mut0_ID1	9.7531	3.2777	0.0099	0.0094	0.0108	0.0083	0.0119	0.0056	9.7592	3.1674	0.0095	0.0093	0.0108	0.0083	0.0118	0.0055
01_grassWildFlowers	1_Natural	6	Gen5_Mut0_ID6	4.7135	1.3095	0.0033	0.0038	0.0048	0.006	0.0075	0.005	4.7135	1.3095	0.0033	0.0038	0.0048	0.006	0.0075	0.005
01_grassWildFlowers	1_Natural	6	Gen5_Mut0_ID9	13.3387	12.7826	0.0403	0.0255	0.0358	0.1347	0.2775	0.0927	12.9933	12.3454	0.0384	0.025	0.0357	0.1335	0.2765	0.0939
01_grassWildFlowers	1_Natural	6	Gen4_Mut0_ID0	8.1337	7.6687	0.0204	0.0199	0.0287	0.0883	0.1618	0.0696	8.0054	7.4112	0.0194	0.0194	0.0285	0.0857	0.159	0.0687
01_grassWildFlowers	1_Natural	6	Gen6_Mut0_ID0	6.0145	3.3012	0.0085	0.0077	0.0103	0.0256	0.03	0.0139	5.7782	2.8325	0.0067	0.0069	0.0098	0.0247	0.0278	0.0116
01_grassWildFlowers	1_Natural	6	Gen6_Mut0_ID1	6.8351	6.5041	0.0241	0.0182	0.0154	0.0577	0.0749	0.0116	6.7847	6.2813	0.0234	0.0178	0.0151	0.0566	0.0736	0.0119
01_grassWildFlowers	1_Natural	6	Gen6_Mut0_ID2	12.2027	14.4624	0.0211	0.0265	0.0493	0.1427	0.2987	0.1621	12.1055	14.2603	0.02	0.0262	0.0489	0.1419	0.2977	0.1617
01_grassWildFlowers	1_Natural	6	Gen6_Mut0_ID3	13.0578	7.5652	0.0257	0.0124	0.012	0.043	0.0624	0.026	12.5043	5.3069	0.016	0.0096	0.0111	0.0413	0.0602	0.0236
01_grassWildFlowers	1_Natural	6	Gen6_Mut0_ID4	10.1016	2.742	0.0071	0.0067	0.0077	0.0119	0.0103	0.0053	9.7134	2.458	0.0063	0.0064	0.0076	0.0115	0.0088	0.0049
01_grassWildFlowers	1_Natural	6	Gen6_Mut0_ID5	6.9002	0.049	0.0001	7.16E-05	8.30E-05	0.0001	7.85E-05	2.32E-05	6.9002	0.049	0.0001	7.16E-05	8.30E-05	0.0001	7.85E-05	2.32E-05
01_grassWildFlowers	1_Natural	6	Gen6_Mut0_ID6	10.632	5.2581	0.0155	0.0125	0.0167	0.0321	0.0577	0.0303	10.5723	4.9165	0.0143	0.012	0.0161	0.0314	0.0553	0.0287
01_grassWildFlowers	1_Natural	6	Gen6_Mut0_ID7	8.6576	1.9414	0.0054	0.0059	0.0087	0.0089	0.0206	0.0141	8.6541	1.9335	0.0053	0.0059	0.0087	0.0088	0.0203	0.014
01_grassWildFlowers	1_Natural	6	Gen6_Mut0_ID8	6.4336	2.2761	0.0057	0.0064	0.0071	0.0111	0.0105	0.0051	6.4454	2.0042	0.005	0.0064	0.0069	0.0108	0.0108	0.005
01_grassWildFlowers	1_Natural	6	Gen6_Mut0_ID9	13.2345	12.0721	0.0459	0.0255	0.0315	0.128	0.1898	0.0544	12.8107	11.471	0.043	0.0249	0.0316	0.1269	0.1899	0.0564
01_grassWildFlowers	1_Natural	6	Gen6_Mut0_ID10	9.9454	10.845	0.0298	0.0292	0.0404	0.1056	0.1673	0.038	9.7197	10.4306	0.0282	0.0284	0.04	0.104	0.1653	0.0374
01_grassWildFlowers	1_Natural	6	Gen6_Mut0_ID11	6.6194	6.0468	0.0234	0.0211	0.024	0.0627	0.0283	0.0121	6.5757	5.8486	0.0226	0.0205	0.0234	0.0611	0.0278	0.0121
01_grassWildFlowers	1_Natural	7	Gen5_Mut0_ID6	4.7135	1.3095	0.0033	0.0038	0.0048	0.006	0.0075	0.005	4.7135	1.3095	0.0033	0.0038	0.0048	0.006	0.0075	0.005
01_grassWildFlowers	1_Natural	7	Gen2_Mut0_ID3	22.6447	11.3539	0.0218	0.0285	0.0396	0.0791	0.1015	0.0465	22.4772	11.2629	0.0215	0.0283	0.0394	0.0797	0.103	0.0478
01_grassWildFlowers	1_Natural	7	Gen6_Mut0_ID2	12.2027	14.4624	0.0211	0.0265	0.0493	0.1427	0.2987	0.1621	12.1055	14.2603	0.02	0.0262	0.0489	0.1419	0.2977	0.1617
01_grassWildFlowers	1_Natural	7	Gen4_Mut0_ID2	6.4249	2.6388	0.0067	0.0067	0.0071	0.0136	0.0102	0.0008	6.4277	2.2254	0.0058	0.0066	0.0071	0.0134	0.0097	0.0009
01_grassWildFlowers	1_Natural	7	Gen5_Mut0_ID11	9.1207	2.1232	0.0054	0.0053	0.0073	0.0104	0.0159	0.0076	9.0763	1.9665	0.0049	0.0051	0.0072	0.01	0.0147	0.0071
01_grassWildFlowers	1_Natural	7	Gen6_Mut0_ID6	10.632	5.2581	0.0155	0.0125	0.0167	0.0321	0.0577	0.0303	10.5723	4.9165	0.0143	0.012	0.0161	0.0314	0.0553	0.0287
01_grassWildFlowers	1_Natural	7	Gen1_Mut0_ID7	18.4631	12.0889	0.0269	0.0296	0.0489	0.0611	0.0745	0.0337	18.2601	11.9245	0.0264	0.0294	0.0483	0.0607	0.0754	0.0345
01_grassWildFlowers	1_Natural	7	Gen6_Mut0_ID8	6.4336	2.2761	0.0057	0.0064	0.0071	0.0111	0.0105	0.0051	6.4454	2.0042	0.005	0.0064	0.0069	0.0108	0.0108	0.005
01_grassWildFlowers	1_Natural	7	Gen5_Mut0_ID1	9.7531	3.2777	0.0099	0.0094	0.0108	0.0083	0.0119	0.0056	9.7592	3.1674	0.0095	0.0093	0.0108	0.0083	0.0118	0.0055
01_grassWildFlowers	1_Natural	7	Gen6_Mut0_ID9	13.2345	12.0721	0.0459	0.0255	0.0315	0.128	0.1898	0.0544	12.8107	11.471	0.043	0.0249	0.0316	0.1269	0.1899	0.0564
01_grassWildFlowers	1_Natural	7	Gen4_Mut0_ID10	13.1913	12.5604	0.0384	0.0276	0.0436	0.1202	0.2414	0.0923	12.8967	12.1729	0.0365	0.0272	0.0431	0.1191	0.2421	0.0942
01_grassWildFlowers	1_Natural	7	Gen6_Mut0_ID1	6.8351	6.5041	0.0241	0.0182	0.0154	0.0577	0.0749	0.0116	6.7847	6.2813	0.0234	0.0178	0.0151	0.0566	0.0736	0.0119
01_grassWildFlowers	1_Natural	7	Gen7_Mut0_ID0	13.5492	7.208	0.016	0.0172	0.0231	0.0502	0.0567	0.0199	13.4544	6.9417	0.0152	0.0168	0.0228	0.0501	0.0564	0.0195
01_grassWildFlowers	1_Natural	7	Gen7_Mut0_IDR2	9.5186	11.9075	0.0273	0.0277	0.0584	0.125	0.1898	0.0815	9.388	11.7541	0.0261	0.0273	0.058	0.1247	0.1912	0.0829
01_grassWildFlowers	1_Natural	7	Gen7_Mut0_IDR1	13.3387	12.7826	0.0403	0.0255	0.0358	0.1347	0.2775	0.0927	12.9933	12.3454	0.0384	0.025	0.0357	0.1335	0.2765	0.0939
01_grassWildFlowers	1_Natural	7	Gen7_Mut0_IDR0	8.1337	7.6687	0.0204	0.0199	0.0287	0.0883	0.1618	0.0696	8.0054	7.4112	0.0194	0.0194	0.0285	0.0857	0.159	0.0687
01_grassWildFlowers	1_Natural	7	Gen7_Mut0_ID4	9.909	7.2985	0.0171	0.0132	0.0195	0.0791	0.0939	0.0109	9.7697	6.8751	0.0152	0.0125	0.0195	0.079	0.0938	0.0108
01_grassWildFlowers	1_Natural	7	Gen7_Mut0_ID5	15.0972	9.8899	0.022	0.023	0.0317	0.0978	0.1792	0.0692	14.7592	9.2248	0.0194	0.0221	0.0313	0.0978	0.1794	0.0705
01_grassWildFlowers	1_Natural	7	Gen7_Mut0_ID6	6.2371	3.5924	0.0112	0.0094	0.0081	0.0146	0.0213	0.0079	6.1831	3.3321	0.0101	0.0089	0.0079	0.0145	0.0205	0.0077
01_grassWildFlowers	1_Natural	7	Gen7_Mut0_ID7	8.6621	1.4354	0.0036	0.0043	0.0056	0.0054	0.005	0.0018	8.6621	1.4354	0.0036	0.0043	0.0056	0.0054	0.005	0.0018
01_grassWildFlowers	1_Natural	7	Gen7_Mut0_ID8	18.0725	9.2006	0.018	0.0167	0.0292	0.1164	0.1531	0.0405	18.0319	8.9827	0.0173	0.0165	0.0291	0.116	0.1528	0.0407
01_grassWildFlowers	1_Natural	7	Gen7_Mut0_ID9	10.3096	5.019	0.0123	0.0133	0.0146	0.0263	0.0398	0.0178	10.1443	4.8024	0.0117	0.013	0.0143	0.0258	0.0387	0.0169
01_grassWildFlowers	1_Natural	7	Gen7_Mut0_ID10	6.2959	4.6242	0.0132	0.0135	0.0153	0.0198	0.0396	0.0205	6.1673	4.3232	0.0122	0.0131	0.0151	0.0198	0.0392	0.0201
01_grassWildFlowers	1_Natural	7	Gen7_Mut0_ID11	9.6741	3.9836	0.0109	0.0091	0.0112	0.0271	0.0511	0.0247	9.66	3.861	0.0105	0.0089	0.0111	0.0264	0.0496	0.0239
01_grassWildFlowers	1_Natural	8	Gen7_Mut0_ID7	8.6621	1.4354	0.0036	0.0043	0.0056	0.0054	0.005	0.0018	8.6621	1.4354	0.0036	0.0043	0.0056	0.0054	0.005	0.0018
01_grassWildFlowers	1_Natural	8	Gen7_Mut0_IDR2	9.5186	11.9075	0.0273	0.0277	0.0584	0.125	0.1898	0.0815	9.388	11.7541	0.0261	0.0273	0.058	0.1247	0.1912	0.0829
01_grassWildFlowers	1_Natural	8	Gen7_Mut0_IDR0	8.1337	7.6687	0.0204	0.0199	0.0287	0.0883	0.1618	0.0696	8.0054	7.4112	0.0194	0.0194	0.0285	0.0857	0.159	0.0687
01_grassWildFlowers	1_Natural	8	Gen7_Mut0_ID10	6.2959	4.6242	0.0132	0.0135	0.0153	0.0198	0.0396	0.0205	6.1673	4.3232	0.0122	0.0131	0.0151	0.0198	0.0392	0.0201
01_grassWildFlowers	1_Natural	8	Gen5_Mut0_ID1	9.7531	3.2777	0.0099	0.0094	0.0108	0.0083	0.0119	0.0056	9.7592	3.1674	0.0095	0.0093	0.0108	0.0083	0.0118	0.0055
01_grassWildFlowers	1_Natural	8	Gen7_Mut0_ID11	9.6741	3.9836	0.0109	0.0091	0.0112	0.0271	0.0511	0.0247	9.66	3.861	0.0105	0.0089	0.0111	0.0264	0.0496	0.0239
01_grassWildFlowers	1_Natural	8	Gen7_Mut0_ID8	18.0725	9.2006	0.018	0.0167	0.0292	0.1164	0.1531	0.0405	18.0319	8.9827	0.0173	0.0165	0.0291	0.116	0.1528	0.0407
01_grassWildFlowers	1_Natural	8	Gen4_Mut0_ID10	13.1913	12.5604	0.0384	0.0276	0.0436	0.1202	0.2414	0.0923	12.8967	12.1729	0.0365	0.0272	0.0431	0.1191	0.2421	0.0942
01_grassWildFlowers	1_Natural	8	Gen6_Mut0_ID1	6.8351	6.5041	0.0241	0.0182	0.0154	0.0577	0.0749	0.0116	6.7847	6.2813	0.0234	0.0178	0.0151	0.0566	0.0736	0.0119
01_grassWildFlowers	1_Natural	8	Gen1_Mut0_ID7	18.4631	12.0889	0.0269	0.0296	0.0489	0.0611	0.0745	0.0337	18.2601	11.9245	0.0264	0.0294	0.0483	0.0607	0.0754	0.0345
01_grassWildFlowers	1_Natural	8	Gen4_Mut0_ID2	6.4249	2.6388	0.0067	0.0067	0.0071	0.0136	0.0102	0.0008	6.4277	2.2254	0.0058	0.0066	0.0071	0.0134	0.0097	0.0009
01_grassWildFlowers	1_Natural	8	Gen7_Mut0_IDR1	13.3387	12.7826	0.0403	0.0255	0.0358	0.1347	0.2775	0.0927	12.9933	12.3454	0.0384	0.025	0.0357	0.1335	0.2765	0.0939
01_grassWildFlowers	1_Natural	8	Gen8_Mut0_ID0	10.8037	8.3732	0.0276	0.0241	0.0241	0.0984	0.1414	0.0284	10.7694	7.995	0.0262	0.0232	0.0236	0.0956	0.1378	0.0272
01_grassWildFlowers	1_Natural	8	Gen8_Mut0_ID1	12.0043	11.3192	0.0353	0.0216	0.0271	0.1251	0.2513	0.0934	11.8426	11.1249	0.0347	0.0215	0.0269	0.124	0.2504	0.0937
01_grassWildFlowers	1_Natural	8	Gen8_Mut0_ID2	12.3686	5.3712	0.0095	0.0107	0.0184	0.0477	0.0567	0.0066	12.2847	4.9929	0.0082	0.0104	0.0182	0.0484	0.057	0.0071
01_grassWildFlowers	1_Natural	8	Gen8_Mut0_ID3	9.1416	7.1955	0.0224	0.0232	0.0163	0.0499	0.107	0.0568	9.0732	6.9307	0.0214	0.0227	0.0161	0.0494	0.1062	0.0561
01_grassWildFlowers	1_Natural	8	Gen8_Mut0_ID4	19.3977	11.4163	0.0287	0.03	0.0464	0.0612	0.0329	0.0166	19.1874	11.265	0.0282	0.0295	0.0461	0.0608	0.0324	0.0153
01_grassWildFlowers	1_Natural	8	Gen8_Mut0_ID5	10.5919	4.1671	0.0124	0.0107	0.0132	0.0145	0.0153	0.007	10.6001	4.0059	0.0116	0.0105	0.0131	0.0145	0.0156	0.0071
01_grassWildFlowers	1_Natural	8	Gen8_Mut0_IDR1	6.4336	2.2761	0.0057	0.0064	0.0071	0.0111	0.0105	0.0051	6.4454	2.0042	0.005	0.0064	0.0069	0.0108	0.0108	0.005
01_grassWildFlowers	1_Natural	8	Gen8_Mut0_IDR0	13.2345	12.0721	0.0459	0.0255	0.0315	0.128	0.1898	0.0544	12.8107	11.471	0.043	0.0249	0.0316	0.1269	0.1899	0.0564
01_grassWildFlowers	1_Natural	8	Gen8_Mut0_ID8	15.4669	13.3365	0.0292	0.031	0.0497	0.134	0.1408	0.0346	15.1715	12.9573	0.0281	0.0306	0.0491	0.1326	0.1398	0.0352
01_grassWildFlowers	1_Natural	8	Gen8_Mut0_ID9	16.5319	9.8937	0.0231	0.0209	0.0227	0.0555	0.1242	0.0665	16.4686	9.604	0.022	0.0204	0.0226	0.0558	0.1245	0.0669
01_grassWildFlowers	1_Natural	8	Gen8_Mut0_ID10	14.3661	14.6595	0.0441	0.0228	0.0461	0.1673	0.3071	0.1153	14.0113	14.3566	0.0424	0.0225	0.046	0.1674	0.3092	0.1183
01_grassWildFlowers	1_Natural	8	Gen8_Mut0_ID11	9.8906	11.4585	0.0302	0.0347	0.0568	0.1302	0.1866	0.0347	9.7597	11.1727	0.0288	0.0344	0.0558	0.128	0.1837	0.0344
01_grassWildFlowers	1_Natural	9	Gen8_Mut0_ID8	15.4669	13.3365	0.0292	0.031	0.0497	0.134	0.1408	0.0346	15.1715	12.9573	0.0281	0.0306	0.0491	0.1326	0.1398	0.0352
01_grassWildFlowers	1_Natural	9	Gen4_Mut0_ID10	13.1913	12.5604	0.0384	0.0276	0.0436	0.1202	0.2414	0.0923	12.8967	12.1729	0.0365	0.0272	0.0431	0.1191	0.2421	0.0942
01_grassWildFlowers	1_Natural	9	Gen8_Mut0_IDR0	13.2345	12.0721	0.0459	0.0255	0.0315	0.128	0.1898	0.0544	12.8107	11.471	0.043	0.0249	0.0316	0.1269	0.1899	0.0564
01_grassWildFlowers	1_Natural	9	Gen8_Mut0_ID11	9.8906	11.4585	0.0302	0.0347	0.0568	0.1302	0.1866	0.0347	9.7597	11.1727	0.0288	0.0344	0.0558	0.128	0.1837	0.0344
01_grassWildFlowers	1_Natural	9	Gen7_Mut0_IDR0	8.1337	7.6687	0.0204	0.0199	0.0287	0.0883	0.1618	0.0696	8.0054	7.4112	0.0194	0.0194	0.0285	0.0857	0.159	0.0687
01_grassWildFlowers	1_Natural	9	Gen8_Mut0_IDR1	6.4336	2.2761	0.0057	0.0064	0.0071	0.0111	0.0105	0.0051	6.4454	2.0042	0.005	0.0064	0.0069	0.0108	0.0108	0.005
01_grassWildFlowers	1_Natural	9	Gen6_Mut0_ID1	6.8351	6.5041	0.0241	0.0182	0.0154	0.0577	0.0749	0.0116	6.7847	6.2813	0.0234	0.0178	0.0151	0.0566	0.0736	0.0119
01_grassWildFlowers	1_Natural	9	Gen8_Mut0_ID1	12.0043	11.3192	0.0353	0.0216	0.0271	0.1251	0.2513	0.0934	11.8426	11.1249	0.0347	0.0215	0.0269	0.124	0.2504	0.0937
01_grassWildFlowers	1_Natural	9	Gen8_Mut0_ID0	10.8037	8.3732	0.0276	0.0241	0.0241	0.0984	0.1414	0.0284	10.7694	7.995	0.0262	0.0232	0.0236	0.0956	0.1378	0.0272
01_grassWildFlowers	1_Natural	9	Gen7_Mut0_IDR2	9.5186	11.9075	0.0273	0.0277	0.0584	0.125	0.1898	0.0815	9.388	11.7541	0.0261	0.0273	0.058	0.1247	0.1912	0.0829
01_grassWildFlowers	1_Natural	9	Gen7_Mut0_IDR1	13.3387	12.7826	0.0403	0.0255	0.0358	0.1347	0.2775	0.0927	12.9933	12.3454	0.0384	0.025	0.0357	0.1335	0.2765	0.0939
01_grassWildFlowers	1_Natural	9	Gen8_Mut0_ID2	12.3686	5.3712	0.0095	0.0107	0.0184	0.0477	0.0567	0.0066	12.2847	4.9929	0.0082	0.0104	0.0182	0.0484	0.057	0.0071
01_grassWildFlowers	1_Natural	9	Gen9_Mut0_ID0	8.6914	2.228	0.0053	0.005	0.007	0.0104	0.0143	0.0065	8.6314	1.8391	0.0042	0.0046	0.0067	0.0104	0.0148	0.0059
01_grassWildFlowers	1_Natural	9	Gen9_Mut0_ID1	14.0799	8.7043	0.0315	0.0223	0.0195	0.0653	0.1248	0.0578	14.0166	8.0235	0.0287	0.021	0.0188	0.0624	0.1207	0.0564
01_grassWildFlowers	1_Natural	9	Gen9_Mut0_ID2	15.8652	10.0547	0.0295	0.0307	0.0369	0.0571	0.0904	0.0492	15.3834	9.2355	0.0267	0.0292	0.0367	0.0562	0.0868	0.047
01_grassWildFlowers	1_Natural	9	Gen9_Mut0_ID3	8.7744	4.0005	0.0111	0.0071	0.0107	0.0385	0.0812	0.0435	8.8574	3.7033	0.0094	0.0068	0.0105	0.0372	0.079	0.0422
01_grassWildFlowers	1_Natural	9	Gen9_Mut0_ID4	9.6691	10.8981	0.0206	0.0278	0.0591	0.1028	0.1628	0.0821	9.5181	10.5758	0.019	0.0274	0.0581	0.1014	0.1624	0.082
01_grassWildFlowers	1_Natural	9	Gen9_Mut0_ID5	20.2095	17.237	0.0323	0.0347	0.0541	0.1453	0.2138	0.0453	19.9673	17.0256	0.0316	0.0346	0.0537	0.1444	0.2128	0.0455
01_grassWildFlowers	1_Natural	9	Gen9_Mut0_ID6	10.633	10.2843	0.0216	0.0277	0.0444	0.1008	0.0885	0.0192	10.55	10.1042	0.0209	0.0275	0.0442	0.1003	0.0875	0.0189
01_grassWildFlowers	1_Natural	9	Gen9_Mut0_ID7	6.5438	8.257	0.0275	0.0195	0.0249	0.0597	0.1034	0.0501	6.3084	8.0325	0.0267	0.0191	0.0244	0.0579	0.0999	0.0484
01_grassWildFlowers	1_Natural	9	Gen9_Mut0_ID8	8.3494	7.9666	0.0283	0.02	0.0262	0.096	0.1316	0.0185	8.2905	7.7489	0.0277	0.0197	0.026	0.0944	0.1293	0.0181
01_grassWildFlowers	1_Natural	9	Gen9_Mut0_ID9	11.4408	9.8658	0.0368	0.0255	0.0187	0.0615	0.1051	0.0376	11.074	9.1585	0.0343	0.0242	0.0182	0.0606	0.1043	0.0377
01_grassWildFlowers	1_Natural	9	Gen9_Mut0_ID10	7.284	4.7996	0.0101	0.0107	0.0152	0.0253	0.0364	0.0199	7.2821	4.6718	0.0096	0.0105	0.0151	0.0251	0.0362	0.0197
01_grassWildFlowers	1_Natural	9	Gen9_Mut0_ID11	11.5117	6.2484	0.0128	0.0122	0.0239	0.0837	0.1473	0.0615	11.1879	5.816	0.0119	0.0124	0.0234	0.0807	0.1441	0.0599
01_grassWildFlowers	1_Natural	10	Gen7_Mut0_IDR0	8.1337	7.6687	0.0204	0.0199	0.0287	0.0883	0.1618	0.0696	8.0054	7.4112	0.0194	0.0194	0.0285	0.0857	0.159	0.0687
01_grassWildFlowers	1_Natural	10	Gen9_Mut0_ID4	9.6691	10.8981	0.0206	0.0278	0.0591	0.1028	0.1628	0.0821	9.5181	10.5758	0.019	0.0274	0.0581	0.1014	0.1624	0.082
01_grassWildFlowers	1_Natural	10	Gen8_Mut0_ID1	12.0043	11.3192	0.0353	0.0216	0.0271	0.1251	0.2513	0.0934	11.8426	11.1249	0.0347	0.0215	0.0269	0.124	0.2504	0.0937
01_grassWildFlowers	1_Natural	10	Gen8_Mut0_ID11	9.8906	11.4585	0.0302	0.0347	0.0568	0.1302	0.1866	0.0347	9.7597	11.1727	0.0288	0.0344	0.0558	0.128	0.1837	0.0344
01_grassWildFlowers	1_Natural	10	Gen9_Mut0_ID6	10.633	10.2843	0.0216	0.0277	0.0444	0.1008	0.0885	0.0192	10.55	10.1042	0.0209	0.0275	0.0442	0.1003	0.0875	0.0189
01_grassWildFlowers	1_Natural	10	Gen7_Mut0_IDR1	13.3387	12.7826	0.0403	0.0255	0.0358	0.1347	0.2775	0.0927	12.9933	12.3454	0.0384	0.025	0.0357	0.1335	0.2765	0.0939
01_grassWildFlowers	1_Natural	10	Gen9_Mut0_ID11	11.5117	6.2484	0.0128	0.0122	0.0239	0.0837	0.1473	0.0615	11.1879	5.816	0.0119	0.0124	0.0234	0.0807	0.1441	0.0599
01_grassWildFlowers	1_Natural	10	Gen9_Mut0_ID9	11.4408	9.8658	0.0368	0.0255	0.0187	0.0615	0.1051	0.0376	11.074	9.1585	0.0343	0.0242	0.0182	0.0606	0.1043	0.0377
01_grassWildFlowers	1_Natural	10	Gen9_Mut0_ID8	8.3494	7.9666	0.0283	0.02	0.0262	0.096	0.1316	0.0185	8.2905	7.7489	0.0277	0.0197	0.026	0.0944	0.1293	0.0181
01_grassWildFlowers	1_Natural	10	Gen8_Mut0_ID0	10.8037	8.3732	0.0276	0.0241	0.0241	0.0984	0.1414	0.0284	10.7694	7.995	0.0262	0.0232	0.0236	0.0956	0.1378	0.0272
01_grassWildFlowers	1_Natural	10	Gen9_Mut0_ID1	14.0799	8.7043	0.0315	0.0223	0.0195	0.0653	0.1248	0.0578	14.0166	8.0235	0.0287	0.021	0.0188	0.0624	0.1207	0.0564
01_grassWildFlowers	1_Natural	10	Gen9_Mut0_ID7	6.5438	8.257	0.0275	0.0195	0.0249	0.0597	0.1034	0.0501	6.3084	8.0325	0.0267	0.0191	0.0244	0.0579	0.0999	0.0484
01_grassWildFlowers	1_Natural	10	Gen10_Mut0_ID0	9.758	11.3607	0.0307	0.0208	0.0333	0.1241	0.2347	0.1166	9.5273	11.2106	0.0302	0.0208	0.0333	0.1234	0.2347	0.1172
01_grassWildFlowers	1_Natural	10	Gen10_Mut0_ID1	10.3067	9.8473	0.03	0.0193	0.027	0.1047	0.1997	0.0994	10.0929	9.6868	0.0296	0.0192	0.0269	0.1035	0.1977	0.0989
01_grassWildFlowers	1_Natural	10	Gen10_Mut0_ID2	11.5161	10.3858	0.0385	0.0251	0.0193	0.0904	0.1495	0.0529	11.3392	9.8087	0.0363	0.0242	0.0186	0.0873	0.1461	0.0525
01_grassWildFlowers	1_Natural	10	Gen10_Mut0_ID3	12.8455	8.6239	0.0331	0.0221	0.0146	0.0397	0.0646	0.0344	12.508	7.8171	0.0303	0.0207	0.0141	0.0389	0.0647	0.0338
01_grassWildFlowers	1_Natural	10	Gen10_Mut0_ID4	12.3977	9.9301	0.037	0.0253	0.0148	0.042	0.0766	0.0304	12.267	9.343	0.0347	0.0241	0.0144	0.0409	0.0735	0.0294
01_grassWildFlowers	1_Natural	10	Gen10_Mut0_ID5	7.7382	8.0591	0.0149	0.0213	0.04	0.0749	0.0735	0.0278	7.6172	7.7208	0.0133	0.0209	0.0388	0.0723	0.0704	0.0267
01_grassWildFlowers	1_Natural	10	Gen10_Mut0_ID6	8.0356	8.0756	0.022	0.0201	0.0278	0.0875	0.1698	0.0926	7.9393	7.8214	0.021	0.0197	0.0276	0.0855	0.1677	0.0913
01_grassWildFlowers	1_Natural	10	Gen10_Mut0_ID7	9.5206	9.4708	0.0261	0.0183	0.0324	0.119	0.2142	0.1032	9.4312	9.2963	0.0255	0.0183	0.0322	0.1181	0.2133	0.1031
01_grassWildFlowers	1_Natural	10	Gen10_Mut0_ID8	11.9018	6.8911	0.0139	0.0142	0.0283	0.0872	0.1255	0.0298	11.6428	6.1126	0.0111	0.0135	0.0268	0.083	0.1206	0.0275
01_grassWildFlowers	1_Natural	10	Gen10_Mut0_IDR2	6.8351	6.5041	0.0241	0.0182	0.0154	0.0577	0.0749	0.0116	6.7847	6.2813	0.0234	0.0178	0.0151	0.0566	0.0736	0.0119
01_grassWildFlowers	1_Natural	10	Gen10_Mut0_IDR1	9.5186	11.9075	0.0273	0.0277	0.0584	0.125	0.1898	0.0815	9.388	11.7541	0.0261	0.0273	0.058	0.1247	0.1912	0.0829
01_grassWildFlowers	1_Natural	10	Gen10_Mut0_IDR0	12.3686	5.3712	0.0095	0.0107	0.0184	0.0477	0.0567	0.0066	12.2847	4.9929	0.0082	0.0104	0.0182	0.0484	0.057	0.0071
01_grassWildFlowers	1_Natural	11	Gen10_Mut0_ID1	10.3067	9.8473	0.03	0.0193	0.027	0.1047	0.1997	0.0994	10.0929	9.6868	0.0296	0.0192	0.0269	0.1035	0.1977	0.0989
01_grassWildFlowers	1_Natural	11	Gen7_Mut0_IDR0	8.1337	7.6687	0.0204	0.0199	0.0287	0.0883	0.1618	0.0696	8.0054	7.4112	0.0194	0.0194	0.0285	0.0857	0.159	0.0687
01_grassWildFlowers	1_Natural	11	Gen10_Mut0_ID4	12.3977	9.9301	0.037	0.0253	0.0148	0.042	0.0766	0.0304	12.267	9.343	0.0347	0.0241	0.0144	0.0409	0.0735	0.0294
01_grassWildFlowers	1_Natural	11	Gen9_Mut0_ID1	14.0799	8.7043	0.0315	0.0223	0.0195	0.0653	0.1248	0.0578	14.0166	8.0235	0.0287	0.021	0.0188	0.0624	0.1207	0.0564
01_grassWildFlowers	1_Natural	11	Gen10_Mut0_ID0	9.758	11.3607	0.0307	0.0208	0.0333	0.1241	0.2347	0.1166	9.5273	11.2106	0.0302	0.0208	0.0333	0.1234	0.2347	0.1172
01_grassWildFlowers	1_Natural	11	Gen10_Mut0_ID3	12.8455	8.6239	0.0331	0.0221	0.0146	0.0397	0.0646	0.0344	12.508	7.8171	0.0303	0.0207	0.0141	0.0389	0.0647	0.0338
01_grassWildFlowers	1_Natural	11	Gen10_Mut0_ID5	7.7382	8.0591	0.0149	0.0213	0.04	0.0749	0.0735	0.0278	7.6172	7.7208	0.0133	0.0209	0.0388	0.0723	0.0704	0.0267
01_grassWildFlowers	1_Natural	11	Gen10_Mut0_ID8	11.9018	6.8911	0.0139	0.0142	0.0283	0.0872	0.1255	0.0298	11.6428	6.1126	0.0111	0.0135	0.0268	0.083	0.1206	0.0275
01_grassWildFlowers	1_Natural	11	Gen7_Mut0_IDR1	13.3387	12.7826	0.0403	0.0255	0.0358	0.1347	0.2775	0.0927	12.9933	12.3454	0.0384	0.025	0.0357	0.1335	0.2765	0.0939
01_grassWildFlowers	1_Natural	11	Gen10_Mut0_IDR2	6.8351	6.5041	0.0241	0.0182	0.0154	0.0577	0.0749	0.0116	6.7847	6.2813	0.0234	0.0178	0.0151	0.0566	0.0736	0.0119
01_grassWildFlowers	1_Natural	11	Gen10_Mut0_ID2	11.5161	10.3858	0.0385	0.0251	0.0193	0.0904	0.1495	0.0529	11.3392	9.8087	0.0363	0.0242	0.0186	0.0873	0.1461	0.0525
01_grassWildFlowers	1_Natural	11	Gen9_Mut0_ID6	10.633	10.2843	0.0216	0.0277	0.0444	0.1008	0.0885	0.0192	10.55	10.1042	0.0209	0.0275	0.0442	0.1003	0.0875	0.0189
01_grassWildFlowers	1_Natural	11	Gen11_Mut0_ID0	10.8182	9.9714	0.0243	0.0268	0.0418	0.0727	0.0986	0.0303	10.6706	9.7281	0.0232	0.0265	0.0414	0.0724	0.0975	0.0298
01_grassWildFlowers	1_Natural	11	Gen11_Mut0_ID1	6.8501	7.9872	0.0161	0.0221	0.0377	0.0649	0.0981	0.0458	6.7706	7.7331	0.0149	0.0217	0.0369	0.0634	0.0955	0.0446
01_grassWildFlowers	1_Natural	11	Gen11_Mut0_ID2	8.7175	6.5017	0.0242	0.0207	0.0149	0.0578	0.0837	0.0129	8.4088	5.7666	0.0219	0.0189	0.014	0.0536	0.0785	0.0137
01_grassWildFlowers	1_Natural	11	Gen11_Mut0_ID3	15.3256	8.8339	0.021	0.0181	0.0338	0.1011	0.1786	0.0859	15.4728	7.8259	0.0167	0.017	0.0326	0.0951	0.1698	0.082
01_grassWildFlowers	1_Natural	11	Gen11_Mut0_ID4	7.5404	7.5079	0.0286	0.0212	0.0166	0.0615	0.0792	0.0194	7.4373	7.0458	0.0269	0.0203	0.016	0.0599	0.0775	0.0194
01_grassWildFlowers	1_Natural	11	Gen11_Mut0_ID5	7.1658	6.4736	0.0174	0.0164	0.0252	0.0692	0.1272	0.0587	7.1746	6.4206	0.0172	0.0163	0.0251	0.0686	0.1261	0.0582
01_grassWildFlowers	1_Natural	11	Gen11_Mut0_ID6	8.4223	7.8728	0.03	0.0204	0.0198	0.0555	0.0483	0.0159	8.1769	7.5529	0.0287	0.0197	0.0193	0.0527	0.0456	0.0155
01_grassWildFlowers	1_Natural	11	Gen11_Mut0_IDR4	11.5117	6.2484	0.0128	0.0122	0.0239	0.0837	0.1473	0.0615	11.1879	5.816	0.0119	0.0124	0.0234	0.0807	0.1441	0.0599
01_grassWildFlowers	1_Natural	11	Gen11_Mut0_IDR3	11.4408	9.8658	0.0368	0.0255	0.0187	0.0615	0.1051	0.0376	11.074	9.1585	0.0343	0.0242	0.0182	0.0606	0.1043	0.0377
01_grassWildFlowers	1_Natural	11	Gen11_Mut0_IDR2	8.3494	7.9666	0.0283	0.02	0.0262	0.096	0.1316	0.0185	8.2905	7.7489	0.0277	0.0197	0.026	0.0944	0.1293	0.0181
01_grassWildFlowers	1_Natural	11	Gen11_Mut0_IDR1	10.8037	8.3732	0.0276	0.0241	0.0241	0.0984	0.1414	0.0284	10.7694	7.995	0.0262	0.0232	0.0236	0.0956	0.1378	0.0272
01_grassWildFlowers	1_Natural	11	Gen11_Mut0_IDR0	6.5438	8.257	0.0275	0.0195	0.0249	0.0597	0.1034	0.0501	6.3084	8.0325	0.0267	0.0191	0.0244	0.0579	0.0999	0.0484
01_grassWildFlowers	1_Natural	12	Gen11_Mut0_ID2	8.7175	6.5017	0.0242	0.0207	0.0149	0.0578	0.0837	0.0129	8.4088	5.7666	0.0219	0.0189	0.014	0.0536	0.0785	0.0137
01_grassWildFlowers	1_Natural	12	Gen10_Mut0_ID5	7.7382	8.0591	0.0149	0.0213	0.04	0.0749	0.0735	0.0278	7.6172	7.7208	0.0133	0.0209	0.0388	0.0723	0.0704	0.0267
01_grassWildFlowers	1_Natural	12	Gen11_Mut0_IDR0	6.5438	8.257	0.0275	0.0195	0.0249	0.0597	0.1034	0.0501	6.3084	8.0325	0.0267	0.0191	0.0244	0.0579	0.0999	0.0484
01_grassWildFlowers	1_Natural	12	Gen10_Mut0_ID8	11.9018	6.8911	0.0139	0.0142	0.0283	0.0872	0.1255	0.0298	11.6428	6.1126	0.0111	0.0135	0.0268	0.083	0.1206	0.0275
01_grassWildFlowers	1_Natural	12	Gen10_Mut0_ID0	9.758	11.3607	0.0307	0.0208	0.0333	0.1241	0.2347	0.1166	9.5273	11.2106	0.0302	0.0208	0.0333	0.1234	0.2347	0.1172
01_grassWildFlowers	1_Natural	12	Gen10_Mut0_ID2	11.5161	10.3858	0.0385	0.0251	0.0193	0.0904	0.1495	0.0529	11.3392	9.8087	0.0363	0.0242	0.0186	0.0873	0.1461	0.0525
01_grassWildFlowers	1_Natural	12	Gen11_Mut0_IDR2	8.3494	7.9666	0.0283	0.02	0.0262	0.096	0.1316	0.0185	8.2905	7.7489	0.0277	0.0197	0.026	0.0944	0.1293	0.0181
01_grassWildFlowers	1_Natural	12	Gen11_Mut0_IDR4	11.5117	6.2484	0.0128	0.0122	0.0239	0.0837	0.1473	0.0615	11.1879	5.816	0.0119	0.0124	0.0234	0.0807	0.1441	0.0599
01_grassWildFlowers	1_Natural	12	Gen10_Mut0_ID3	12.8455	8.6239	0.0331	0.0221	0.0146	0.0397	0.0646	0.0344	12.508	7.8171	0.0303	0.0207	0.0141	0.0389	0.0647	0.0338
01_grassWildFlowers	1_Natural	12	Gen11_Mut0_IDR3	11.4408	9.8658	0.0368	0.0255	0.0187	0.0615	0.1051	0.0376	11.074	9.1585	0.0343	0.0242	0.0182	0.0606	0.1043	0.0377
01_grassWildFlowers	1_Natural	12	Gen9_Mut0_ID1	14.0799	8.7043	0.0315	0.0223	0.0195	0.0653	0.1248	0.0578	14.0166	8.0235	0.0287	0.021	0.0188	0.0624	0.1207	0.0564
01_grassWildFlowers	1_Natural	12	Gen7_Mut0_IDR0	8.1337	7.6687	0.0204	0.0199	0.0287	0.0883	0.1618	0.0696	8.0054	7.4112	0.0194	0.0194	0.0285	0.0857	0.159	0.0687
01_grassWildFlowers	1_Natural	12	Gen12_Mut0_ID0	7.0894	8.1399	0.0274	0.0197	0.0252	0.0777	0.1136	0.0393	6.8747	7.9272	0.0262	0.0191	0.0251	0.0753	0.11	0.0393
01_grassWildFlowers	1_Natural	12	Gen12_Mut0_IDR2	13.3387	12.7826	0.0403	0.0255	0.0358	0.1347	0.2775	0.0927	12.9933	12.3454	0.0384	0.025	0.0357	0.1335	0.2765	0.0939
01_grassWildFlowers	1_Natural	12	Gen12_Mut0_IDR1	6.8351	6.5041	0.0241	0.0182	0.0154	0.0577	0.0749	0.0116	6.7847	6.2813	0.0234	0.0178	0.0151	0.0566	0.0736	0.0119
01_grassWildFlowers	1_Natural	12	Gen12_Mut0_IDR0	10.633	10.2843	0.0216	0.0277	0.0444	0.1008	0.0885	0.0192	10.55	10.1042	0.0209	0.0275	0.0442	0.1003	0.0875	0.0189
01_grassWildFlowers	1_Natural	12	Gen12_Mut0_ID4	11.7708	10.4996	0.0289	0.0282	0.0412	0.0659	0.1238	0.0591	10.5069	8.9585	0.0224	0.0264	0.0398	0.0664	0.1306	0.0644
01_grassWildFlowers	1_Natural	12	Gen12_Mut0_ID5	16.1356	9.3922	0.0263	0.0183	0.0277	0.1234	0.2086	0.0724	16.1369	8.9979	0.0245	0.0178	0.0272	0.1212	0.2053	0.0714
01_grassWildFlowers	1_Natural	12	Gen12_Mut0_ID6	16.8464	8.1897	0.0294	0.0204	0.0192	0.0807	0.1138	0.0192	16.7288	7.5322	0.0266	0.0191	0.0185	0.0786	0.1111	0.0186
01_grassWildFlowers	1_Natural	12	Gen12_Mut0_ID7	7.0062	6.3346	0.026	0.0173	0.0123	0.0402	0.0692	0.0275	6.669	5.5317	0.0229	0.0155	0.0111	0.0361	0.0644	0.0262
01_grassWildFlowers	1_Natural	12	Gen12_Mut0_ID8	4.8072	4.0057	0.0211	0.0112	0.0141	0.0471	0.0537	0.0054	4.7519	3.6782	0.0194	0.0107	0.0136	0.0454	0.0512	0.0049
01_grassWildFlowers	1_Natural	12	Gen12_Mut0_ID9	10.3612	10.2148	0.0125	0.0187	0.047	0.1552	0.2284	0.0682	10.3282	10.1518	0.0121	0.0187	0.047	0.1547	0.2282	0.0683
01_grassWildFlowers	1_Natural	12	Gen12_Mut0_ID10	7.5903	10.3648	0.044	0.0285	0.0185	0.0616	0.0651	0.0044	7.3036	9.8252	0.0418	0.0274	0.0183	0.0594	0.0624	0.0045
01_grassWildFlowers	1_Natural	12	Gen12_Mut0_ID11	11.5746	6.4745	0.0262	0.0134	0.0154	0.0679	0.1391	0.07	11.4881	6.0635	0.0245	0.0129	0.0148	0.0653	0.1338	0.0675
01_grassWildFlowers	1_Natural	13	Gen11_Mut0_IDR0	6.5438	8.257	0.0275	0.0195	0.0249	0.0597	0.1034	0.0501	6.3084	8.0325	0.0267	0.0191	0.0244	0.0579	0.0999	0.0484
01_grassWildFlowers	1_Natural	13	Gen10_Mut0_ID0	9.758	11.3607	0.0307	0.0208	0.0333	0.1241	0.2347	0.1166	9.5273	11.2106	0.0302	0.0208	0.0333	0.1234	0.2347	0.1172
01_grassWildFlowers	1_Natural	13	Gen12_Mut0_ID7	7.0062	6.3346	0.026	0.0173	0.0123	0.0402	0.0692	0.0275	6.669	5.5317	0.0229	0.0155	0.0111	0.0361	0.0644	0.0262
01_grassWildFlowers	1_Natural	13	Gen12_Mut0_ID6	16.8464	8.1897	0.0294	0.0204	0.0192	0.0807	0.1138	0.0192	16.7288	7.5322	0.0266	0.0191	0.0185	0.0786	0.1111	0.0186
01_grassWildFlowers	1_Natural	13	Gen10_Mut0_ID3	12.8455	8.6239	0.0331	0.0221	0.0146	0.0397	0.0646	0.0344	12.508	7.8171	0.0303	0.0207	0.0141	0.0389	0.0647	0.0338
01_grassWildFlowers	1_Natural	13	Gen11_Mut0_IDR2	8.3494	7.9666	0.0283	0.02	0.0262	0.096	0.1316	0.0185	8.2905	7.7489	0.0277	0.0197	0.026	0.0944	0.1293	0.0181
01_grassWildFlowers	1_Natural	13	Gen12_Mut0_ID10	7.5903	10.3648	0.044	0.0285	0.0185	0.0616	0.0651	0.0044	7.3036	9.8252	0.0418	0.0274	0.0183	0.0594	0.0624	0.0045
01_grassWildFlowers	1_Natural	13	Gen12_Mut0_ID5	16.1356	9.3922	0.0263	0.0183	0.0277	0.1234	0.2086	0.0724	16.1369	8.9979	0.0245	0.0178	0.0272	0.1212	0.2053	0.0714
01_grassWildFlowers	1_Natural	13	Gen12_Mut0_ID8	4.8072	4.0057	0.0211	0.0112	0.0141	0.0471	0.0537	0.0054	4.7519	3.6782	0.0194	0.0107	0.0136	0.0454	0.0512	0.0049
01_grassWildFlowers	1_Natural	13	Gen10_Mut0_ID2	11.5161	10.3858	0.0385	0.0251	0.0193	0.0904	0.1495	0.0529	11.3392	9.8087	0.0363	0.0242	0.0186	0.0873	0.1461	0.0525
01_grassWildFlowers	1_Natural	13	Gen10_Mut0_ID8	11.9018	6.8911	0.0139	0.0142	0.0283	0.0872	0.1255	0.0298	11.6428	6.1126	0.0111	0.0135	0.0268	0.083	0.1206	0.0275
01_grassWildFlowers	1_Natural	13	Gen11_Mut0_IDR3	11.4408	9.8658	0.0368	0.0255	0.0187	0.0615	0.1051	0.0376	11.074	9.1585	0.0343	0.0242	0.0182	0.0606	0.1043	0.0377
01_grassWildFlowers	1_Natural	13	Gen13_Mut0_ID0	10.0516	11.5785	0.0417	0.0301	0.0223	0.0795	0.1035	0.0089	9.7221	10.9215	0.0396	0.0289	0.0218	0.0788	0.1031	0.0085
01_grassWildFlowers	1_Natural	13	Gen13_Mut0_ID1	9.5999	10.0173	0.032	0.0234	0.0253	0.0584	0.0992	0.0444	9.366	9.5823	0.0303	0.0228	0.0247	0.0571	0.0969	0.0433
01_grassWildFlowers	1_Natural	13	Gen13_Mut0_ID2	12.6399	6.6412	0.017	0.0141	0.0204	0.0861	0.1609	0.0792	12.6397	6.4065	0.0163	0.0139	0.02	0.0846	0.158	0.0779
01_grassWildFlowers	1_Natural	13	Gen13_Mut0_IDR2	11.5117	6.2484	0.0128	0.0122	0.0239	0.0837	0.1473	0.0615	11.1879	5.816	0.0119	0.0124	0.0234	0.0807	0.1441	0.0599
01_grassWildFlowers	1_Natural	13	Gen13_Mut0_IDR1	14.0799	8.7043	0.0315	0.0223	0.0195	0.0653	0.1248	0.0578	14.0166	8.0235	0.0287	0.021	0.0188	0.0624	0.1207	0.0564
01_grassWildFlowers	1_Natural	13	Gen13_Mut0_IDR0	8.1337	7.6687	0.0204	0.0199	0.0287	0.0883	0.1618	0.0696	8.0054	7.4112	0.0194	0.0194	0.0285	0.0857	0.159	0.0687
01_grassWildFlowers	1_Natural	13	Gen13_Mut0_ID6	7.7265	7.8107	0.029	0.0183	0.0262	0.0947	0.1406	0.0389	7.5338	7.3347	0.0272	0.0178	0.0257	0.0925	0.1379	0.0394
01_grassWildFlowers	1_Natural	13	Gen13_Mut0_ID7	5.2872	4.4887	0.0206	0.006	0.0113	0.0428	0.0483	0.004	5.2513	4.122	0.019	0.0058	0.0109	0.0411	0.0461	0.0033
01_grassWildFlowers	1_Natural	13	Gen13_Mut0_ID8	11.7763	8.3473	0.0349	0.0241	0.0127	0.0556	0.0699	0.0233	11.6121	7.5711	0.0317	0.0225	0.0121	0.0528	0.0645	0.0212
01_grassWildFlowers	1_Natural	13	Gen13_Mut0_ID9	10.4183	6.5704	0.0225	0.0177	0.0176	0.0677	0.0986	0.0158	10.3107	6.2634	0.0216	0.0172	0.0172	0.0658	0.0951	0.0147
01_grassWildFlowers	1_Natural	13	Gen13_Mut0_ID10	9.5829	8.9088	0.0333	0.0225	0.0184	0.0715	0.0983	0.0152	9.028	8.0548	0.0304	0.0207	0.0177	0.0693	0.0953	0.015
01_grassWildFlowers	1_Natural	13	Gen13_Mut0_ID11	11.7854	11.0029	0.0404	0.0294	0.022	0.0915	0.1323	0.0131	11.5287	10.4517	0.0384	0.0284	0.0214	0.0894	0.1287	0.0123
01_grassWildFlowers	1_Natural	14	Gen13_Mut0_ID7	5.2872	4.4887	0.0206	0.006	0.0113	0.0428	0.0483	0.004	5.2513	4.122	0.019	0.0058	0.0109	0.0411	0.0461	0.0033
01_grassWildFlowers	1_Natural	14	Gen13_Mut0_ID0	10.0516	11.5785	0.0417	0.0301	0.0223	0.0795	0.1035	0.0089	9.7221	10.9215	0.0396	0.0289	0.0218	0.0788	0.1031	0.0085
01_grassWildFlowers	1_Natural	14	Gen13_Mut0_IDR0	8.1337	7.6687	0.0204	0.0199	0.0287	0.0883	0.1618	0.0696	8.0054	7.4112	0.0194	0.0194	0.0285	0.0857	0.159	0.0687
01_grassWildFlowers	1_Natural	14	Gen11_Mut0_IDR0	6.5438	8.257	0.0275	0.0195	0.0249	0.0597	0.1034	0.0501	6.3084	8.0325	0.0267	0.0191	0.0244	0.0579	0.0999	0.0484
01_grassWildFlowers	1_Natural	14	Gen12_Mut0_ID10	7.5903	10.3648	0.044	0.0285	0.0185	0.0616	0.0651	0.0044	7.3036	9.8252	0.0418	0.0274	0.0183	0.0594	0.0624	0.0045
01_grassWildFlowers	1_Natural	14	Gen13_Mut0_ID10	9.5829	8.9088	0.0333	0.0225	0.0184	0.0715	0.0983	0.0152	9.028	8.0548	0.0304	0.0207	0.0177	0.0693	0.0953	0.015
01_grassWildFlowers	1_Natural	14	Gen13_Mut0_ID11	11.7854	11.0029	0.0404	0.0294	0.022	0.0915	0.1323	0.0131	11.5287	10.4517	0.0384	0.0284	0.0214	0.0894	0.1287	0.0123
01_grassWildFlowers	1_Natural	14	Gen11_Mut0_IDR3	11.4408	9.8658	0.0368	0.0255	0.0187	0.0615	0.1051	0.0376	11.074	9.1585	0.0343	0.0242	0.0182	0.0606	0.1043	0.0377
01_grassWildFlowers	1_Natural	14	Gen10_Mut0_ID3	12.8455	8.6239	0.0331	0.0221	0.0146	0.0397	0.0646	0.0344	12.508	7.8171	0.0303	0.0207	0.0141	0.0389	0.0647	0.0338
01_grassWildFlowers	1_Natural	14	Gen12_Mut0_ID6	16.8464	8.1897	0.0294	0.0204	0.0192	0.0807	0.1138	0.0192	16.7288	7.5322	0.0266	0.0191	0.0185	0.0786	0.1111	0.0186
01_grassWildFlowers	1_Natural	14	Gen10_Mut0_ID0	9.758	11.3607	0.0307	0.0208	0.0333	0.1241	0.2347	0.1166	9.5273	11.2106	0.0302	0.0208	0.0333	0.1234	0.2347	0.1172
01_grassWildFlowers	1_Natural	14	Gen13_Mut0_ID6	7.7265	7.8107	0.029	0.0183	0.0262	0.0947	0.1406	0.0389	7.5338	7.3347	0.0272	0.0178	0.0257	0.0925	0.1379	0.0394
01_grassWildFlowers	1_Natural	14	Gen14_Mut0_ID0	9.2576	7.9517	0.026	0.0164	0.0187	0.0725	0.169	0.0826	9.105	7.5784	0.0247	0.0158	0.0185	0.0717	0.1681	0.0825
01_grassWildFlowers	1_Natural	14	Gen14_Mut0_ID1	9.0439	9.7914	0.0407	0.0175	0.0166	0.0434	0.093	0.0528	8.3391	8.4075	0.0347	0.0158	0.0154	0.039	0.0842	0.0471
01_grassWildFlowers	1_Natural	14	Gen14_Mut0_ID2	9.9292	10.7374	0.0295	0.0226	0.0301	0.1065	0.2115	0.1122	9.831	10.6559	0.0292	0.0225	0.0301	0.1061	0.2112	0.1121
01_grassWildFlowers	1_Natural	14	Gen14_Mut0_ID3	7.4929	9.7388	0.028	0.0202	0.0292	0.1165	0.2427	0.1174	7.1055	9.4528	0.0276	0.02	0.0286	0.113	0.2377	0.1152
01_grassWildFlowers	1_Natural	14	Gen14_Mut0_ID4	8.3291	7.3906	0.0229	0.017	0.0238	0.0859	0.1399	0.0613	8.2061	7.1121	0.0218	0.0167	0.0236	0.0843	0.1365	0.0601
01_grassWildFlowers	1_Natural	14	Gen14_Mut0_ID5	16.6784	8.3767	0.0305	0.0212	0.0192	0.0771	0.1038	0.0214	16.5705	7.738	0.0278	0.0199	0.0185	0.0741	0.1013	0.0214
01_grassWildFlowers	1_Natural	14	Gen14_Mut0_ID6	11.8244	7.6475	0.0306	0.021	0.014	0.0364	0.0486	0.021	11.6382	7.0805	0.0285	0.02	0.0136	0.0354	0.0483	0.021
01_grassWildFlowers	1_Natural	14	Gen14_Mut0_ID7	14.8244	11.221	0.0409	0.0274	0.0216	0.0828	0.1298	0.0438	14.5273	10.3841	0.0375	0.0259	0.0208	0.0804	0.128	0.0437
01_grassWildFlowers	1_Natural	14	Gen14_Mut0_ID8	7.1463	7.3723	0.0288	0.0163	0.0103	0.0123	0.0152	0.0078	7.0258	6.9211	0.0272	0.0156	0.0099	0.0117	0.0145	0.0083
01_grassWildFlowers	1_Natural	14	Gen14_Mut0_ID9	8.4526	6.3473	0.0275	0.0133	0.0194	0.0586	0.1024	0.0266	8.3505	5.8234	0.0252	0.0127	0.0186	0.0559	0.0977	0.0256
01_grassWildFlowers	1_Natural	14	Gen14_Mut0_ID10	7.8296	8.1128	0.0282	0.0136	0.0182	0.0465	0.089	0.0444	7.6145	7.6461	0.026	0.0131	0.0176	0.0456	0.0856	0.0425
01_grassWildFlowers	1_Natural	14	Gen14_Mut0_ID11	5.3126	7.4096	0.0263	0.0198	0.0255	0.0847	0.1075	0.0223	5.1615	7.2101	0.0258	0.0195	0.0252	0.084	0.1073	0.023
01_grassWildFlowers	1_Natural	15	Gen13_Mut0_IDR0	8.1337	7.6687	0.0204	0.0199	0.0287	0.0883	0.1618	0.0696	8.0054	7.4112	0.0194	0.0194	0.0285	0.0857	0.159	0.0687
01_grassWildFlowers	1_Natural	15	Gen13_Mut0_ID7	5.2872	4.4887	0.0206	0.006	0.0113	0.0428	0.0483	0.004	5.2513	4.122	0.019	0.0058	0.0109	0.0411	0.0461	0.0033
01_grassWildFlowers	1_Natural	15	Gen14_Mut0_ID0	9.2576	7.9517	0.026	0.0164	0.0187	0.0725	0.169	0.0826	9.105	7.5784	0.0247	0.0158	0.0185	0.0717	0.1681	0.0825
01_grassWildFlowers	1_Natural	15	Gen14_Mut0_ID1	9.0439	9.7914	0.0407	0.0175	0.0166	0.0434	0.093	0.0528	8.3391	8.4075	0.0347	0.0158	0.0154	0.039	0.0842	0.0471
01_grassWildFlowers	1_Natural	15	Gen14_Mut0_ID8	7.1463	7.3723	0.0288	0.0163	0.0103	0.0123	0.0152	0.0078	7.0258	6.9211	0.0272	0.0156	0.0099	0.0117	0.0145	0.0083
01_grassWildFlowers	1_Natural	15	Gen14_Mut0_ID9	8.4526	6.3473	0.0275	0.0133	0.0194	0.0586	0.1024	0.0266	8.3505	5.8234	0.0252	0.0127	0.0186	0.0559	0.0977	0.0256
01_grassWildFlowers	1_Natural	15	Gen14_Mut0_ID6	11.8244	7.6475	0.0306	0.021	0.014	0.0364	0.0486	0.021	11.6382	7.0805	0.0285	0.02	0.0136	0.0354	0.0483	0.021
01_grassWildFlowers	1_Natural	15	Gen12_Mut0_ID6	16.8464	8.1897	0.0294	0.0204	0.0192	0.0807	0.1138	0.0192	16.7288	7.5322	0.0266	0.0191	0.0185	0.0786	0.1111	0.0186
01_grassWildFlowers	1_Natural	15	Gen13_Mut0_ID0	10.0516	11.5785	0.0417	0.0301	0.0223	0.0795	0.1035	0.0089	9.7221	10.9215	0.0396	0.0289	0.0218	0.0788	0.1031	0.0085
01_grassWildFlowers	1_Natural	15	Gen10_Mut0_ID3	12.8455	8.6239	0.0331	0.0221	0.0146	0.0397	0.0646	0.0344	12.508	7.8171	0.0303	0.0207	0.0141	0.0389	0.0647	0.0338
01_grassWildFlowers	1_Natural	15	Gen13_Mut0_ID6	7.7265	7.8107	0.029	0.0183	0.0262	0.0947	0.1406	0.0389	7.5338	7.3347	0.0272	0.0178	0.0257	0.0925	0.1379	0.0394
01_grassWildFlowers	1_Natural	15	Gen10_Mut0_ID0	9.758	11.3607	0.0307	0.0208	0.0333	0.1241	0.2347	0.1166	9.5273	11.2106	0.0302	0.0208	0.0333	0.1234	0.2347	0.1172
01_grassWildFlowers	1_Natural	15	Gen15_Mut0_ID0	15.9843	8.4102	0.0241	0.0167	0.0237	0.0825	0.1399	0.0647	15.9618	8.0087	0.0224	0.0162	0.0231	0.0802	0.1364	0.0629
01_grassWildFlowers	1_Natural	15	Gen15_Mut0_ID1	8.6565	11.7715	0.0394	0.0269	0.0294	0.1063	0.2218	0.0943	8.3796	11.5103	0.0387	0.0264	0.0289	0.1046	0.218	0.0924
01_grassWildFlowers	1_Natural	15	Gen15_Mut0_ID2	14.5868	8.2099	0.0264	0.0177	0.0216	0.0812	0.1518	0.0609	14.4139	7.4319	0.0236	0.0166	0.021	0.0787	0.1492	0.0601
01_grassWildFlowers	1_Natural	15	Gen15_Mut0_ID3	10.3502	8.8995	0.0299	0.0197	0.0183	0.0542	0.0964	0.0345	10.2073	8.406	0.0278	0.0189	0.0179	0.0529	0.0933	0.0337
01_grassWildFlowers	1_Natural	15	Gen15_Mut0_ID4	8.1741	5.5034	0.0199	0.0122	0.0128	0.025	0.0233	0.0066	8.038	4.7963	0.017	0.0113	0.0121	0.0236	0.0222	0.0065
01_grassWildFlowers	1_Natural	15	Gen15_Mut0_ID5	13.8329	7.8815	0.0272	0.0222	0.0153	0.0453	0.0987	0.0485	13.6827	7.47	0.0256	0.0214	0.0148	0.0441	0.0957	0.0473
01_grassWildFlowers	1_Natural	15	Gen15_Mut0_ID6	8.106	8.091	0.0299	0.0219	0.0129	0.0188	0.0164	0.008	7.8696	7.5283	0.0279	0.0207	0.0123	0.018	0.0142	0.0067
01_grassWildFlowers	1_Natural	15	Gen15_Mut0_ID7	12.358	13.5308	0.0409	0.0257	0.0475	0.142	0.2586	0.1026	11.7629	13.0503	0.038	0.0251	0.0476	0.1415	0.2587	0.1041
01_grassWildFlowers	1_Natural	15	Gen15_Mut0_IDR1	11.7854	11.0029	0.0404	0.0294	0.022	0.0915	0.1323	0.0131	11.5287	10.4517	0.0384	0.0284	0.0214	0.0894	0.1287	0.0123
01_grassWildFlowers	1_Natural	15	Gen15_Mut0_IDR0	11.4408	9.8658	0.0368	0.0255	0.0187	0.0615	0.1051	0.0376	11.074	9.1585	0.0343	0.0242	0.0182	0.0606	0.1043	0.0377
01_grassWildFlowers	1_Natural	15	Gen15_Mut0_ID10	9.4206	9.0021	0.0248	0.021	0.0224	0.0847	0.1582	0.0658	9.2088	8.6567	0.024	0.0204	0.0218	0.0818	0.1532	0.064
01_grassWildFlowers	1_Natural	15	Gen15_Mut0_ID11	7.271	9.1709	0.0346	0.0206	0.0282	0.0972	0.1656	0.0542	7.0556	8.9107	0.0338	0.0203	0.0277	0.0953	0.1611	0.0524
01_grassWildFlowers	1_Natural	16	Gen14_Mut0_ID6	11.8244	7.6475	0.0306	0.021	0.014	0.0364	0.0486	0.021	11.6382	7.0805	0.0285	0.02	0.0136	0.0354	0.0483	0.021
01_grassWildFlowers	1_Natural	16	Gen13_Mut0_ID6	7.7265	7.8107	0.029	0.0183	0.0262	0.0947	0.1406	0.0389	7.5338	7.3347	0.0272	0.0178	0.0257	0.0925	0.1379	0.0394
01_grassWildFlowers	1_Natural	16	Gen14_Mut0_ID0	9.2576	7.9517	0.026	0.0164	0.0187	0.0725	0.169	0.0826	9.105	7.5784	0.0247	0.0158	0.0185	0.0717	0.1681	0.0825
01_grassWildFlowers	1_Natural	16	Gen13_Mut0_ID0	10.0516	11.5785	0.0417	0.0301	0.0223	0.0795	0.1035	0.0089	9.7221	10.9215	0.0396	0.0289	0.0218	0.0788	0.1031	0.0085
01_grassWildFlowers	1_Natural	16	Gen15_Mut0_ID10	9.4206	9.0021	0.0248	0.021	0.0224	0.0847	0.1582	0.0658	9.2088	8.6567	0.024	0.0204	0.0218	0.0818	0.1532	0.064
01_grassWildFlowers	1_Natural	16	Gen10_Mut0_ID3	12.8455	8.6239	0.0331	0.0221	0.0146	0.0397	0.0646	0.0344	12.508	7.8171	0.0303	0.0207	0.0141	0.0389	0.0647	0.0338
01_grassWildFlowers	1_Natural	16	Gen14_Mut0_ID8	7.1463	7.3723	0.0288	0.0163	0.0103	0.0123	0.0152	0.0078	7.0258	6.9211	0.0272	0.0156	0.0099	0.0117	0.0145	0.0083
01_grassWildFlowers	1_Natural	16	Gen15_Mut0_IDR0	11.4408	9.8658	0.0368	0.0255	0.0187	0.0615	0.1051	0.0376	11.074	9.1585	0.0343	0.0242	0.0182	0.0606	0.1043	0.0377
01_grassWildFlowers	1_Natural	16	Gen15_Mut0_ID5	13.8329	7.8815	0.0272	0.0222	0.0153	0.0453	0.0987	0.0485	13.6827	7.47	0.0256	0.0214	0.0148	0.0441	0.0957	0.0473
01_grassWildFlowers	1_Natural	16	Gen15_Mut0_ID6	8.106	8.091	0.0299	0.0219	0.0129	0.0188	0.0164	0.008	7.8696	7.5283	0.0279	0.0207	0.0123	0.018	0.0142	0.0067
01_grassWildFlowers	1_Natural	16	Gen10_Mut0_ID0	9.758	11.3607	0.0307	0.0208	0.0333	0.1241	0.2347	0.1166	9.5273	11.2106	0.0302	0.0208	0.0333	0.1234	0.2347	0.1172
01_grassWildFlowers	1_Natural	16	Gen15_Mut0_ID7	12.358	13.5308	0.0409	0.0257	0.0475	0.142	0.2586	0.1026	11.7629	13.0503	0.038	0.0251	0.0476	0.1415	0.2587	0.1041
01_grassWildFlowers	1_Natural	16	Gen16_Mut0_ID0	11.6863	11.8212	0.0312	0.0267	0.0302	0.1148	0.2383	0.0904	11.373	11.3331	0.0297	0.026	0.0296	0.1135	0.2359	0.0901
01_grassWildFlowers	1_Natural	16	Gen16_Mut0_ID1	9.6996	12.0719	0.0419	0.0274	0.0286	0.1238	0.217	0.0933	9.2873	11.6174	0.0406	0.0268	0.0279	0.1209	0.2127	0.0917
01_grassWildFlowers	1_Natural	16	Gen16_Mut0_ID2	10.5506	9.6415	0.0235	0.0207	0.0299	0.1153	0.2339	0.0842	10.3666	9.3945	0.023	0.0205	0.0295	0.1139	0.2317	0.0839
01_grassWildFlowers	1_Natural	16	Gen16_Mut0_ID3	7.236	9.2887	0.0343	0.0214	0.024	0.0613	0.1392	0.0637	6.9558	8.9967	0.0327	0.0213	0.0238	0.0595	0.1357	0.0624
01_grassWildFlowers	1_Natural	16	Gen16_Mut0_ID4	9.3102	6.415	0.0272	0.0129	0.0103	0.0292	0.054	0.0266	9.1474	5.7449	0.0247	0.0119	0.0097	0.0278	0.0518	0.0255
01_grassWildFlowers	1_Natural	16	Gen16_Mut0_ID5	11.8478	9.6914	0.0319	0.0246	0.0172	0.0353	0.0876	0.0446	11.4128	8.9668	0.0295	0.0232	0.0166	0.0348	0.0842	0.0424
01_grassWildFlowers	1_Natural	16	Gen16_Mut0_ID6	9.1709	6.4455	0.0235	0.015	0.0189	0.0467	0.1008	0.0493	9.0628	6.0282	0.0218	0.0145	0.0185	0.0459	0.1007	0.0501
01_grassWildFlowers	1_Natural	16	Gen16_Mut0_IDR0	16.8464	8.1897	0.0294	0.0204	0.0192	0.0807	0.1138	0.0192	16.7288	7.5322	0.0266	0.0191	0.0185	0.0786	0.1111	0.0186
01_grassWildFlowers	1_Natural	16	Gen16_Mut0_ID8	9.1458	7.2588	0.0281	0.0183	0.0154	0.0667	0.0965	0.0101	8.9534	6.5964	0.0256	0.0169	0.0148	0.0642	0.0936	0.0097
01_grassWildFlowers	1_Natural	16	Gen16_Mut0_ID9	9.5703	8.0481	0.031	0.0178	0.0119	0.0256	0.0455	0.0208	9.3605	7.5669	0.0293	0.0171	0.0116	0.0244	0.0444	0.0207
01_grassWildFlowers	1_Natural	16	Gen16_Mut0_ID10	11.7738	10.7287	0.0279	0.0243	0.0339	0.12	0.2281	0.0811	11.5108	10.2951	0.0268	0.0237	0.0334	0.1171	0.2235	0.0802
01_grassWildFlowers	1_Natural	16	Gen16_Mut0_ID11	9.4222	11.4851	0.0315	0.0231	0.0455	0.1472	0.243	0.0785	9.105	11.2161	0.0306	0.0229	0.0452	0.146	0.2416	0.0795
01_grassWildFlowers	1_Natural	17	Gen15_Mut0_ID5	13.8329	7.8815	0.0272	0.0222	0.0153	0.0453	0.0987	0.0485	13.6827	7.47	0.0256	0.0214	0.0148	0.0441	0.0957	0.0473
01_grassWildFlowers	1_Natural	17	Gen13_Mut0_ID0	10.0516	11.5785	0.0417	0.0301	0.0223	0.0795	0.1035	0.0089	9.7221	10.9215	0.0396	0.0289	0.0218	0.0788	0.1031	0.0085
01_grassWildFlowers	1_Natural	17	Gen16_Mut0_ID2	10.5506	9.6415	0.0235	0.0207	0.0299	0.1153	0.2339	0.0842	10.3666	9.3945	0.023	0.0205	0.0295	0.1139	0.2317	0.0839
01_grassWildFlowers	1_Natural	17	Gen16_Mut0_ID8	9.1458	7.2588	0.0281	0.0183	0.0154	0.0667	0.0965	0.0101	8.9534	6.5964	0.0256	0.0169	0.0148	0.0642	0.0936	0.0097
01_grassWildFlowers	1_Natural	17	Gen16_Mut0_ID4	9.3102	6.415	0.0272	0.0129	0.0103	0.0292	0.054	0.0266	9.1474	5.7449	0.0247	0.0119	0.0097	0.0278	0.0518	0.0255
01_grassWildFlowers	1_Natural	17	Gen14_Mut0_ID0	9.2576	7.9517	0.026	0.0164	0.0187	0.0725	0.169	0.0826	9.105	7.5784	0.0247	0.0158	0.0185	0.0717	0.1681	0.0825
01_grassWildFlowers	1_Natural	17	Gen15_Mut0_ID10	9.4206	9.0021	0.0248	0.021	0.0224	0.0847	0.1582	0.0658	9.2088	8.6567	0.024	0.0204	0.0218	0.0818	0.1532	0.064
01_grassWildFlowers	1_Natural	17	Gen16_Mut0_ID11	9.4222	11.4851	0.0315	0.0231	0.0455	0.1472	0.243	0.0785	9.105	11.2161	0.0306	0.0229	0.0452	0.146	0.2416	0.0795
01_grassWildFlowers	1_Natural	17	Gen14_Mut0_ID6	11.8244	7.6475	0.0306	0.021	0.014	0.0364	0.0486	0.021	11.6382	7.0805	0.0285	0.02	0.0136	0.0354	0.0483	0.021
01_grassWildFlowers	1_Natural	17	Gen16_Mut0_ID0	11.6863	11.8212	0.0312	0.0267	0.0302	0.1148	0.2383	0.0904	11.373	11.3331	0.0297	0.026	0.0296	0.1135	0.2359	0.0901
01_grassWildFlowers	1_Natural	17	Gen16_Mut0_ID6	9.1709	6.4455	0.0235	0.015	0.0189	0.0467	0.1008	0.0493	9.0628	6.0282	0.0218	0.0145	0.0185	0.0459	0.1007	0.0501
01_grassWildFlowers	1_Natural	17	Gen10_Mut0_ID0	9.758	11.3607	0.0307	0.0208	0.0333	0.1241	0.2347	0.1166	9.5273	11.2106	0.0302	0.0208	0.0333	0.1234	0.2347	0.1172
01_grassWildFlowers	1_Natural	17	Gen17_Mut0_ID0	6.6512	7.5655	0.0237	0.0208	0.0179	0.0313	0.0404	0.02	6.3563	7.1512	0.0226	0.0199	0.0172	0.0295	0.0394	0.0207
01_grassWildFlowers	1_Natural	17	Gen17_Mut0_ID1	9.9598	9.5123	0.0295	0.0212	0.027	0.1148	0.2118	0.1051	9.813	9.2837	0.0291	0.021	0.0266	0.1134	0.209	0.1036
01_grassWildFlowers	1_Natural	17	Gen17_Mut0_ID2	10.1219	9.1522	0.025	0.0193	0.0324	0.1049	0.2241	0.0836	9.9982	8.8423	0.0239	0.0191	0.0321	0.1036	0.2227	0.0838
01_grassWildFlowers	1_Natural	17	Gen17_Mut0_ID3	11.4313	9.1239	0.0286	0.0208	0.0217	0.0811	0.1868	0.0955	11.2702	8.7475	0.0274	0.0201	0.0214	0.0802	0.1857	0.0951
01_grassWildFlowers	1_Natural	17	Gen17_Mut0_IDR3	7.1463	7.3723	0.0288	0.0163	0.0103	0.0123	0.0152	0.0078	7.0258	6.9211	0.0272	0.0156	0.0099	0.0117	0.0145	0.0083
01_grassWildFlowers	1_Natural	17	Gen17_Mut0_IDR2	11.4408	9.8658	0.0368	0.0255	0.0187	0.0615	0.1051	0.0376	11.074	9.1585	0.0343	0.0242	0.0182	0.0606	0.1043	0.0377
01_grassWildFlowers	1_Natural	17	Gen17_Mut0_IDR1	8.106	8.091	0.0299	0.0219	0.0129	0.0188	0.0164	0.008	7.8696	7.5283	0.0279	0.0207	0.0123	0.018	0.0142	0.0067
01_grassWildFlowers	1_Natural	17	Gen17_Mut0_IDR0	12.358	13.5308	0.0409	0.0257	0.0475	0.142	0.2586	0.1026	11.7629	13.0503	0.038	0.0251	0.0476	0.1415	0.2587	0.1041
01_grassWildFlowers	1_Natural	17	Gen17_Mut0_ID8	9.8878	10.0788	0.0361	0.028	0.016	0.0495	0.0347	0.0251	9.5875	9.511	0.0345	0.0269	0.0154	0.0481	0.0346	0.025
01_grassWildFlowers	1_Natural	17	Gen17_Mut0_ID9	8.3923	10.5815	0.0382	0.0256	0.027	0.0831	0.0901	0.0138	8.0074	10.1075	0.0361	0.025	0.0264	0.0816	0.0888	0.0139
01_grassWildFlowers	1_Natural	17	Gen17_Mut0_ID10	8.5022	4.4528	0.0165	0.0099	0.007	0.0135	0.031	0.0193	8.3539	3.8973	0.0147	0.009	0.0066	0.0125	0.0288	0.0181
01_grassWildFlowers	1_Natural	17	Gen17_Mut0_ID11	7.8716	8.6702	0.0362	0.0184	0.0199	0.052	0.0872	0.0358	7.6128	8.363	0.035	0.0178	0.0194	0.0504	0.0859	0.0359
01_grassWildFlowers	1_Natural	18	Gen16_Mut0_ID4	9.3102	6.415	0.0272	0.0129	0.0103	0.0292	0.054	0.0266	9.1474	5.7449	0.0247	0.0119	0.0097	0.0278	0.0518	0.0255
01_grassWildFlowers	1_Natural	18	Gen17_Mut0_ID8	9.8878	10.0788	0.0361	0.028	0.016	0.0495	0.0347	0.0251	9.5875	9.511	0.0345	0.0269	0.0154	0.0481	0.0346	0.025
01_grassWildFlowers	1_Natural	18	Gen17_Mut0_ID11	7.8716	8.6702	0.0362	0.0184	0.0199	0.052	0.0872	0.0358	7.6128	8.363	0.035	0.0178	0.0194	0.0504	0.0859	0.0359
01_grassWildFlowers	1_Natural	18	Gen14_Mut0_ID6	11.8244	7.6475	0.0306	0.021	0.014	0.0364	0.0486	0.021	11.6382	7.0805	0.0285	0.02	0.0136	0.0354	0.0483	0.021
01_grassWildFlowers	1_Natural	18	Gen10_Mut0_ID0	9.758	11.3607	0.0307	0.0208	0.0333	0.1241	0.2347	0.1166	9.5273	11.2106	0.0302	0.0208	0.0333	0.1234	0.2347	0.1172
01_grassWildFlowers	1_Natural	18	Gen16_Mut0_ID2	10.5506	9.6415	0.0235	0.0207	0.0299	0.1153	0.2339	0.0842	10.3666	9.3945	0.023	0.0205	0.0295	0.1139	0.2317	0.0839
01_grassWildFlowers	1_Natural	18	Gen14_Mut0_ID0	9.2576	7.9517	0.026	0.0164	0.0187	0.0725	0.169	0.0826	9.105	7.5784	0.0247	0.0158	0.0185	0.0717	0.1681	0.0825
01_grassWildFlowers	1_Natural	18	Gen17_Mut0_IDR0	12.358	13.5308	0.0409	0.0257	0.0475	0.142	0.2586	0.1026	11.7629	13.0503	0.038	0.0251	0.0476	0.1415	0.2587	0.1041
01_grassWildFlowers	1_Natural	18	Gen17_Mut0_ID9	8.3923	10.5815	0.0382	0.0256	0.027	0.0831	0.0901	0.0138	8.0074	10.1075	0.0361	0.025	0.0264	0.0816	0.0888	0.0139
01_grassWildFlowers	1_Natural	18	Gen17_Mut0_IDR1	8.106	8.091	0.0299	0.0219	0.0129	0.0188	0.0164	0.008	7.8696	7.5283	0.0279	0.0207	0.0123	0.018	0.0142	0.0067
01_grassWildFlowers	1_Natural	18	Gen17_Mut0_ID0	6.6512	7.5655	0.0237	0.0208	0.0179	0.0313	0.0404	0.02	6.3563	7.1512	0.0226	0.0199	0.0172	0.0295	0.0394	0.0207
01_grassWildFlowers	1_Natural	18	Gen16_Mut0_ID0	11.6863	11.8212	0.0312	0.0267	0.0302	0.1148	0.2383	0.0904	11.373	11.3331	0.0297	0.026	0.0296	0.1135	0.2359	0.0901
01_grassWildFlowers	1_Natural	18	Gen18_Mut0_ID0	9.9132	8.8865	0.0253	0.0224	0.0247	0.0816	0.1373	0.0146	9.6875	8.2926	0.0234	0.0213	0.024	0.0795	0.1333	0.0152
01_grassWildFlowers	1_Natural	18	Gen18_Mut0_ID1	10.1321	9.8032	0.0238	0.0217	0.0287	0.0863	0.1706	0.0877	9.9447	9.5246	0.0232	0.0213	0.0282	0.0848	0.1684	0.0866
01_grassWildFlowers	1_Natural	18	Gen18_Mut0_ID2	10.3264	11.8034	0.0358	0.0338	0.0418	0.1206	0.1768	0.0314	10.0533	11.5315	0.035	0.0334	0.0415	0.1195	0.1755	0.0312
01_grassWildFlowers	1_Natural	18	Gen18_Mut0_ID3	9.0685	10.8834	0.0263	0.0247	0.0357	0.1271	0.2433	0.1318	8.687	10.4907	0.0252	0.0242	0.0353	0.125	0.2411	0.1307
01_grassWildFlowers	1_Natural	18	Gen18_Mut0_ID4	9.7804	9.8694	0.0342	0.0229	0.0156	0.0523	0.1363	0.0788	9.4929	9.3146	0.0323	0.0219	0.0151	0.051	0.1325	0.0763
01_grassWildFlowers	1_Natural	18	Gen18_Mut0_ID5	9.2112	9.9574	0.0325	0.0301	0.0188	0.0358	0.0621	0.0245	8.9626	9.4928	0.0308	0.0291	0.0184	0.036	0.0614	0.0239
01_grassWildFlowers	1_Natural	18	Gen18_Mut0_ID6	7.6497	7.5151	0.0306	0.0187	0.0169	0.0261	0.0222	0.0082	7.4319	7.1487	0.029	0.0182	0.0166	0.0252	0.0212	0.0088
01_grassWildFlowers	1_Natural	18	Gen18_Mut0_IDR2	9.4206	9.0021	0.0248	0.021	0.0224	0.0847	0.1582	0.0658	9.2088	8.6567	0.024	0.0204	0.0218	0.0818	0.1532	0.064
01_grassWildFlowers	1_Natural	18	Gen18_Mut0_IDR1	9.4222	11.4851	0.0315	0.0231	0.0455	0.1472	0.243	0.0785	9.105	11.2161	0.0306	0.0229	0.0452	0.146	0.2416	0.0795
01_grassWildFlowers	1_Natural	18	Gen18_Mut0_IDR0	9.1709	6.4455	0.0235	0.015	0.0189	0.0467	0.1008	0.0493	9.0628	6.0282	0.0218	0.0145	0.0185	0.0459	0.1007	0.0501
01_grassWildFlowers	1_Natural	18	Gen18_Mut0_ID10	11.8413	13.321	0.0394	0.0274	0.0487	0.1289	0.2292	0.1021	11.3553	12.9234	0.0369	0.0269	0.0485	0.1287	0.2303	0.1033
01_grassWildFlowers	1_Natural	18	Gen18_Mut0_ID11	10.5229	10.4804	0.029	0.0249	0.0206	0.0623	0.1138	0.0608	10.2164	9.8932	0.0271	0.0235	0.0199	0.0607	0.1106	0.0592
01_grassWildFlowers	1_Natural	19	Gen17_Mut0_ID8	9.8878	10.0788	0.0361	0.028	0.016	0.0495	0.0347	0.0251	9.5875	9.511	0.0345	0.0269	0.0154	0.0481	0.0346	0.025
01_grassWildFlowers	1_Natural	19	Gen14_Mut0_ID0	9.2576	7.9517	0.026	0.0164	0.0187	0.0725	0.169	0.0826	9.105	7.5784	0.0247	0.0158	0.0185	0.0717	0.1681	0.0825
01_grassWildFlowers	1_Natural	19	Gen18_Mut0_ID11	10.5229	10.4804	0.029	0.0249	0.0206	0.0623	0.1138	0.0608	10.2164	9.8932	0.0271	0.0235	0.0199	0.0607	0.1106	0.0592
01_grassWildFlowers	1_Natural	19	Gen18_Mut0_IDR0	9.1709	6.4455	0.0235	0.015	0.0189	0.0467	0.1008	0.0493	9.0628	6.0282	0.0218	0.0145	0.0185	0.0459	0.1007	0.0501
01_grassWildFlowers	1_Natural	19	Gen18_Mut0_ID6	7.6497	7.5151	0.0306	0.0187	0.0169	0.0261	0.0222	0.0082	7.4319	7.1487	0.029	0.0182	0.0166	0.0252	0.0212	0.0088
01_grassWildFlowers	1_Natural	19	Gen18_Mut0_ID10	11.8413	13.321	0.0394	0.0274	0.0487	0.1289	0.2292	0.1021	11.3553	12.9234	0.0369	0.0269	0.0485	0.1287	0.2303	0.1033
01_grassWildFlowers	1_Natural	19	Gen16_Mut0_ID0	11.6863	11.8212	0.0312	0.0267	0.0302	0.1148	0.2383	0.0904	11.373	11.3331	0.0297	0.026	0.0296	0.1135	0.2359	0.0901
01_grassWildFlowers	1_Natural	19	Gen18_Mut0_IDR2	9.4206	9.0021	0.0248	0.021	0.0224	0.0847	0.1582	0.0658	9.2088	8.6567	0.024	0.0204	0.0218	0.0818	0.1532	0.064
01_grassWildFlowers	1_Natural	19	Gen17_Mut0_ID0	6.6512	7.5655	0.0237	0.0208	0.0179	0.0313	0.0404	0.02	6.3563	7.1512	0.0226	0.0199	0.0172	0.0295	0.0394	0.0207
01_grassWildFlowers	1_Natural	19	Gen10_Mut0_ID0	9.758	11.3607	0.0307	0.0208	0.0333	0.1241	0.2347	0.1166	9.5273	11.2106	0.0302	0.0208	0.0333	0.1234	0.2347	0.1172
01_grassWildFlowers	1_Natural	19	Gen18_Mut0_ID5	9.2112	9.9574	0.0325	0.0301	0.0188	0.0358	0.0621	0.0245	8.9626	9.4928	0.0308	0.0291	0.0184	0.036	0.0614	0.0239
01_grassWildFlowers	1_Natural	19	Gen18_Mut0_ID4	9.7804	9.8694	0.0342	0.0229	0.0156	0.0523	0.1363	0.0788	9.4929	9.3146	0.0323	0.0219	0.0151	0.051	0.1325	0.0763
01_grassWildFlowers	1_Natural	19	Gen19_Mut0_ID0	11.4614	8.8087	0.03	0.0243	0.0185	0.0829	0.1666	0.0639	11.3475	8.4628	0.0287	0.0237	0.0181	0.0815	0.1647	0.0635
01_grassWildFlowers	1_Natural	19	Gen19_Mut0_ID1	9.2307	8.6347	0.028	0.022	0.0213	0.0855	0.1228	0.0115	8.9279	8.1382	0.0267	0.0211	0.021	0.0838	0.1191	0.0107
01_grassWildFlowers	1_Natural	19	Gen19_Mut0_ID2	6.4791	9.4135	0.0264	0.0205	0.0202	0.0597	0.0752	0.0251	6.1194	8.9441	0.025	0.0197	0.02	0.0588	0.0733	0.0241
01_grassWildFlowers	1_Natural	19	Gen19_Mut0_ID3	14.5888	10.04	0.0284	0.0219	0.0252	0.0991	0.2028	0.0916	14.3645	9.6026	0.027	0.0213	0.025	0.0981	0.2014	0.0913
01_grassWildFlowers	1_Natural	19	Gen19_Mut0_ID4	13.2801	9.5684	0.0278	0.022	0.021	0.0946	0.1756	0.0564	13.059	9.2068	0.0267	0.0214	0.0206	0.0932	0.1728	0.0562
01_grassWildFlowers	1_Natural	19	Gen19_Mut0_ID5	9.6006	11.7467	0.0384	0.0276	0.0374	0.137	0.1765	0.0269	9.3018	11.5169	0.0379	0.0274	0.037	0.1354	0.1734	0.0271
01_grassWildFlowers	1_Natural	19	Gen19_Mut0_ID6	7.6492	9.688	0.0278	0.0234	0.0177	0.0552	0.1303	0.0644	7.3399	9.2892	0.0266	0.0224	0.0171	0.0533	0.1246	0.0618
01_grassWildFlowers	1_Natural	19	Gen19_Mut0_IDR2	12.358	13.5308	0.0409	0.0257	0.0475	0.142	0.2586	0.1026	11.7629	13.0503	0.038	0.0251	0.0476	0.1415	0.2587	0.1041
01_grassWildFlowers	1_Natural	19	Gen19_Mut0_IDR1	8.3923	10.5815	0.0382	0.0256	0.027	0.0831	0.0901	0.0138	8.0074	10.1075	0.0361	0.025	0.0264	0.0816	0.0888	0.0139
01_grassWildFlowers	1_Natural	19	Gen19_Mut0_IDR0	8.106	8.091	0.0299	0.0219	0.0129	0.0188	0.0164	0.008	7.8696	7.5283	0.0279	0.0207	0.0123	0.018	0.0142	0.0067
01_grassWildFlowers	1_Natural	19	Gen19_Mut0_ID10	8.636	10.4342	0.0366	0.0269	0.0161	0.0421	0.0797	0.0342	8.3434	9.8775	0.0347	0.0259	0.0157	0.0415	0.0786	0.0338
01_grassWildFlowers	1_Natural	19	Gen19_Mut0_ID11	10.7965	9.5176	0.0328	0.0262	0.0179	0.0263	0.0395	0.0151	10.5203	8.9852	0.0311	0.0252	0.0174	0.0252	0.0388	0.015
01_grassWildFlowers	1_Natural	20	Gen18_Mut0_ID10	11.8413	13.321	0.0394	0.0274	0.0487	0.1289	0.2292	0.1021	11.3553	12.9234	0.0369	0.0269	0.0485	0.1287	0.2303	0.1033
01_grassWildFlowers	1_Natural	20	Gen18_Mut0_ID4	9.7804	9.8694	0.0342	0.0229	0.0156	0.0523	0.1363	0.0788	9.4929	9.3146	0.0323	0.0219	0.0151	0.051	0.1325	0.0763
01_grassWildFlowers	1_Natural	20	Gen19_Mut0_ID3	14.5888	10.04	0.0284	0.0219	0.0252	0.0991	0.2028	0.0916	14.3645	9.6026	0.027	0.0213	0.025	0.0981	0.2014	0.0913
01_grassWildFlowers	1_Natural	20	Gen18_Mut0_ID11	10.5229	10.4804	0.029	0.0249	0.0206	0.0623	0.1138	0.0608	10.2164	9.8932	0.0271	0.0235	0.0199	0.0607	0.1106	0.0592
01_grassWildFlowers	1_Natural	20	Gen19_Mut0_ID4	13.2801	9.5684	0.0278	0.022	0.021	0.0946	0.1756	0.0564	13.059	9.2068	0.0267	0.0214	0.0206	0.0932	0.1728	0.0562
01_grassWildFlowers	1_Natural	20	Gen19_Mut0_ID6	7.6492	9.688	0.0278	0.0234	0.0177	0.0552	0.1303	0.0644	7.3399	9.2892	0.0266	0.0224	0.0171	0.0533	0.1246	0.0618
01_grassWildFlowers	1_Natural	20	Gen19_Mut0_IDR0	8.106	8.091	0.0299	0.0219	0.0129	0.0188	0.0164	0.008	7.8696	7.5283	0.0279	0.0207	0.0123	0.018	0.0142	0.0067
01_grassWildFlowers	1_Natural	20	Gen19_Mut0_ID2	6.4791	9.4135	0.0264	0.0205	0.0202	0.0597	0.0752	0.0251	6.1194	8.9441	0.025	0.0197	0.02	0.0588	0.0733	0.0241
01_grassWildFlowers	1_Natural	20	Gen19_Mut0_ID11	10.7965	9.5176	0.0328	0.0262	0.0179	0.0263	0.0395	0.0151	10.5203	8.9852	0.0311	0.0252	0.0174	0.0252	0.0388	0.015
01_grassWildFlowers	1_Natural	20	Gen10_Mut0_ID0	9.758	11.3607	0.0307	0.0208	0.0333	0.1241	0.2347	0.1166	9.5273	11.2106	0.0302	0.0208	0.0333	0.1234	0.2347	0.1172
01_grassWildFlowers	1_Natural	20	Gen16_Mut0_ID0	11.6863	11.8212	0.0312	0.0267	0.0302	0.1148	0.2383	0.0904	11.373	11.3331	0.0297	0.026	0.0296	0.1135	0.2359	0.0901
01_grassWildFlowers	1_Natural	20	Gen17_Mut0_ID8	9.8878	10.0788	0.0361	0.028	0.016	0.0495	0.0347	0.0251	9.5875	9.511	0.0345	0.0269	0.0154	0.0481	0.0346	0.025
01_grassWildFlowers	1_Natural	20	Gen20_Mut0_ID0	11.057	9.6295	0.0348	0.0251	0.0163	0.0251	0.038	0.0091	10.7374	9.0501	0.0329	0.0241	0.0158	0.0237	0.035	0.0078
01_grassWildFlowers	1_Natural	20	Gen20_Mut0_ID1	8.0927	10.1858	0.0343	0.0268	0.0171	0.0465	0.0592	0.0279	7.8195	9.6192	0.0326	0.0259	0.0166	0.0453	0.0584	0.0276
01_grassWildFlowers	1_Natural	20	Gen20_Mut0_ID2	14.3153	10.7526	0.0273	0.0252	0.0298	0.1018	0.2398	0.122	14.0246	10.3112	0.0258	0.0245	0.0294	0.1014	0.2407	0.1228
01_grassWildFlowers	1_Natural	20	Gen20_Mut0_ID3	10.133	10.1226	0.0319	0.0301	0.0317	0.0973	0.124	0.0158	9.9107	9.7569	0.0308	0.0294	0.0312	0.0965	0.1229	0.0155
01_grassWildFlowers	1_Natural	20	Gen20_Mut0_ID4	10.2791	11.3959	0.0298	0.0242	0.0458	0.121	0.246	0.1191	10.0621	11.2702	0.0292	0.0241	0.0458	0.1206	0.2458	0.1193
01_grassWildFlowers	1_Natural	20	Gen20_Mut0_ID5	11.0458	13.1403	0.0379	0.027	0.0334	0.1407	0.2551	0.1	10.5335	12.6658	0.036	0.0263	0.0331	0.1399	0.2547	0.1017
01_grassWildFlowers	1_Natural	20	Gen20_Mut0_ID6	10.8429	8.5923	0.0251	0.0249	0.0236	0.0892	0.1379	0.0132	10.7334	8.2401	0.024	0.0244	0.0234	0.0879	0.1355	0.0123
01_grassWildFlowers	1_Natural	20	Gen20_Mut0_ID7	9.591	11.9058	0.0318	0.0256	0.0241	0.0747	0.1293	0.0562	9.1272	11.4424	0.0305	0.0247	0.0235	0.0732	0.1277	0.0555
01_grassWildFlowers	1_Natural	20	Gen20_Mut0_ID8	13.1516	10.6867	0.0334	0.0221	0.0236	0.1011	0.2024	0.0697	12.9056	10.1408	0.0315	0.0214	0.0232	0.0992	0.2008	0.0706
01_grassWildFlowers	1_Natural	20	Gen20_Mut0_IDR2	9.4206	9.0021	0.0248	0.021	0.0224	0.0847	0.1582	0.0658	9.2088	8.6567	0.024	0.0204	0.0218	0.0818	0.1532	0.064
01_grassWildFlowers	1_Natural	20	Gen20_Mut0_IDR1	6.6512	7.5655	0.0237	0.0208	0.0179	0.0313	0.0404	0.02	6.3563	7.1512	0.0226	0.0199	0.0172	0.0295	0.0394	0.0207
01_grassWildFlowers	1_Natural	20	Gen20_Mut0_IDR0	9.2112	9.9574	0.0325	0.0301	0.0188	0.0358	0.0621	0.0245	8.9626	9.4928	0.0308	0.0291	0.0184	0.036	0.0614	0.0239
01_grassWildFlowers	2_Diffuse	0	Gen0_Mut0_ID0	18.7607	14.735	0.039	0.0279	0.0413	0.1546	0.2455	0.0561	18.7884	14.7091	0.039	0.0279	0.0413	0.1545	0.2452	0.056
01_grassWildFlowers	2_Diffuse	0	Gen0_Mut0_ID1	29.8656	4.8199	0.0152	0.0134	0.0119	0.0195	0.033	0.0211	30.1982	4.9787	0.0161	0.0142	0.0121	0.0205	0.0362	0.023
01_grassWildFlowers	2_Diffuse	0	Gen0_Mut0_ID2	3.6513	0.7634	0.0022	0.0025	0.0027	0.0027	0.0076	0.0044	3.6527	0.7647	0.0022	0.0025	0.0027	0.0027	0.0077	0.0044
01_grassWildFlowers	2_Diffuse	0	Gen0_Mut0_ID3	7.7108	6.5471	0.0167	0.0231	0.0329	0.0738	0.0963	0.0414	7.7234	6.5087	0.0163	0.023	0.0329	0.0741	0.0967	0.0417
01_grassWildFlowers	2_Diffuse	0	Gen0_Mut0_ID4	30.8505	10.0757	0.0259	0.0292	0.036	0.0797	0.0854	0.0303	30.8176	10.0657	0.0257	0.0291	0.0362	0.0806	0.0867	0.0311
01_grassWildFlowers	2_Diffuse	0	Gen0_Mut0_ID5	14.6357	1.1022	0.0033	0.002	0.0033	0.0087	0.0211	0.0111	14.6278	1.0914	0.0033	0.002	0.0033	0.0087	0.021	0.0111
01_grassWildFlowers	2_Diffuse	0	Gen0_Mut0_ID6	22.0608	2.4012	0.0078	0.0029	0.0043	0.0125	0.0114	0.0013	22.0585	2.3894	0.0078	0.0029	0.0044	0.0127	0.0117	0.0013
01_grassWildFlowers	2_Diffuse	0	Gen0_Mut0_ID7	11.988	5.0178	0.0146	0.0123	0.0171	0.0485	0.127	0.0701	11.934	4.9139	0.0144	0.0121	0.0169	0.0477	0.1254	0.0693
01_grassWildFlowers	2_Diffuse	0	Gen0_Mut0_ID8	50.5726	7.6571	0.0206	0.0128	0.0181	0.0382	0.0672	0.0397	53.0246	3.9147	0.0074	0.0085	0.0147	0.0406	0.0694	0.0405
01_grassWildFlowers	2_Diffuse	0	Gen0_Mut0_ID9	6	8.779	0.0258	0.0257	0.0304	0.0427	0.0486	0.0164	5.9696	8.6244	0.0253	0.0254	0.0301	0.0426	0.049	0.0166
01_grassWildFlowers	2_Diffuse	0	Gen0_Mut0_ID10	22.4666	5.7165	0.0137	0.0123	0.0177	0.0604	0.072	0.0118	21.5027	4.4314	0.0095	0.0103	0.0147	0.0479	0.0584	0.0112
01_grassWildFlowers	2_Diffuse	0	Gen0_Mut0_ID11	29.2734	2.4755	0.0054	0.0053	0.0078	0.0292	0.0347	0.011	29.2734	2.4755	0.0054	0.0053	0.0078	0.0292	0.0347	0.011
01_grassWildFlowers	2_Diffuse	0	Gen0_Mut0_ID12	39.7848	2.5945	0.0056	0.0062	0.0102	0.0273	0.0305	0.0034	39.7598	2.6178	0.0058	0.0062	0.0101	0.0269	0.0299	0.0032
01_grassWildFlowers	2_Diffuse	0	Gen0_Mut0_ID13	34.118	2.5085	0.0058	0.0047	0.0078	0.0149	0.0168	0.0074	34.118	2.5085	0.0058	0.0047	0.0078	0.0149	0.0168	0.0074
01_grassWildFlowers	2_Diffuse	0	Gen0_Mut0_ID14	30.5636	3.0641	0.008	0.0084	0.0087	0.0097	0.0179	0.0042	30.5636	3.0641	0.008	0.0084	0.0087	0.0097	0.0179	0.0042
01_grassWildFlowers	2_Diffuse	0	Gen0_Mut0_ID15	19.9303	8.9734	0.021	0.0169	0.0412	0.0832	0.1032	0.0615	17.191	7.5843	0.01	0.0151	0.0373	0.0978	0.1518	0.0739
01_grassWildFlowers	2_Diffuse	0	Gen0_Mut0_ID16	19.8611	9.0447	0.0169	0.0204	0.0389	0.0811	0.1004	0.0188	19.622	8.8766	0.0157	0.0202	0.0385	0.0811	0.099	0.0183
01_grassWildFlowers	2_Diffuse	0	Gen0_Mut0_ID17	23.8904	5.7339	0.0223	0.0072	0.0096	0.0334	0.0722	0.033	22.9919	5.2917	0.0189	0.0073	0.0112	0.0426	0.0936	0.0436
01_grassWildFlowers	2_Diffuse	0	Gen0_Mut0_ID18	22.1357	3.3197	0.006	0.0095	0.0166	0.0242	0.0395	0.0095	22.1357	3.3197	0.006	0.0095	0.0166	0.0242	0.0395	0.0095
01_grassWildFlowers	2_Diffuse	0	Gen0_Mut0_ID19	16.196	2.9852	0.0112	0.0058	0.0074	0.0113	0.0095	0.0057	16.1922	2.8231	0.0105	0.0057	0.0074	0.0113	0.0094	0.0056
01_grassWildFlowers	2_Diffuse	0	Gen0_Mut0_ID20	37.9006	5.2981	0.0108	0.0107	0.0217	0.0701	0.0847	0.0164	37.9011	5.2983	0.0108	0.0107	0.0217	0.0701	0.0847	0.0164
01_grassWildFlowers	2_Diffuse	0	Gen0_Mut0_ID21	20.7689	9.6017	0.0177	0.0143	0.0356	0.1348	0.1904	0.0632	21.1542	9.4855	0.0172	0.0139	0.035	0.1351	0.1897	0.0614
01_grassWildFlowers	2_Diffuse	0	Gen0_Mut0_ID22	18.9877	14.9781	0.0498	0.033	0.0232	0.0419	0.0981	0.0493	17.9995	14.0807	0.0464	0.0315	0.0222	0.0431	0.1058	0.0564
01_grassWildFlowers	2_Diffuse	0	Gen0_Mut0_ID23	23.5598	7.7044	0.0247	0.0093	0.009	0.0247	0.0324	0.0181	29.1071	5.0449	0.0165	0.0119	0.0121	0.0204	0.029	0.011
01_grassWildFlowers	2_Diffuse	1	Gen0_Mut0_ID9	6	8.779	0.0258	0.0257	0.0304	0.0427	0.0486	0.0164	5.9696	8.6244	0.0253	0.0254	0.0301	0.0426	0.049	0.0166
01_grassWildFlowers	2_Diffuse	1	Gen0_Mut0_ID15	19.9303	8.9734	0.021	0.0169	0.0412	0.0832	0.1032	0.0615	17.191	7.5843	0.01	0.0151	0.0373	0.0978	0.1518	0.0739
01_grassWildFlowers	2_Diffuse	1	Gen0_Mut0_ID1	29.8656	4.8199	0.0152	0.0134	0.0119	0.0195	0.033	0.0211	30.1982	4.9787	0.0161	0.0142	0.0121	0.0205	0.0362	0.023
01_grassWildFlowers	2_Diffuse	1	Gen0_Mut0_ID22	18.9877	14.9781	0.0498	0.033	0.0232	0.0419	0.0981	0.0493	17.9995	14.0807	0.0464	0.0315	0.0222	0.0431	0.1058	0.0564
01_grassWildFlowers	2_Diffuse	1	Gen0_Mut0_ID12	39.7848	2.5945	0.0056	0.0062	0.0102	0.0273	0.0305	0.0034	39.7598	2.6178	0.0058	0.0062	0.0101	0.0269	0.0299	0.0032
01_grassWildFlowers	2_Diffuse	1	Gen0_Mut0_ID6	22.0608	2.4012	0.0078	0.0029	0.0043	0.0125	0.0114	0.0013	22.0585	2.3894	0.0078	0.0029	0.0044	0.0127	0.0117	0.0013
01_grassWildFlowers	2_Diffuse	1	Gen0_Mut0_ID18	22.1357	3.3197	0.006	0.0095	0.0166	0.0242	0.0395	0.0095	22.1357	3.3197	0.006	0.0095	0.0166	0.0242	0.0395	0.0095
01_grassWildFlowers	2_Diffuse	1	Gen0_Mut0_ID20	37.9006	5.2981	0.0108	0.0107	0.0217	0.0701	0.0847	0.0164	37.9011	5.2983	0.0108	0.0107	0.0217	0.0701	0.0847	0.0164
01_grassWildFlowers	2_Diffuse	1	Gen0_Mut0_ID19	16.196	2.9852	0.0112	0.0058	0.0074	0.0113	0.0095	0.0057	16.1922	2.8231	0.0105	0.0057	0.0074	0.0113	0.0094	0.0056
01_grassWildFlowers	2_Diffuse	1	Gen0_Mut0_ID5	14.6357	1.1022	0.0033	0.002	0.0033	0.0087	0.0211	0.0111	14.6278	1.0914	0.0033	0.002	0.0033	0.0087	0.021	0.0111
01_grassWildFlowers	2_Diffuse	1	Gen0_Mut0_ID11	29.2734	2.4755	0.0054	0.0053	0.0078	0.0292	0.0347	0.011	29.2734	2.4755	0.0054	0.0053	0.0078	0.0292	0.0347	0.011
01_grassWildFlowers	2_Diffuse	1	Gen0_Mut0_ID16	19.8611	9.0447	0.0169	0.0204	0.0389	0.0811	0.1004	0.0188	19.622	8.8766	0.0157	0.0202	0.0385	0.0811	0.099	0.0183
01_grassWildFlowers	2_Diffuse	1	Gen1_Mut0_ID0	20.0065	8.2184	0.0176	0.0209	0.0291	0.0456	0.0734	0.0288	19.6325	7.8383	0.016	0.0206	0.0288	0.044	0.0715	0.0281
01_grassWildFlowers	2_Diffuse	1	Gen1_Mut0_ID1	14.2082	5.4415	0.0092	0.0103	0.018	0.0557	0.0592	0.0156	14.222	5.3423	0.0085	0.0102	0.0181	0.056	0.0594	0.0157
01_grassWildFlowers	2_Diffuse	1	Gen1_Mut0_ID2	32.4922	2.1113	0.0055	0.0054	0.0074	0.0155	0.0144	0.0011	32.4922	2.1113	0.0055	0.0054	0.0074	0.0155	0.0144	0.0011
01_grassWildFlowers	2_Diffuse	1	Gen1_Mut0_ID3	37.737	2.755	0.0064	0.0058	0.0104	0.0293	0.0302	0.0047	37.7152	2.8063	0.0067	0.0058	0.0104	0.0291	0.0298	0.0044
01_grassWildFlowers	2_Diffuse	1	Gen1_Mut0_ID4	19.2221	0.5665	0.0009	0.0014	0.0025	0.0033	0.0037	0.0013	19.2221	0.5665	0.0009	0.0014	0.0025	0.0033	0.0037	0.0013
01_grassWildFlowers	2_Diffuse	1	Gen1_Mut0_ID5	24.9177	6.4898	0.0238	0.0142	0.0143	0.0425	0.0564	0.0313	24.8996	6.4725	0.0237	0.0142	0.0143	0.0425	0.0564	0.0314
01_grassWildFlowers	2_Diffuse	1	Gen1_Mut0_ID6	30.581	6.8809	0.0181	0.0168	0.0196	0.0747	0.117	0.0563	30.5814	6.8809	0.0181	0.0168	0.0197	0.0747	0.117	0.0563
01_grassWildFlowers	2_Diffuse	1	Gen1_Mut0_ID7	45.1369	12.4756	0.0465	0.0224	0.0265	0.0551	0.0327	0.0171	49.4753	4.8686	0.0166	0.0109	0.0174	0.033	0.0193	0.0017
01_grassWildFlowers	2_Diffuse	1	Gen1_Mut0_ID8	16.1272	3.9731	0.0098	0.0113	0.0143	0.0187	0.0219	0.012	16.1969	3.7513	0.0089	0.0109	0.0141	0.0187	0.0216	0.0116
01_grassWildFlowers	2_Diffuse	1	Gen1_Mut0_ID9	34.7574	14.1184	0.0258	0.0269	0.0508	0.1483	0.1648	0.0369	34.7226	14.1016	0.0257	0.0269	0.0508	0.1484	0.165	0.0369
01_grassWildFlowers	2_Diffuse	1	Gen1_Mut0_ID10	31.6893	8.7241	0.016	0.0154	0.0306	0.0749	0.0824	0.0189	32.4945	8.7705	0.0132	0.0157	0.0343	0.0831	0.0908	0.018
01_grassWildFlowers	2_Diffuse	1	Gen1_Mut0_ID11	25.2995	7.0287	0.0195	0.0134	0.0268	0.062	0.0719	0.0136	25.2819	7.0249	0.0195	0.0134	0.0267	0.0619	0.0718	0.0136
01_grassWildFlowers	2_Diffuse	2	Gen0_Mut0_ID11	29.2734	2.4755	0.0054	0.0053	0.0078	0.0292	0.0347	0.011	29.2734	2.4755	0.0054	0.0053	0.0078	0.0292	0.0347	0.011
01_grassWildFlowers	2_Diffuse	2	Gen0_Mut0_ID16	19.8611	9.0447	0.0169	0.0204	0.0389	0.0811	0.1004	0.0188	19.622	8.8766	0.0157	0.0202	0.0385	0.0811	0.099	0.0183
01_grassWildFlowers	2_Diffuse	2	Gen1_Mut0_ID7	45.1369	12.4756	0.0465	0.0224	0.0265	0.0551	0.0327	0.0171	49.4753	4.8686	0.0166	0.0109	0.0174	0.033	0.0193	0.0017
01_grassWildFlowers	2_Diffuse	2	Gen1_Mut0_ID1	14.2082	5.4415	0.0092	0.0103	0.018	0.0557	0.0592	0.0156	14.222	5.3423	0.0085	0.0102	0.0181	0.056	0.0594	0.0157
01_grassWildFlowers	2_Diffuse	2	Gen1_Mut0_ID8	16.1272	3.9731	0.0098	0.0113	0.0143	0.0187	0.0219	0.012	16.1969	3.7513	0.0089	0.0109	0.0141	0.0187	0.0216	0.0116
01_grassWildFlowers	2_Diffuse	2	Gen0_Mut0_ID19	16.196	2.9852	0.0112	0.0058	0.0074	0.0113	0.0095	0.0057	16.1922	2.8231	0.0105	0.0057	0.0074	0.0113	0.0094	0.0056
01_grassWildFlowers	2_Diffuse	2	Gen0_Mut0_ID18	22.1357	3.3197	0.006	0.0095	0.0166	0.0242	0.0395	0.0095	22.1357	3.3197	0.006	0.0095	0.0166	0.0242	0.0395	0.0095
01_grassWildFlowers	2_Diffuse	2	Gen0_Mut0_ID15	19.9303	8.9734	0.021	0.0169	0.0412	0.0832	0.1032	0.0615	17.191	7.5843	0.01	0.0151	0.0373	0.0978	0.1518	0.0739
01_grassWildFlowers	2_Diffuse	2	Gen1_Mut0_ID3	37.737	2.755	0.0064	0.0058	0.0104	0.0293	0.0302	0.0047	37.7152	2.8063	0.0067	0.0058	0.0104	0.0291	0.0298	0.0044
01_grassWildFlowers	2_Diffuse	2	Gen0_Mut0_ID9	6	8.779	0.0258	0.0257	0.0304	0.0427	0.0486	0.0164	5.9696	8.6244	0.0253	0.0254	0.0301	0.0426	0.049	0.0166
01_grassWildFlowers	2_Diffuse	2	Gen0_Mut0_ID12	39.7848	2.5945	0.0056	0.0062	0.0102	0.0273	0.0305	0.0034	39.7598	2.6178	0.0058	0.0062	0.0101	0.0269	0.0299	0.0032
01_grassWildFlowers	2_Diffuse	2	Gen1_Mut0_ID9	34.7574	14.1184	0.0258	0.0269	0.0508	0.1483	0.1648	0.0369	34.7226	14.1016	0.0257	0.0269	0.0508	0.1484	0.165	0.0369
01_grassWildFlowers	2_Diffuse	2	Gen2_Mut0_ID0	21.9038	11.3468	0.0185	0.0153	0.0427	0.1424	0.1551	0.0277	21.901	11.343	0.0184	0.0153	0.0427	0.1424	0.1551	0.0277
01_grassWildFlowers	2_Diffuse	2	Gen2_Mut0_ID1	30.2159	4.2209	0.0132	0.0085	0.0101	0.0222	0.0321	0.0138	30.0052	3.3947	0.0102	0.0079	0.01	0.0226	0.0321	0.0135
01_grassWildFlowers	2_Diffuse	2	Gen2_Mut0_ID2	38.8622	7.5685	0.0211	0.0082	0.0182	0.0764	0.0998	0.0237	38.4557	7.3961	0.0204	0.0081	0.0182	0.0768	0.1001	0.0235
01_grassWildFlowers	2_Diffuse	2	Gen2_Mut0_ID3	45.6332	9.9978	0.02	0.0201	0.0356	0.089	0.1031	0.0287	46.5897	8.8438	0.0165	0.0188	0.0345	0.0802	0.0852	0.0252
01_grassWildFlowers	2_Diffuse	2	Gen2_Mut0_ID4	21.9604	6.1334	0.0222	0.0115	0.0157	0.0384	0.0336	0.0083	21.9726	5.9947	0.0214	0.0114	0.0157	0.0386	0.034	0.0083
01_grassWildFlowers	2_Diffuse	2	Gen2_Mut0_ID5	0.8854	4.6742	0.0165	0.0146	0.0172	0.0357	0.0528	0.0333	0.8725	4.6039	0.0163	0.0144	0.0171	0.0355	0.0528	0.0333
01_grassWildFlowers	2_Diffuse	2	Gen2_Mut0_IDR1	37.9006	5.2981	0.0108	0.0107	0.0217	0.0701	0.0847	0.0164	37.9011	5.2983	0.0108	0.0107	0.0217	0.0701	0.0847	0.0164
01_grassWildFlowers	2_Diffuse	2	Gen2_Mut0_IDR0	14.6357	1.1022	0.0033	0.002	0.0033	0.0087	0.0211	0.0111	14.6278	1.0914	0.0033	0.002	0.0033	0.0087	0.021	0.0111
01_grassWildFlowers	2_Diffuse	2	Gen2_Mut0_ID8	22.1203	6.5851	0.0153	0.0068	0.016	0.0732	0.1142	0.0401	20.0084	4.0421	0.0084	0.0057	0.0118	0.0515	0.0823	0.0295
01_grassWildFlowers	2_Diffuse	2	Gen2_Mut0_ID9	20.8631	6.4009	0.0106	0.0131	0.0242	0.0442	0.0364	0.0047	20.4635	6.2613	0.0096	0.0133	0.026	0.0452	0.0326	0.003
01_grassWildFlowers	2_Diffuse	2	Gen2_Mut0_ID10	29.0619	6.0443	0.0108	0.0146	0.0258	0.0557	0.0413	0.0134	29.0567	6.0379	0.0109	0.0146	0.0257	0.0553	0.041	0.0134
01_grassWildFlowers	2_Diffuse	2	Gen2_Mut0_ID11	39.5028	5.8442	0.0137	0.0133	0.0198	0.0397	0.0824	0.046	39.5564	5.7115	0.0134	0.0131	0.0195	0.0392	0.0821	0.0458
01_grassWildFlowers	2_Diffuse	3	Gen2_Mut0_ID5	0.8854	4.6742	0.0165	0.0146	0.0172	0.0357	0.0528	0.0333	0.8725	4.6039	0.0163	0.0144	0.0171	0.0355	0.0528	0.0333
01_grassWildFlowers	2_Diffuse	3	Gen1_Mut0_ID7	45.1369	12.4756	0.0465	0.0224	0.0265	0.0551	0.0327	0.0171	49.4753	4.8686	0.0166	0.0109	0.0174	0.033	0.0193	0.0017
01_grassWildFlowers	2_Diffuse	3	Gen0_Mut0_ID9	6	8.779	0.0258	0.0257	0.0304	0.0427	0.0486	0.0164	5.9696	8.6244	0.0253	0.0254	0.0301	0.0426	0.049	0.0166
01_grassWildFlowers	2_Diffuse	3	Gen1_Mut0_ID1	14.2082	5.4415	0.0092	0.0103	0.018	0.0557	0.0592	0.0156	14.222	5.3423	0.0085	0.0102	0.0181	0.056	0.0594	0.0157
01_grassWildFlowers	2_Diffuse	3	Gen2_Mut0_ID11	39.5028	5.8442	0.0137	0.0133	0.0198	0.0397	0.0824	0.046	39.5564	5.7115	0.0134	0.0131	0.0195	0.0392	0.0821	0.0458
01_grassWildFlowers	2_Diffuse	3	Gen0_Mut0_ID12	39.7848	2.5945	0.0056	0.0062	0.0102	0.0273	0.0305	0.0034	39.7598	2.6178	0.0058	0.0062	0.0101	0.0269	0.0299	0.0032
01_grassWildFlowers	2_Diffuse	3	Gen1_Mut0_ID3	37.737	2.755	0.0064	0.0058	0.0104	0.0293	0.0302	0.0047	37.7152	2.8063	0.0067	0.0058	0.0104	0.0291	0.0298	0.0044
01_grassWildFlowers	2_Diffuse	3	Gen2_Mut0_ID2	38.8622	7.5685	0.0211	0.0082	0.0182	0.0764	0.0998	0.0237	38.4557	7.3961	0.0204	0.0081	0.0182	0.0768	0.1001	0.0235
01_grassWildFlowers	2_Diffuse	3	Gen2_Mut0_ID8	22.1203	6.5851	0.0153	0.0068	0.016	0.0732	0.1142	0.0401	20.0084	4.0421	0.0084	0.0057	0.0118	0.0515	0.0823	0.0295
01_grassWildFlowers	2_Diffuse	3	Gen1_Mut0_ID9	34.7574	14.1184	0.0258	0.0269	0.0508	0.1483	0.1648	0.0369	34.7226	14.1016	0.0257	0.0269	0.0508	0.1484	0.165	0.0369
01_grassWildFlowers	2_Diffuse	3	Gen2_Mut0_ID0	21.9038	11.3468	0.0185	0.0153	0.0427	0.1424	0.1551	0.0277	21.901	11.343	0.0184	0.0153	0.0427	0.1424	0.1551	0.0277
01_grassWildFlowers	2_Diffuse	3	Gen2_Mut0_ID9	20.8631	6.4009	0.0106	0.0131	0.0242	0.0442	0.0364	0.0047	20.4635	6.2613	0.0096	0.0133	0.026	0.0452	0.0326	0.003
01_grassWildFlowers	2_Diffuse	3	Gen3_Mut0_ID0	15.5408	12.4067	0.029	0.0269	0.0451	0.0749	0.1297	0.0638	14.6786	11.9125	0.026	0.0266	0.0451	0.0771	0.1385	0.0677
01_grassWildFlowers	2_Diffuse	3	Gen3_Mut0_ID1	22.0915	1.5838	0.0046	0.0035	0.005	0.0129	0.0084	0.0023	22.0935	1.5369	0.0044	0.0035	0.0051	0.013	0.0086	0.0023
01_grassWildFlowers	2_Diffuse	3	Gen3_Mut0_ID2	29.1172	7.031	0.019	0.0161	0.0211	0.0349	0.0152	0.01	27.6516	5.7418	0.0127	0.013	0.0221	0.0409	0.0196	0.0086
01_grassWildFlowers	2_Diffuse	3	Gen3_Mut0_ID3	22.7584	3.1583	0.0087	0.0044	0.0098	0.0281	0.0261	0.0053	22.7538	3.1377	0.0086	0.0044	0.0098	0.028	0.026	0.0053
01_grassWildFlowers	2_Diffuse	3	Gen3_Mut0_IDR1	22.1357	3.3197	0.006	0.0095	0.0166	0.0242	0.0395	0.0095	22.1357	3.3197	0.006	0.0095	0.0166	0.0242	0.0395	0.0095
01_grassWildFlowers	2_Diffuse	3	Gen3_Mut0_IDR0	19.9303	8.9734	0.021	0.0169	0.0412	0.0832	0.1032	0.0615	17.191	7.5843	0.01	0.0151	0.0373	0.0978	0.1518	0.0739
01_grassWildFlowers	2_Diffuse	3	Gen3_Mut0_ID6	33.6491	12.7238	0.0368	0.0313	0.0346	0.0886	0.1279	0.0453	33.5402	12.6056	0.0363	0.0311	0.0347	0.0892	0.1282	0.0452
01_grassWildFlowers	2_Diffuse	3	Gen3_Mut0_ID7	20.398	7.2291	0.0138	0.0075	0.0209	0.093	0.1043	0.0178	20.3819	6.9171	0.0118	0.0074	0.0212	0.0933	0.1045	0.0181
01_grassWildFlowers	2_Diffuse	3	Gen3_Mut0_ID8	13.1377	14.4323	0.0317	0.038	0.0608	0.1443	0.1393	0.0289	13.1356	14.407	0.0316	0.038	0.0608	0.1442	0.1393	0.0289
01_grassWildFlowers	2_Diffuse	3	Gen3_Mut0_ID9	27.2617	4.2208	0.0097	0.0067	0.0125	0.0364	0.0671	0.0341	27.1834	3.9968	0.0085	0.0063	0.0123	0.0367	0.0677	0.0346
01_grassWildFlowers	2_Diffuse	3	Gen3_Mut0_ID10	20.7389	6.8058	0.0188	0.0221	0.0262	0.0806	0.1156	0.0293	20.7092	6.5444	0.0174	0.0213	0.0258	0.0803	0.1149	0.0287
01_grassWildFlowers	2_Diffuse	3	Gen3_Mut0_ID11	26.0557	7.6642	0.0229	0.0198	0.03	0.0649	0.0338	0.0263	25.9671	7.3729	0.0222	0.0197	0.0293	0.0636	0.0329	0.026
01_grassWildFlowers	2_Diffuse	4	Gen1_Mut0_ID1	14.2082	5.4415	0.0092	0.0103	0.018	0.0557	0.0592	0.0156	14.222	5.3423	0.0085	0.0102	0.0181	0.056	0.0594	0.0157
01_grassWildFlowers	2_Diffuse	4	Gen2_Mut0_ID9	20.8631	6.4009	0.0106	0.0131	0.0242	0.0442	0.0364	0.0047	20.4635	6.2613	0.0096	0.0133	0.026	0.0452	0.0326	0.003
01_grassWildFlowers	2_Diffuse	4	Gen3_Mut0_IDR1	22.1357	3.3197	0.006	0.0095	0.0166	0.0242	0.0395	0.0095	22.1357	3.3197	0.006	0.0095	0.0166	0.0242	0.0395	0.0095
01_grassWildFlowers	2_Diffuse	4	Gen0_Mut0_ID12	39.7848	2.5945	0.0056	0.0062	0.0102	0.0273	0.0305	0.0034	39.7598	2.6178	0.0058	0.0062	0.0101	0.0269	0.0299	0.0032
01_grassWildFlowers	2_Diffuse	4	Gen3_Mut0_IDR0	19.9303	8.9734	0.021	0.0169	0.0412	0.0832	0.1032	0.0615	17.191	7.5843	0.01	0.0151	0.0373	0.0978	0.1518	0.0739
01_grassWildFlowers	2_Diffuse	4	Gen3_Mut0_ID0	15.5408	12.4067	0.029	0.0269	0.0451	0.0749	0.1297	0.0638	14.6786	11.9125	0.026	0.0266	0.0451	0.0771	0.1385	0.0677
01_grassWildFlowers	2_Diffuse	4	Gen1_Mut0_ID7	45.1369	12.4756	0.0465	0.0224	0.0265	0.0551	0.0327	0.0171	49.4753	4.8686	0.0166	0.0109	0.0174	0.033	0.0193	0.0017
01_grassWildFlowers	2_Diffuse	4	Gen3_Mut0_ID9	27.2617	4.2208	0.0097	0.0067	0.0125	0.0364	0.0671	0.0341	27.1834	3.9968	0.0085	0.0063	0.0123	0.0367	0.0677	0.0346
01_grassWildFlowers	2_Diffuse	4	Gen3_Mut0_ID2	29.1172	7.031	0.019	0.0161	0.0211	0.0349	0.0152	0.01	27.6516	5.7418	0.0127	0.013	0.0221	0.0409	0.0196	0.0086
01_grassWildFlowers	2_Diffuse	4	Gen3_Mut0_ID8	13.1377	14.4323	0.0317	0.038	0.0608	0.1443	0.1393	0.0289	13.1356	14.407	0.0316	0.038	0.0608	0.1442	0.1393	0.0289
01_grassWildFlowers	2_Diffuse	4	Gen3_Mut0_ID1	22.0915	1.5838	0.0046	0.0035	0.005	0.0129	0.0084	0.0023	22.0935	1.5369	0.0044	0.0035	0.0051	0.013	0.0086	0.0023
01_grassWildFlowers	2_Diffuse	4	Gen2_Mut0_ID2	38.8622	7.5685	0.0211	0.0082	0.0182	0.0764	0.0998	0.0237	38.4557	7.3961	0.0204	0.0081	0.0182	0.0768	0.1001	0.0235
01_grassWildFlowers	2_Diffuse	4	Gen4_Mut0_ID0	36.9345	7.1625	0.0219	0.0081	0.013	0.0236	0.0166	0.0074	37.1978	6.4932	0.02	0.0081	0.0133	0.0269	0.0249	0.0084
01_grassWildFlowers	2_Diffuse	4	Gen4_Mut0_ID1	36.4813	11.7673	0.0163	0.0157	0.0395	0.1851	0.2357	0.0268	36.4541	11.7186	0.0159	0.0157	0.0395	0.1851	0.2358	0.0268
01_grassWildFlowers	2_Diffuse	4	Gen4_Mut0_ID2	28.2688	4.5445	0.0122	0.0113	0.0169	0.0435	0.0729	0.0379	28.6338	3.5861	0.0068	0.0092	0.0161	0.0482	0.0775	0.037
01_grassWildFlowers	2_Diffuse	4	Gen4_Mut0_ID3	31.6061	8.3681	0.0208	0.0086	0.0243	0.1124	0.1397	0.0148	32.2802	8.7311	0.0215	0.0089	0.0256	0.1187	0.1501	0.0203
01_grassWildFlowers	2_Diffuse	4	Gen4_Mut0_IDR3	37.737	2.755	0.0064	0.0058	0.0104	0.0293	0.0302	0.0047	37.7152	2.8063	0.0067	0.0058	0.0104	0.0291	0.0298	0.0044
01_grassWildFlowers	2_Diffuse	4	Gen4_Mut0_IDR2	22.1203	6.5851	0.0153	0.0068	0.016	0.0732	0.1142	0.0401	20.0084	4.0421	0.0084	0.0057	0.0118	0.0515	0.0823	0.0295
01_grassWildFlowers	2_Diffuse	4	Gen4_Mut0_IDR1	34.7574	14.1184	0.0258	0.0269	0.0508	0.1483	0.1648	0.0369	34.7226	14.1016	0.0257	0.0269	0.0508	0.1484	0.165	0.0369
01_grassWildFlowers	2_Diffuse	4	Gen4_Mut0_IDR0	21.9038	11.3468	0.0185	0.0153	0.0427	0.1424	0.1551	0.0277	21.901	11.343	0.0184	0.0153	0.0427	0.1424	0.1551	0.0277
01_grassWildFlowers	2_Diffuse	4	Gen4_Mut0_ID8	22.6039	2.3614	0.0071	0.0041	0.0055	0.0146	0.0155	0.0031	22.5391	1.9588	0.0059	0.0036	0.0049	0.0132	0.014	0.0028
01_grassWildFlowers	2_Diffuse	4	Gen4_Mut0_ID9	25.7777	7.091	0.0148	0.0134	0.0272	0.086	0.1309	0.0518	25.7056	6.7427	0.0128	0.013	0.0267	0.0856	0.1309	0.0518
01_grassWildFlowers	2_Diffuse	4	Gen4_Mut0_ID10	39.7497	3.9585	0.0076	0.0077	0.0151	0.055	0.0677	0.0075	39.7225	3.9988	0.0078	0.0077	0.0152	0.0551	0.0679	0.0076
01_grassWildFlowers	2_Diffuse	4	Gen4_Mut0_ID11	38.6557	7.6283	0.0218	0.0067	0.0181	0.0842	0.1238	0.0184	38.3836	7.471	0.0211	0.0066	0.0182	0.085	0.1244	0.0182
01_grassWildFlowers	2_Diffuse	5	Gen3_Mut0_ID1	22.0915	1.5838	0.0046	0.0035	0.005	0.0129	0.0084	0.0023	22.0935	1.5369	0.0044	0.0035	0.0051	0.013	0.0086	0.0023
01_grassWildFlowers	2_Diffuse	5	Gen0_Mut0_ID12	39.7848	2.5945	0.0056	0.0062	0.0102	0.0273	0.0305	0.0034	39.7598	2.6178	0.0058	0.0062	0.0101	0.0269	0.0299	0.0032
01_grassWildFlowers	2_Diffuse	5	Gen4_Mut0_IDR1	34.7574	14.1184	0.0258	0.0269	0.0508	0.1483	0.1648	0.0369	34.7226	14.1016	0.0257	0.0269	0.0508	0.1484	0.165	0.0369
01_grassWildFlowers	2_Diffuse	5	Gen1_Mut0_ID1	14.2082	5.4415	0.0092	0.0103	0.018	0.0557	0.0592	0.0156	14.222	5.3423	0.0085	0.0102	0.0181	0.056	0.0594	0.0157
01_grassWildFlowers	2_Diffuse	5	Gen4_Mut0_ID3	31.6061	8.3681	0.0208	0.0086	0.0243	0.1124	0.1397	0.0148	32.2802	8.7311	0.0215	0.0089	0.0256	0.1187	0.1501	0.0203
01_grassWildFlowers	2_Diffuse	5	Gen4_Mut0_ID2	28.2688	4.5445	0.0122	0.0113	0.0169	0.0435	0.0729	0.0379	28.6338	3.5861	0.0068	0.0092	0.0161	0.0482	0.0775	0.037
01_grassWildFlowers	2_Diffuse	5	Gen4_Mut0_IDR0	21.9038	11.3468	0.0185	0.0153	0.0427	0.1424	0.1551	0.0277	21.901	11.343	0.0184	0.0153	0.0427	0.1424	0.1551	0.0277
01_grassWildFlowers	2_Diffuse	5	Gen4_Mut0_ID9	25.7777	7.091	0.0148	0.0134	0.0272	0.086	0.1309	0.0518	25.7056	6.7427	0.0128	0.013	0.0267	0.0856	0.1309	0.0518
01_grassWildFlowers	2_Diffuse	5	Gen4_Mut0_ID1	36.4813	11.7673	0.0163	0.0157	0.0395	0.1851	0.2357	0.0268	36.4541	11.7186	0.0159	0.0157	0.0395	0.1851	0.2358	0.0268
01_grassWildFlowers	2_Diffuse	5	Gen1_Mut0_ID7	45.1369	12.4756	0.0465	0.0224	0.0265	0.0551	0.0327	0.0171	49.4753	4.8686	0.0166	0.0109	0.0174	0.033	0.0193	0.0017
01_grassWildFlowers	2_Diffuse	5	Gen2_Mut0_ID9	20.8631	6.4009	0.0106	0.0131	0.0242	0.0442	0.0364	0.0047	20.4635	6.2613	0.0096	0.0133	0.026	0.0452	0.0326	0.003
01_grassWildFlowers	2_Diffuse	5	Gen3_Mut0_ID9	27.2617	4.2208	0.0097	0.0067	0.0125	0.0364	0.0671	0.0341	27.1834	3.9968	0.0085	0.0063	0.0123	0.0367	0.0677	0.0346
01_grassWildFlowers	2_Diffuse	5	Gen5_Mut0_ID0	20.8423	2.7821	0.0103	0.0057	0.0097	0.0241	0.0331	0.01	20.8125	2.5138	0.0089	0.0052	0.0092	0.0231	0.0311	0.0094
01_grassWildFlowers	2_Diffuse	5	Gen5_Mut0_ID1	36.0924	10.4857	0.0204	0.0225	0.0434	0.157	0.2364	0.0362	36.0829	10.4815	0.0204	0.0225	0.0434	0.1571	0.2364	0.0362
01_grassWildFlowers	2_Diffuse	5	Gen5_Mut0_ID2	26.2122	7.8608	0.0137	0.0146	0.0319	0.1052	0.1641	0.0507	26.1759	7.7807	0.0132	0.0145	0.0318	0.1051	0.1638	0.0517
01_grassWildFlowers	2_Diffuse	5	Gen5_Mut0_ID3	25.719	12.4038	0.0354	0.022	0.0302	0.0945	0.1575	0.0763	23.3366	10.4951	0.0286	0.0205	0.0274	0.0926	0.1669	0.0836
01_grassWildFlowers	2_Diffuse	5	Gen5_Mut0_ID4	41.3421	12.8167	0.0391	0.0174	0.021	0.0553	0.1252	0.0679	46.9005	4.2586	0.0123	0.0079	0.0097	0.0272	0.0356	0.0169
01_grassWildFlowers	2_Diffuse	5	Gen5_Mut0_ID5	41.3517	4.8157	0.008	0.01	0.0215	0.0603	0.0667	0.0108	41.3411	4.8448	0.0083	0.0101	0.0215	0.0604	0.0667	0.0108
01_grassWildFlowers	2_Diffuse	5	Gen5_Mut0_ID6	34.191	5.7815	0.0179	0.0086	0.0092	0.0398	0.0493	0.0125	34.1287	5.7325	0.0176	0.0085	0.0093	0.0405	0.0502	0.0127
01_grassWildFlowers	2_Diffuse	5	Gen5_Mut0_ID7	30.7946	8.929	0.0108	0.0153	0.0378	0.0803	0.1278	0.0519	30.7868	8.9332	0.0108	0.0153	0.0378	0.0803	0.1277	0.0518
01_grassWildFlowers	2_Diffuse	5	Gen5_Mut0_ID8	30.2716	5.2097	0.0178	0.0119	0.0107	0.0173	0.0536	0.0296	31.3702	3.3753	0.0107	0.0104	0.0104	0.0195	0.0497	0.0243
01_grassWildFlowers	2_Diffuse	5	Gen5_Mut0_IDR2	29.1172	7.031	0.019	0.0161	0.0211	0.0349	0.0152	0.01	27.6516	5.7418	0.0127	0.013	0.0221	0.0409	0.0196	0.0086
01_grassWildFlowers	2_Diffuse	5	Gen5_Mut0_IDR1	13.1377	14.4323	0.0317	0.038	0.0608	0.1443	0.1393	0.0289	13.1356	14.407	0.0316	0.038	0.0608	0.1442	0.1393	0.0289
01_grassWildFlowers	2_Diffuse	5	Gen5_Mut0_IDR0	38.8622	7.5685	0.0211	0.0082	0.0182	0.0764	0.0998	0.0237	38.4557	7.3961	0.0204	0.0081	0.0182	0.0768	0.1001	0.0235
01_grassWildFlowers	2_Diffuse	6	Gen5_Mut0_ID7	30.7946	8.929	0.0108	0.0153	0.0378	0.0803	0.1278	0.0519	30.7868	8.9332	0.0108	0.0153	0.0378	0.0803	0.1277	0.0518
01_grassWildFlowers	2_Diffuse	6	Gen5_Mut0_ID6	34.191	5.7815	0.0179	0.0086	0.0092	0.0398	0.0493	0.0125	34.1287	5.7325	0.0176	0.0085	0.0093	0.0405	0.0502	0.0127
01_grassWildFlowers	2_Diffuse	6	Gen5_Mut0_ID2	26.2122	7.8608	0.0137	0.0146	0.0319	0.1052	0.1641	0.0507	26.1759	7.7807	0.0132	0.0145	0.0318	0.1051	0.1638	0.0517
01_grassWildFlowers	2_Diffuse	6	Gen4_Mut0_IDR0	21.9038	11.3468	0.0185	0.0153	0.0427	0.1424	0.1551	0.0277	21.901	11.343	0.0184	0.0153	0.0427	0.1424	0.1551	0.0277
01_grassWildFlowers	2_Diffuse	6	Gen5_Mut0_ID0	20.8423	2.7821	0.0103	0.0057	0.0097	0.0241	0.0331	0.01	20.8125	2.5138	0.0089	0.0052	0.0092	0.0231	0.0311	0.0094
01_grassWildFlowers	2_Diffuse	6	Gen4_Mut0_ID1	36.4813	11.7673	0.0163	0.0157	0.0395	0.1851	0.2357	0.0268	36.4541	11.7186	0.0159	0.0157	0.0395	0.1851	0.2358	0.0268
01_grassWildFlowers	2_Diffuse	6	Gen0_Mut0_ID12	39.7848	2.5945	0.0056	0.0062	0.0102	0.0273	0.0305	0.0034	39.7598	2.6178	0.0058	0.0062	0.0101	0.0269	0.0299	0.0032
01_grassWildFlowers	2_Diffuse	6	Gen5_Mut0_ID4	41.3421	12.8167	0.0391	0.0174	0.021	0.0553	0.1252	0.0679	46.9005	4.2586	0.0123	0.0079	0.0097	0.0272	0.0356	0.0169
01_grassWildFlowers	2_Diffuse	6	Gen5_Mut0_ID8	30.2716	5.2097	0.0178	0.0119	0.0107	0.0173	0.0536	0.0296	31.3702	3.3753	0.0107	0.0104	0.0104	0.0195	0.0497	0.0243
01_grassWildFlowers	2_Diffuse	6	Gen3_Mut0_ID9	27.2617	4.2208	0.0097	0.0067	0.0125	0.0364	0.0671	0.0341	27.1834	3.9968	0.0085	0.0063	0.0123	0.0367	0.0677	0.0346
01_grassWildFlowers	2_Diffuse	6	Gen1_Mut0_ID1	14.2082	5.4415	0.0092	0.0103	0.018	0.0557	0.0592	0.0156	14.222	5.3423	0.0085	0.0102	0.0181	0.056	0.0594	0.0157
01_grassWildFlowers	2_Diffuse	6	Gen4_Mut0_IDR1	34.7574	14.1184	0.0258	0.0269	0.0508	0.1483	0.1648	0.0369	34.7226	14.1016	0.0257	0.0269	0.0508	0.1484	0.165	0.0369
01_grassWildFlowers	2_Diffuse	6	Gen6_Mut0_ID0	32.1808	13.0854	0.0087	0.0122	0.0432	0.1769	0.243	0.085	32.1559	13.0676	0.0087	0.0122	0.0431	0.1766	0.2428	0.0849
01_grassWildFlowers	2_Diffuse	6	Gen6_Mut0_ID1	31.2236	9.3303	0.0378	0.0146	0.0201	0.0656	0.0395	0.0045	31.1412	9.152	0.037	0.0144	0.02	0.0653	0.0395	0.0045
01_grassWildFlowers	2_Diffuse	6	Gen6_Mut0_ID2	36.0496	11.5869	0.0367	0.0164	0.0278	0.1177	0.1696	0.0403	34.6885	10.8914	0.0333	0.0157	0.0276	0.1216	0.1747	0.0407
01_grassWildFlowers	2_Diffuse	6	Gen6_Mut0_ID3	42.8212	2.7332	0.0103	0.0049	0.0085	0.0186	0.0168	0.0095	42.8287	2.7456	0.0103	0.0049	0.0085	0.0185	0.0168	0.0096
01_grassWildFlowers	2_Diffuse	6	Gen6_Mut0_ID4	27.9453	3.4432	0.0123	0.0089	0.0084	0.0229	0.0415	0.0069	27.9539	3.5443	0.0128	0.009	0.0084	0.0229	0.0418	0.0069
01_grassWildFlowers	2_Diffuse	6	Gen6_Mut0_ID5	33.1286	4.9358	0.0117	0.0059	0.0124	0.0548	0.0732	0.0161	32.9068	4.7931	0.011	0.0059	0.0122	0.0543	0.0742	0.0177
01_grassWildFlowers	2_Diffuse	6	Gen6_Mut0_ID6	29.9072	5.4874	0.0067	0.0121	0.0249	0.0514	0.0545	0.0189	29.9343	5.4767	0.0066	0.0122	0.0249	0.0513	0.0538	0.0185
01_grassWildFlowers	2_Diffuse	6	Gen6_Mut0_IDR2	25.7777	7.091	0.0148	0.0134	0.0272	0.086	0.1309	0.0518	25.7056	6.7427	0.0128	0.013	0.0267	0.0856	0.1309	0.0518
01_grassWildFlowers	2_Diffuse	6	Gen6_Mut0_IDR1	45.1369	12.4756	0.0465	0.0224	0.0265	0.0551	0.0327	0.0171	49.4753	4.8686	0.0166	0.0109	0.0174	0.033	0.0193	0.0017
01_grassWildFlowers	2_Diffuse	6	Gen6_Mut0_IDR0	20.8631	6.4009	0.0106	0.0131	0.0242	0.0442	0.0364	0.0047	20.4635	6.2613	0.0096	0.0133	0.026	0.0452	0.0326	0.003
01_grassWildFlowers	2_Diffuse	6	Gen6_Mut0_ID10	37.5696	10.5395	0.0342	0.0153	0.0223	0.0702	0.0677	0.0099	37.5706	10.5697	0.0343	0.0154	0.0226	0.0697	0.0653	0.0098
01_grassWildFlowers	2_Diffuse	6	Gen6_Mut0_ID11	40.1981	11.0819	0.0365	0.0214	0.0227	0.0517	0.07	0.0129	43.1156	7.6216	0.0243	0.0165	0.0206	0.0546	0.0779	0.022
01_grassWildFlowers	2_Diffuse	7	Gen0_Mut0_ID12	39.7848	2.5945	0.0056	0.0062	0.0102	0.0273	0.0305	0.0034	39.7598	2.6178	0.0058	0.0062	0.0101	0.0269	0.0299	0.0032
01_grassWildFlowers	2_Diffuse	7	Gen6_Mut0_IDR2	25.7777	7.091	0.0148	0.0134	0.0272	0.086	0.1309	0.0518	25.7056	6.7427	0.0128	0.013	0.0267	0.0856	0.1309	0.0518
01_grassWildFlowers	2_Diffuse	7	Gen6_Mut0_ID5	33.1286	4.9358	0.0117	0.0059	0.0124	0.0548	0.0732	0.0161	32.9068	4.7931	0.011	0.0059	0.0122	0.0543	0.0742	0.0177
01_grassWildFlowers	2_Diffuse	7	Gen1_Mut0_ID1	14.2082	5.4415	0.0092	0.0103	0.018	0.0557	0.0592	0.0156	14.222	5.3423	0.0085	0.0102	0.0181	0.056	0.0594	0.0157
01_grassWildFlowers	2_Diffuse	7	Gen6_Mut0_ID6	29.9072	5.4874	0.0067	0.0121	0.0249	0.0514	0.0545	0.0189	29.9343	5.4767	0.0066	0.0122	0.0249	0.0513	0.0538	0.0185
01_grassWildFlowers	2_Diffuse	7	Gen6_Mut0_ID11	40.1981	11.0819	0.0365	0.0214	0.0227	0.0517	0.07	0.0129	43.1156	7.6216	0.0243	0.0165	0.0206	0.0546	0.0779	0.022
01_grassWildFlowers	2_Diffuse	7	Gen5_Mut0_ID4	41.3421	12.8167	0.0391	0.0174	0.021	0.0553	0.1252	0.0679	46.9005	4.2586	0.0123	0.0079	0.0097	0.0272	0.0356	0.0169
01_grassWildFlowers	2_Diffuse	7	Gen6_Mut0_IDR1	45.1369	12.4756	0.0465	0.0224	0.0265	0.0551	0.0327	0.0171	49.4753	4.8686	0.0166	0.0109	0.0174	0.033	0.0193	0.0017
01_grassWildFlowers	2_Diffuse	7	Gen3_Mut0_ID9	27.2617	4.2208	0.0097	0.0067	0.0125	0.0364	0.0671	0.0341	27.1834	3.9968	0.0085	0.0063	0.0123	0.0367	0.0677	0.0346
01_grassWildFlowers	2_Diffuse	7	Gen6_Mut0_ID0	32.1808	13.0854	0.0087	0.0122	0.0432	0.1769	0.243	0.085	32.1559	13.0676	0.0087	0.0122	0.0431	0.1766	0.2428	0.0849
01_grassWildFlowers	2_Diffuse	7	Gen4_Mut0_IDR0	21.9038	11.3468	0.0185	0.0153	0.0427	0.1424	0.1551	0.0277	21.901	11.343	0.0184	0.0153	0.0427	0.1424	0.1551	0.0277
01_grassWildFlowers	2_Diffuse	7	Gen5_Mut0_ID2	26.2122	7.8608	0.0137	0.0146	0.0319	0.1052	0.1641	0.0507	26.1759	7.7807	0.0132	0.0145	0.0318	0.1051	0.1638	0.0517
01_grassWildFlowers	2_Diffuse	7	Gen7_Mut0_ID0	29.1354	2.8791	0.0071	0.0057	0.0087	0.0227	0.0451	0.0218	29.0203	2.9177	0.0071	0.0058	0.0089	0.0222	0.0482	0.0231
01_grassWildFlowers	2_Diffuse	7	Gen7_Mut0_ID1	23.7354	4.4747	0.0092	0.0091	0.0166	0.0539	0.0822	0.0291	23.6982	4.5298	0.0095	0.0092	0.0168	0.0539	0.0822	0.029
01_grassWildFlowers	2_Diffuse	7	Gen7_Mut0_ID2	42.0934	2.5549	0.0091	0.0051	0.006	0.014	0.016	0.0061	43.0895	2.1889	0.0072	0.0051	0.0068	0.0183	0.0211	0.0042
01_grassWildFlowers	2_Diffuse	7	Gen7_Mut0_ID3	24.3471	13.6938	0.0279	0.0284	0.063	0.1712	0.1426	0.0981	24.3487	13.6509	0.0276	0.0284	0.063	0.1711	0.1426	0.0981
01_grassWildFlowers	2_Diffuse	7	Gen7_Mut0_IDR1	30.2716	5.2097	0.0178	0.0119	0.0107	0.0173	0.0536	0.0296	31.3702	3.3753	0.0107	0.0104	0.0104	0.0195	0.0497	0.0243
01_grassWildFlowers	2_Diffuse	7	Gen7_Mut0_IDR0	34.7574	14.1184	0.0258	0.0269	0.0508	0.1483	0.1648	0.0369	34.7226	14.1016	0.0257	0.0269	0.0508	0.1484	0.165	0.0369
01_grassWildFlowers	2_Diffuse	7	Gen7_Mut0_ID6	28.8548	6.1398	0.0192	0.0146	0.0146	0.0492	0.0824	0.0342	29.0716	6.2131	0.0191	0.0148	0.0152	0.0517	0.0862	0.0347
01_grassWildFlowers	2_Diffuse	7	Gen7_Mut0_ID7	32.3978	7.3016	0.0169	0.0113	0.0159	0.0354	0.0929	0.0578	36.2091	4.9146	0.0114	0.0113	0.0181	0.0618	0.0867	0.0356
01_grassWildFlowers	2_Diffuse	7	Gen7_Mut0_ID8	36.8151	3.17	0.0083	0.0037	0.004	0.012	0.0203	0.0091	36.3171	3.1946	0.011	0.0051	0.006	0.0166	0.0282	0.012
01_grassWildFlowers	2_Diffuse	7	Gen7_Mut0_ID9	47.2306	7.1545	0.013	0.0114	0.0294	0.1115	0.1576	0.0231	47.2371	7.0805	0.0125	0.0114	0.0294	0.1115	0.1575	0.0229
01_grassWildFlowers	2_Diffuse	7	Gen7_Mut0_ID10	22.4538	3.1896	0.0093	0.0048	0.0069	0.0171	0.0239	0.0109	21.9952	2.7331	0.0076	0.0047	0.0069	0.018	0.0245	0.0107
01_grassWildFlowers	2_Diffuse	7	Gen7_Mut0_ID11	44.2867	7.7372	0.0222	0.0156	0.0197	0.0574	0.0719	0.0302	45.5797	5.1895	0.0119	0.0125	0.0168	0.0553	0.0727	0.0343
01_grassWildFlowers	2_Diffuse	8	Gen6_Mut0_ID11	40.1981	11.0819	0.0365	0.0214	0.0227	0.0517	0.07	0.0129	43.1156	7.6216	0.0243	0.0165	0.0206	0.0546	0.0779	0.022
01_grassWildFlowers	2_Diffuse	8	Gen7_Mut0_ID2	42.0934	2.5549	0.0091	0.0051	0.006	0.014	0.016	0.0061	43.0895	2.1889	0.0072	0.0051	0.0068	0.0183	0.0211	0.0042
01_grassWildFlowers	2_Diffuse	8	Gen6_Mut0_ID0	32.1808	13.0854	0.0087	0.0122	0.0432	0.1769	0.243	0.085	32.1559	13.0676	0.0087	0.0122	0.0431	0.1766	0.2428	0.0849
01_grassWildFlowers	2_Diffuse	8	Gen6_Mut0_ID6	29.9072	5.4874	0.0067	0.0121	0.0249	0.0514	0.0545	0.0189	29.9343	5.4767	0.0066	0.0122	0.0249	0.0513	0.0538	0.0185
01_grassWildFlowers	2_Diffuse	8	Gen7_Mut0_ID1	23.7354	4.4747	0.0092	0.0091	0.0166	0.0539	0.0822	0.0291	23.6982	4.5298	0.0095	0.0092	0.0168	0.0539	0.0822	0.029
01_grassWildFlowers	2_Diffuse	8	Gen7_Mut0_ID3	24.3471	13.6938	0.0279	0.0284	0.063	0.1712	0.1426	0.0981	24.3487	13.6509	0.0276	0.0284	0.063	0.1711	0.1426	0.0981
01_grassWildFlowers	2_Diffuse	8	Gen0_Mut0_ID12	39.7848	2.5945	0.0056	0.0062	0.0102	0.0273	0.0305	0.0034	39.7598	2.6178	0.0058	0.0062	0.0101	0.0269	0.0299	0.0032
01_grassWildFlowers	2_Diffuse	8	Gen6_Mut0_ID5	33.1286	4.9358	0.0117	0.0059	0.0124	0.0548	0.0732	0.0161	32.9068	4.7931	0.011	0.0059	0.0122	0.0543	0.0742	0.0177
01_grassWildFlowers	2_Diffuse	8	Gen7_Mut0_ID8	36.8151	3.17	0.0083	0.0037	0.004	0.012	0.0203	0.0091	36.3171	3.1946	0.011	0.0051	0.006	0.0166	0.0282	0.012
01_grassWildFlowers	2_Diffuse	8	Gen7_Mut0_IDR1	30.2716	5.2097	0.0178	0.0119	0.0107	0.0173	0.0536	0.0296	31.3702	3.3753	0.0107	0.0104	0.0104	0.0195	0.0497	0.0243
01_grassWildFlowers	2_Diffuse	8	Gen7_Mut0_IDR0	34.7574	14.1184	0.0258	0.0269	0.0508	0.1483	0.1648	0.0369	34.7226	14.1016	0.0257	0.0269	0.0508	0.1484	0.165	0.0369
01_grassWildFlowers	2_Diffuse	8	Gen7_Mut0_ID11	44.2867	7.7372	0.0222	0.0156	0.0197	0.0574	0.0719	0.0302	45.5797	5.1895	0.0119	0.0125	0.0168	0.0553	0.0727	0.0343
01_grassWildFlowers	2_Diffuse	8	Gen8_Mut0_ID0	31.9175	6.0675	0.014	0.0152	0.0202	0.052	0.0738	0.0237	31.8523	6.1339	0.0145	0.0154	0.0206	0.0532	0.0748	0.0241
01_grassWildFlowers	2_Diffuse	8	Gen8_Mut0_ID1	29.5091	6.7159	0.0134	0.0163	0.0235	0.0821	0.1177	0.0272	29.5246	6.566	0.0125	0.016	0.0234	0.0816	0.1162	0.0269
01_grassWildFlowers	2_Diffuse	8	Gen8_Mut0_ID2	30.7485	8.6199	0.023	0.0119	0.0213	0.0724	0.074	0.016	29.8633	8.4218	0.022	0.012	0.0222	0.0765	0.0813	0.0182
01_grassWildFlowers	2_Diffuse	8	Gen8_Mut0_ID3	41.8595	3.2754	0.0087	0.0079	0.0109	0.0296	0.0404	0.0192	41.9245	3.2948	0.0088	0.0079	0.011	0.0296	0.0407	0.0194
01_grassWildFlowers	2_Diffuse	8	Gen8_Mut0_ID4	35.3055	13.9919	0.0414	0.037	0.0344	0.0881	0.1716	0.1005	36.3355	12.5698	0.0355	0.0353	0.0345	0.0835	0.1687	0.0983
01_grassWildFlowers	2_Diffuse	8	Gen8_Mut0_ID5	36.3718	9.2499	0.0236	0.0164	0.0283	0.0972	0.1636	0.0791	36.1354	8.9427	0.0226	0.0162	0.0279	0.0967	0.1631	0.0785
01_grassWildFlowers	2_Diffuse	8	Gen8_Mut0_ID6	34.2129	6.0497	0.0145	0.0112	0.0239	0.0702	0.0853	0.0182	33.5976	6.8803	0.0192	0.0117	0.0243	0.0687	0.0813	0.0159
01_grassWildFlowers	2_Diffuse	8	Gen8_Mut0_ID7	29.8329	12.5327	0.0243	0.0147	0.0369	0.1277	0.1744	0.0655	29.673	12.4315	0.0242	0.0147	0.0366	0.1264	0.1723	0.0649
01_grassWildFlowers	2_Diffuse	8	Gen8_Mut0_ID8	38.8156	4.8372	0.0086	0.0065	0.016	0.0568	0.1094	0.0504	38.8259	4.8946	0.0092	0.0065	0.0159	0.0565	0.1093	0.0504
01_grassWildFlowers	2_Diffuse	8	Gen8_Mut0_ID9	32.3051	3.1238	0.0064	0.0114	0.0146	0.0197	0.0137	0.008	32.3051	3.1238	0.0064	0.0114	0.0146	0.0197	0.0137	0.008
01_grassWildFlowers	2_Diffuse	8	Gen8_Mut0_ID10	34.4061	10.3591	0.0304	0.017	0.0351	0.1027	0.1042	0.0302	35.9828	9.2678	0.0241	0.0162	0.0366	0.0916	0.0636	0.0251
01_grassWildFlowers	2_Diffuse	8	Gen8_Mut0_ID11	45.6003	5.8058	0.0153	0.0125	0.0166	0.0625	0.0887	0.043	45.6325	5.7687	0.0153	0.0124	0.0166	0.0624	0.0885	0.0429
01_grassWildFlowers	2_Diffuse	9	Gen8_Mut0_ID6	34.2129	6.0497	0.0145	0.0112	0.0239	0.0702	0.0853	0.0182	33.5976	6.8803	0.0192	0.0117	0.0243	0.0687	0.0813	0.0159
01_grassWildFlowers	2_Diffuse	9	Gen8_Mut0_ID4	35.3055	13.9919	0.0414	0.037	0.0344	0.0881	0.1716	0.1005	36.3355	12.5698	0.0355	0.0353	0.0345	0.0835	0.1687	0.0983
01_grassWildFlowers	2_Diffuse	9	Gen6_Mut0_ID0	32.1808	13.0854	0.0087	0.0122	0.0432	0.1769	0.243	0.085	32.1559	13.0676	0.0087	0.0122	0.0431	0.1766	0.2428	0.0849
01_grassWildFlowers	2_Diffuse	9	Gen8_Mut0_ID8	38.8156	4.8372	0.0086	0.0065	0.016	0.0568	0.1094	0.0504	38.8259	4.8946	0.0092	0.0065	0.0159	0.0565	0.1093	0.0504
01_grassWildFlowers	2_Diffuse	9	Gen6_Mut0_ID11	40.1981	11.0819	0.0365	0.0214	0.0227	0.0517	0.07	0.0129	43.1156	7.6216	0.0243	0.0165	0.0206	0.0546	0.0779	0.022
01_grassWildFlowers	2_Diffuse	9	Gen7_Mut0_ID8	36.8151	3.17	0.0083	0.0037	0.004	0.012	0.0203	0.0091	36.3171	3.1946	0.011	0.0051	0.006	0.0166	0.0282	0.012
01_grassWildFlowers	2_Diffuse	9	Gen8_Mut0_ID0	31.9175	6.0675	0.014	0.0152	0.0202	0.052	0.0738	0.0237	31.8523	6.1339	0.0145	0.0154	0.0206	0.0532	0.0748	0.0241
01_grassWildFlowers	2_Diffuse	9	Gen8_Mut0_ID3	41.8595	3.2754	0.0087	0.0079	0.0109	0.0296	0.0404	0.0192	41.9245	3.2948	0.0088	0.0079	0.011	0.0296	0.0407	0.0194
01_grassWildFlowers	2_Diffuse	9	Gen6_Mut0_ID5	33.1286	4.9358	0.0117	0.0059	0.0124	0.0548	0.0732	0.0161	32.9068	4.7931	0.011	0.0059	0.0122	0.0543	0.0742	0.0177
01_grassWildFlowers	2_Diffuse	9	Gen0_Mut0_ID12	39.7848	2.5945	0.0056	0.0062	0.0102	0.0273	0.0305	0.0034	39.7598	2.6178	0.0058	0.0062	0.0101	0.0269	0.0299	0.0032
01_grassWildFlowers	2_Diffuse	9	Gen7_Mut0_ID1	23.7354	4.4747	0.0092	0.0091	0.0166	0.0539	0.0822	0.0291	23.6982	4.5298	0.0095	0.0092	0.0168	0.0539	0.0822	0.029
01_grassWildFlowers	2_Diffuse	9	Gen7_Mut0_ID3	24.3471	13.6938	0.0279	0.0284	0.063	0.1712	0.1426	0.0981	24.3487	13.6509	0.0276	0.0284	0.063	0.1711	0.1426	0.0981
01_grassWildFlowers	2_Diffuse	9	Gen9_Mut0_ID0	39.9366	11.2534	0.035	0.0173	0.0224	0.0883	0.1132	0.016	41.463	9.4455	0.0274	0.0157	0.0235	0.0962	0.1277	0.0191
01_grassWildFlowers	2_Diffuse	9	Gen9_Mut0_ID1	33.5535	11.4681	0.0266	0.0188	0.0507	0.1167	0.1059	0.0627	33.5695	11.278	0.0257	0.0185	0.0506	0.1159	0.1053	0.0625
01_grassWildFlowers	2_Diffuse	9	Gen9_Mut0_ID2	25.4446	12.0247	0.0387	0.0308	0.021	0.0515	0.0643	0.0099	25.4857	11.4167	0.0362	0.0303	0.022	0.0602	0.0807	0.0162
01_grassWildFlowers	2_Diffuse	9	Gen9_Mut0_ID3	29.3355	4.4484	0.0112	0.0113	0.0139	0.0363	0.0586	0.0327	29.423	4.5363	0.0116	0.0113	0.0142	0.0362	0.0579	0.0319
01_grassWildFlowers	2_Diffuse	9	Gen9_Mut0_ID4	38.6093	2.773	0.0084	0.0049	0.0034	0.0087	0.0171	0.0073	38.208	3.0531	0.0111	0.0066	0.0051	0.0154	0.0252	0.0102
01_grassWildFlowers	2_Diffuse	9	Gen9_Mut0_IDR2	30.2716	5.2097	0.0178	0.0119	0.0107	0.0173	0.0536	0.0296	31.3702	3.3753	0.0107	0.0104	0.0104	0.0195	0.0497	0.0243
01_grassWildFlowers	2_Diffuse	9	Gen9_Mut0_IDR1	34.7574	14.1184	0.0258	0.0269	0.0508	0.1483	0.1648	0.0369	34.7226	14.1016	0.0257	0.0269	0.0508	0.1484	0.165	0.0369
01_grassWildFlowers	2_Diffuse	9	Gen9_Mut0_IDR0	44.2867	7.7372	0.0222	0.0156	0.0197	0.0574	0.0719	0.0302	45.5797	5.1895	0.0119	0.0125	0.0168	0.0553	0.0727	0.0343
01_grassWildFlowers	2_Diffuse	9	Gen9_Mut0_ID8	38.4687	6.637	0.0188	0.0128	0.0198	0.0441	0.0425	0.0099	38.5268	6.6576	0.0189	0.0128	0.0199	0.0446	0.0435	0.0101
01_grassWildFlowers	2_Diffuse	9	Gen9_Mut0_ID9	40.5736	3.5167	0.0095	0.006	0.0094	0.0219	0.043	0.0245	40.5034	3.5545	0.0096	0.0061	0.0094	0.0216	0.0424	0.0242
01_grassWildFlowers	2_Diffuse	9	Gen9_Mut0_ID10	36.1381	3.7059	0.0078	0.0079	0.0169	0.0445	0.0689	0.0327	36.1165	3.7306	0.008	0.0079	0.0168	0.0448	0.0691	0.0325
01_grassWildFlowers	2_Diffuse	9	Gen9_Mut0_ID11	42.5612	14.0497	0.0437	0.0297	0.0325	0.1024	0.1767	0.0491	42.4045	13.9212	0.0432	0.0296	0.0325	0.1027	0.177	0.0491
01_grassWildFlowers	2_Diffuse	10	Gen8_Mut0_ID4	35.3055	13.9919	0.0414	0.037	0.0344	0.0881	0.1716	0.1005	36.3355	12.5698	0.0355	0.0353	0.0345	0.0835	0.1687	0.0983
01_grassWildFlowers	2_Diffuse	10	Gen9_Mut0_IDR2	30.2716	5.2097	0.0178	0.0119	0.0107	0.0173	0.0536	0.0296	31.3702	3.3753	0.0107	0.0104	0.0104	0.0195	0.0497	0.0243
01_grassWildFlowers	2_Diffuse	10	Gen8_Mut0_ID8	38.8156	4.8372	0.0086	0.0065	0.016	0.0568	0.1094	0.0504	38.8259	4.8946	0.0092	0.0065	0.0159	0.0565	0.1093	0.0504
01_grassWildFlowers	2_Diffuse	10	Gen7_Mut0_ID1	23.7354	4.4747	0.0092	0.0091	0.0166	0.0539	0.0822	0.0291	23.6982	4.5298	0.0095	0.0092	0.0168	0.0539	0.0822	0.029
01_grassWildFlowers	2_Diffuse	10	Gen8_Mut0_ID3	41.8595	3.2754	0.0087	0.0079	0.0109	0.0296	0.0404	0.0192	41.9245	3.2948	0.0088	0.0079	0.011	0.0296	0.0407	0.0194
01_grassWildFlowers	2_Diffuse	10	Gen7_Mut0_ID8	36.8151	3.17	0.0083	0.0037	0.004	0.012	0.0203	0.0091	36.3171	3.1946	0.011	0.0051	0.006	0.0166	0.0282	0.012
01_grassWildFlowers	2_Diffuse	10	Gen8_Mut0_ID6	34.2129	6.0497	0.0145	0.0112	0.0239	0.0702	0.0853	0.0182	33.5976	6.8803	0.0192	0.0117	0.0243	0.0687	0.0813	0.0159
01_grassWildFlowers	2_Diffuse	10	Gen0_Mut0_ID12	39.7848	2.5945	0.0056	0.0062	0.0102	0.0273	0.0305	0.0034	39.7598	2.6178	0.0058	0.0062	0.0101	0.0269	0.0299	0.0032
01_grassWildFlowers	2_Diffuse	10	Gen9_Mut0_ID3	29.3355	4.4484	0.0112	0.0113	0.0139	0.0363	0.0586	0.0327	29.423	4.5363	0.0116	0.0113	0.0142	0.0362	0.0579	0.0319
01_grassWildFlowers	2_Diffuse	10	Gen9_Mut0_ID8	38.4687	6.637	0.0188	0.0128	0.0198	0.0441	0.0425	0.0099	38.5268	6.6576	0.0189	0.0128	0.0199	0.0446	0.0435	0.0101
01_grassWildFlowers	2_Diffuse	10	Gen9_Mut0_ID1	33.5535	11.4681	0.0266	0.0188	0.0507	0.1167	0.1059	0.0627	33.5695	11.278	0.0257	0.0185	0.0506	0.1159	0.1053	0.0625
01_grassWildFlowers	2_Diffuse	10	Gen9_Mut0_ID4	38.6093	2.773	0.0084	0.0049	0.0034	0.0087	0.0171	0.0073	38.208	3.0531	0.0111	0.0066	0.0051	0.0154	0.0252	0.0102
01_grassWildFlowers	2_Diffuse	10	Gen10_Mut0_ID0	36.1202	5.0873	0.0149	0.0108	0.0165	0.0611	0.0942	0.0281	35.678	6.0807	0.0177	0.0112	0.0167	0.0668	0.0987	0.0259
01_grassWildFlowers	2_Diffuse	10	Gen10_Mut0_ID1	38.1086	3.0661	0.0088	0.0058	0.0069	0.0093	0.0205	0.0097	37.4886	3.309	0.011	0.0068	0.0085	0.0101	0.0163	0.0067
01_grassWildFlowers	2_Diffuse	10	Gen10_Mut0_ID2	29.1991	9.1816	0.0224	0.0233	0.0288	0.0759	0.1283	0.0108	29.2451	8.7971	0.0212	0.0228	0.0285	0.0757	0.1278	0.0107
01_grassWildFlowers	2_Diffuse	10	Gen10_Mut0_ID3	40.6368	4.5871	0.0137	0.0124	0.0114	0.0164	0.0359	0.0223	41.9678	3.5229	0.0095	0.0121	0.0132	0.0188	0.0159	0.0109
01_grassWildFlowers	2_Diffuse	10	Gen10_Mut0_ID4	39.8635	11.4348	0.0203	0.0148	0.0335	0.1247	0.1884	0.0877	39.8215	11.3731	0.02	0.0148	0.0335	0.1248	0.1885	0.0875
01_grassWildFlowers	2_Diffuse	10	Gen10_Mut0_ID5	36.5402	8.2563	0.0253	0.0136	0.0192	0.0482	0.0771	0.0415	37.6616	8.3554	0.0251	0.0141	0.0215	0.049	0.0879	0.0499
01_grassWildFlowers	2_Diffuse	10	Gen10_Mut0_ID6	19.9917	3.7432	0.0081	0.0087	0.0149	0.0366	0.0761	0.0416	19.9953	4.1408	0.0101	0.0092	0.0153	0.0373	0.0776	0.042
01_grassWildFlowers	2_Diffuse	10	Gen10_Mut0_IDR2	31.9175	6.0675	0.014	0.0152	0.0202	0.052	0.0738	0.0237	31.8523	6.1339	0.0145	0.0154	0.0206	0.0532	0.0748	0.0241
01_grassWildFlowers	2_Diffuse	10	Gen10_Mut0_IDR1	33.1286	4.9358	0.0117	0.0059	0.0124	0.0548	0.0732	0.0161	32.9068	4.7931	0.011	0.0059	0.0122	0.0543	0.0742	0.0177
01_grassWildFlowers	2_Diffuse	10	Gen10_Mut0_IDR0	24.3471	13.6938	0.0279	0.0284	0.063	0.1712	0.1426	0.0981	24.3487	13.6509	0.0276	0.0284	0.063	0.1711	0.1426	0.0981
01_grassWildFlowers	2_Diffuse	10	Gen10_Mut0_ID10	37.7685	2.8499	0.0085	0.0044	0.0032	0.0075	0.0178	0.0102	37.5676	3.172	0.0117	0.0072	0.0055	0.0141	0.0248	0.0145
01_grassWildFlowers	2_Diffuse	10	Gen10_Mut0_ID11	37.5605	2.9663	0.0084	0.0035	0.0051	0.012	0.0171	0.0097	36.8771	3.1377	0.0105	0.005	0.0054	0.0133	0.0285	0.015
01_grassWildFlowers	2_Diffuse	11	Gen10_Mut0_ID1	38.1086	3.0661	0.0088	0.0058	0.0069	0.0093	0.0205	0.0097	37.4886	3.309	0.011	0.0068	0.0085	0.0101	0.0163	0.0067
01_grassWildFlowers	2_Diffuse	11	Gen10_Mut0_IDR1	33.1286	4.9358	0.0117	0.0059	0.0124	0.0548	0.0732	0.0161	32.9068	4.7931	0.011	0.0059	0.0122	0.0543	0.0742	0.0177
01_grassWildFlowers	2_Diffuse	11	Gen10_Mut0_ID11	37.5605	2.9663	0.0084	0.0035	0.0051	0.012	0.0171	0.0097	36.8771	3.1377	0.0105	0.005	0.0054	0.0133	0.0285	0.015
01_grassWildFlowers	2_Diffuse	11	Gen10_Mut0_ID3	40.6368	4.5871	0.0137	0.0124	0.0114	0.0164	0.0359	0.0223	41.9678	3.5229	0.0095	0.0121	0.0132	0.0188	0.0159	0.0109
01_grassWildFlowers	2_Diffuse	11	Gen9_Mut0_ID8	38.4687	6.637	0.0188	0.0128	0.0198	0.0441	0.0425	0.0099	38.5268	6.6576	0.0189	0.0128	0.0199	0.0446	0.0435	0.0101
01_grassWildFlowers	2_Diffuse	11	Gen7_Mut0_ID8	36.8151	3.17	0.0083	0.0037	0.004	0.012	0.0203	0.0091	36.3171	3.1946	0.011	0.0051	0.006	0.0166	0.0282	0.012
01_grassWildFlowers	2_Diffuse	11	Gen8_Mut0_ID8	38.8156	4.8372	0.0086	0.0065	0.016	0.0568	0.1094	0.0504	38.8259	4.8946	0.0092	0.0065	0.0159	0.0565	0.1093	0.0504
01_grassWildFlowers	2_Diffuse	11	Gen9_Mut0_ID1	33.5535	11.4681	0.0266	0.0188	0.0507	0.1167	0.1059	0.0627	33.5695	11.278	0.0257	0.0185	0.0506	0.1159	0.1053	0.0625
01_grassWildFlowers	2_Diffuse	11	Gen10_Mut0_ID10	37.7685	2.8499	0.0085	0.0044	0.0032	0.0075	0.0178	0.0102	37.5676	3.172	0.0117	0.0072	0.0055	0.0141	0.0248	0.0145
01_grassWildFlowers	2_Diffuse	11	Gen8_Mut0_ID6	34.2129	6.0497	0.0145	0.0112	0.0239	0.0702	0.0853	0.0182	33.5976	6.8803	0.0192	0.0117	0.0243	0.0687	0.0813	0.0159
01_grassWildFlowers	2_Diffuse	11	Gen7_Mut0_ID1	23.7354	4.4747	0.0092	0.0091	0.0166	0.0539	0.0822	0.0291	23.6982	4.5298	0.0095	0.0092	0.0168	0.0539	0.0822	0.029
01_grassWildFlowers	2_Diffuse	11	Gen9_Mut0_ID3	29.3355	4.4484	0.0112	0.0113	0.0139	0.0363	0.0586	0.0327	29.423	4.5363	0.0116	0.0113	0.0142	0.0362	0.0579	0.0319
01_grassWildFlowers	2_Diffuse	11	Gen11_Mut0_ID0	38.1928	5.3393	0.0149	0.0098	0.012	0.0459	0.076	0.0374	38.8158	4.3423	0.0111	0.0084	0.0119	0.0456	0.0777	0.0384
01_grassWildFlowers	2_Diffuse	11	Gen11_Mut0_ID1	26.1338	5.0926	0.0171	0.0109	0.0108	0.0241	0.0249	0.0075	25.6375	6.0168	0.0207	0.0112	0.0111	0.0253	0.0262	0.0073
01_grassWildFlowers	2_Diffuse	11	Gen11_Mut0_ID2	33.1726	5.6674	0.0171	0.0089	0.0151	0.0219	0.013	0.0035	32.5981	3.6266	0.0097	0.0075	0.0138	0.0208	0.0102	0.0052
01_grassWildFlowers	2_Diffuse	11	Gen11_Mut0_ID3	24.969	3.5968	0.0084	0.0074	0.014	0.0462	0.0612	0.0213	24.8951	3.427	0.0082	0.0074	0.0138	0.0447	0.0605	0.0227
01_grassWildFlowers	2_Diffuse	11	Gen11_Mut0_ID4	33.6506	7.075	0.0168	0.01	0.0209	0.0869	0.1007	0.0112	33.3432	6.4597	0.0146	0.0096	0.02	0.0836	0.0967	0.0107
01_grassWildFlowers	2_Diffuse	11	Gen11_Mut0_ID5	26.4215	7.3705	0.0222	0.012	0.0178	0.052	0.0682	0.0274	26.2036	6.792	0.0204	0.0117	0.0175	0.0509	0.066	0.0261
01_grassWildFlowers	2_Diffuse	11	Gen11_Mut0_IDR1	39.7848	2.5945	0.0056	0.0062	0.0102	0.0273	0.0305	0.0034	39.7598	2.6178	0.0058	0.0062	0.0101	0.0269	0.0299	0.0032
01_grassWildFlowers	2_Diffuse	11	Gen11_Mut0_IDR0	38.6093	2.773	0.0084	0.0049	0.0034	0.0087	0.0171	0.0073	38.208	3.0531	0.0111	0.0066	0.0051	0.0154	0.0252	0.0102
01_grassWildFlowers	2_Diffuse	11	Gen11_Mut0_ID8	37.3272	2.8198	0.0089	0.0053	0.0055	0.0162	0.0326	0.0196	37.2205	2.9135	0.0095	0.0055	0.0056	0.017	0.0365	0.0214
01_grassWildFlowers	2_Diffuse	11	Gen11_Mut0_ID9	38.1912	4.4035	0.0127	0.0085	0.0127	0.0473	0.0692	0.0181	38.0356	4.5988	0.0137	0.0087	0.0125	0.047	0.0687	0.0184
01_grassWildFlowers	2_Diffuse	11	Gen11_Mut0_ID10	36.5867	6.7662	0.012	0.0124	0.0217	0.0851	0.115	0.0441	36.9641	6.8554	0.012	0.0123	0.0219	0.0865	0.1159	0.0448
01_grassWildFlowers	2_Diffuse	11	Gen11_Mut0_ID11	30.3619	4.2928	0.0088	0.0076	0.0142	0.0461	0.0682	0.0213	30.3829	4.3979	0.0094	0.0077	0.0142	0.046	0.068	0.0212
01_grassWildFlowers	2_Diffuse	12	Gen11_Mut0_ID4	33.6506	7.075	0.0168	0.01	0.0209	0.0869	0.1007	0.0112	33.3432	6.4597	0.0146	0.0096	0.02	0.0836	0.0967	0.0107
01_grassWildFlowers	2_Diffuse	12	Gen10_Mut0_IDR1	33.1286	4.9358	0.0117	0.0059	0.0124	0.0548	0.0732	0.0161	32.9068	4.7931	0.011	0.0059	0.0122	0.0543	0.0742	0.0177
01_grassWildFlowers	2_Diffuse	12	Gen10_Mut0_ID11	37.5605	2.9663	0.0084	0.0035	0.0051	0.012	0.0171	0.0097	36.8771	3.1377	0.0105	0.005	0.0054	0.0133	0.0285	0.015
01_grassWildFlowers	2_Diffuse	12	Gen10_Mut0_ID3	40.6368	4.5871	0.0137	0.0124	0.0114	0.0164	0.0359	0.0223	41.9678	3.5229	0.0095	0.0121	0.0132	0.0188	0.0159	0.0109
01_grassWildFlowers	2_Diffuse	12	Gen10_Mut0_ID1	38.1086	3.0661	0.0088	0.0058	0.0069	0.0093	0.0205	0.0097	37.4886	3.309	0.011	0.0068	0.0085	0.0101	0.0163	0.0067
01_grassWildFlowers	2_Diffuse	12	Gen11_Mut0_ID1	26.1338	5.0926	0.0171	0.0109	0.0108	0.0241	0.0249	0.0075	25.6375	6.0168	0.0207	0.0112	0.0111	0.0253	0.0262	0.0073
01_grassWildFlowers	2_Diffuse	12	Gen7_Mut0_ID8	36.8151	3.17	0.0083	0.0037	0.004	0.012	0.0203	0.0091	36.3171	3.1946	0.011	0.0051	0.006	0.0166	0.0282	0.012
01_grassWildFlowers	2_Diffuse	12	Gen11_Mut0_ID5	26.4215	7.3705	0.0222	0.012	0.0178	0.052	0.0682	0.0274	26.2036	6.792	0.0204	0.0117	0.0175	0.0509	0.066	0.0261
01_grassWildFlowers	2_Diffuse	12	Gen11_Mut0_IDR1	39.7848	2.5945	0.0056	0.0062	0.0102	0.0273	0.0305	0.0034	39.7598	2.6178	0.0058	0.0062	0.0101	0.0269	0.0299	0.0032
01_grassWildFlowers	2_Diffuse	12	Gen11_Mut0_ID2	33.1726	5.6674	0.0171	0.0089	0.0151	0.0219	0.013	0.0035	32.5981	3.6266	0.0097	0.0075	0.0138	0.0208	0.0102	0.0052
01_grassWildFlowers	2_Diffuse	12	Gen11_Mut0_ID8	37.3272	2.8198	0.0089	0.0053	0.0055	0.0162	0.0326	0.0196	37.2205	2.9135	0.0095	0.0055	0.0056	0.017	0.0365	0.0214
01_grassWildFlowers	2_Diffuse	12	Gen11_Mut0_ID9	38.1912	4.4035	0.0127	0.0085	0.0127	0.0473	0.0692	0.0181	38.0356	4.5988	0.0137	0.0087	0.0125	0.047	0.0687	0.0184
01_grassWildFlowers	2_Diffuse	12	Gen12_Mut0_ID0	31.7541	8.5688	0.0278	0.0139	0.0177	0.0673	0.1011	0.029	31.3393	7.2586	0.0234	0.0131	0.017	0.0643	0.0961	0.0274
01_grassWildFlowers	2_Diffuse	12	Gen12_Mut0_ID1	32.18	4.168	0.0129	0.0074	0.0092	0.0326	0.0473	0.0079	32.1589	4.2258	0.0131	0.0074	0.0092	0.0325	0.0472	0.008
01_grassWildFlowers	2_Diffuse	12	Gen12_Mut0_ID2	35.1818	4.8803	0.0157	0.0116	0.0152	0.0416	0.0898	0.0579	34.9789	5.4435	0.0177	0.0116	0.0155	0.0477	0.0997	0.0626
01_grassWildFlowers	2_Diffuse	12	Gen12_Mut0_ID3	36.0152	4.1658	0.0141	0.0076	0.007	0.0159	0.0259	0.0157	35.5973	4.7552	0.0165	0.0079	0.0069	0.0157	0.0257	0.016
01_grassWildFlowers	2_Diffuse	12	Gen12_Mut0_IDR5	38.8156	4.8372	0.0086	0.0065	0.016	0.0568	0.1094	0.0504	38.8259	4.8946	0.0092	0.0065	0.0159	0.0565	0.1093	0.0504
01_grassWildFlowers	2_Diffuse	12	Gen12_Mut0_IDR4	33.5535	11.4681	0.0266	0.0188	0.0507	0.1167	0.1059	0.0627	33.5695	11.278	0.0257	0.0185	0.0506	0.1159	0.1053	0.0625
01_grassWildFlowers	2_Diffuse	12	Gen12_Mut0_IDR3	37.7685	2.8499	0.0085	0.0044	0.0032	0.0075	0.0178	0.0102	37.5676	3.172	0.0117	0.0072	0.0055	0.0141	0.0248	0.0145
01_grassWildFlowers	2_Diffuse	12	Gen12_Mut0_IDR2	34.2129	6.0497	0.0145	0.0112	0.0239	0.0702	0.0853	0.0182	33.5976	6.8803	0.0192	0.0117	0.0243	0.0687	0.0813	0.0159
01_grassWildFlowers	2_Diffuse	12	Gen12_Mut0_IDR1	23.7354	4.4747	0.0092	0.0091	0.0166	0.0539	0.0822	0.0291	23.6982	4.5298	0.0095	0.0092	0.0168	0.0539	0.0822	0.029
01_grassWildFlowers	2_Diffuse	12	Gen12_Mut0_IDR0	29.3355	4.4484	0.0112	0.0113	0.0139	0.0363	0.0586	0.0327	29.423	4.5363	0.0116	0.0113	0.0142	0.0362	0.0579	0.0319
01_grassWildFlowers	2_Diffuse	12	Gen12_Mut0_ID10	36.8439	4.1258	0.014	0.0076	0.0092	0.0223	0.0294	0.015	36.7122	4.339	0.0149	0.0078	0.0093	0.0226	0.029	0.0148
01_grassWildFlowers	2_Diffuse	12	Gen12_Mut0_ID11	34.7016	6.422	0.0208	0.0123	0.0198	0.0397	0.049	0.0193	34.3204	5.7925	0.0186	0.0125	0.0198	0.0388	0.0449	0.0186
01_grassWildFlowers	2_Diffuse	13	Gen11_Mut0_ID5	26.4215	7.3705	0.0222	0.012	0.0178	0.052	0.0682	0.0274	26.2036	6.792	0.0204	0.0117	0.0175	0.0509	0.066	0.0261
01_grassWildFlowers	2_Diffuse	13	Gen10_Mut0_IDR1	33.1286	4.9358	0.0117	0.0059	0.0124	0.0548	0.0732	0.0161	32.9068	4.7931	0.011	0.0059	0.0122	0.0543	0.0742	0.0177
01_grassWildFlowers	2_Diffuse	13	Gen12_Mut0_ID2	35.1818	4.8803	0.0157	0.0116	0.0152	0.0416	0.0898	0.0579	34.9789	5.4435	0.0177	0.0116	0.0155	0.0477	0.0997	0.0626
01_grassWildFlowers	2_Diffuse	13	Gen10_Mut0_ID11	37.5605	2.9663	0.0084	0.0035	0.0051	0.012	0.0171	0.0097	36.8771	3.1377	0.0105	0.005	0.0054	0.0133	0.0285	0.015
01_grassWildFlowers	2_Diffuse	13	Gen11_Mut0_IDR1	39.7848	2.5945	0.0056	0.0062	0.0102	0.0273	0.0305	0.0034	39.7598	2.6178	0.0058	0.0062	0.0101	0.0269	0.0299	0.0032
01_grassWildFlowers	2_Diffuse	13	Gen12_Mut0_IDR3	37.7685	2.8499	0.0085	0.0044	0.0032	0.0075	0.0178	0.0102	37.5676	3.172	0.0117	0.0072	0.0055	0.0141	0.0248	0.0145
01_grassWildFlowers	2_Diffuse	13	Gen12_Mut0_IDR4	33.5535	11.4681	0.0266	0.0188	0.0507	0.1167	0.1059	0.0627	33.5695	11.278	0.0257	0.0185	0.0506	0.1159	0.1053	0.0625
01_grassWildFlowers	2_Diffuse	13	Gen11_Mut0_ID9	38.1912	4.4035	0.0127	0.0085	0.0127	0.0473	0.0692	0.0181	38.0356	4.5988	0.0137	0.0087	0.0125	0.047	0.0687	0.0184
01_grassWildFlowers	2_Diffuse	13	Gen12_Mut0_ID11	34.7016	6.422	0.0208	0.0123	0.0198	0.0397	0.049	0.0193	34.3204	5.7925	0.0186	0.0125	0.0198	0.0388	0.0449	0.0186
01_grassWildFlowers	2_Diffuse	13	Gen11_Mut0_ID4	33.6506	7.075	0.0168	0.01	0.0209	0.0869	0.1007	0.0112	33.3432	6.4597	0.0146	0.0096	0.02	0.0836	0.0967	0.0107
01_grassWildFlowers	2_Diffuse	13	Gen10_Mut0_ID3	40.6368	4.5871	0.0137	0.0124	0.0114	0.0164	0.0359	0.0223	41.9678	3.5229	0.0095	0.0121	0.0132	0.0188	0.0159	0.0109
01_grassWildFlowers	2_Diffuse	13	Gen11_Mut0_ID8	37.3272	2.8198	0.0089	0.0053	0.0055	0.0162	0.0326	0.0196	37.2205	2.9135	0.0095	0.0055	0.0056	0.017	0.0365	0.0214
01_grassWildFlowers	2_Diffuse	13	Gen13_Mut0_ID0	37.7458	2.889	0.0077	0.0067	0.0108	0.0209	0.0261	0.0109	37.7249	2.9576	0.008	0.0067	0.0108	0.0211	0.0265	0.0112
01_grassWildFlowers	2_Diffuse	13	Gen13_Mut0_ID1	37.6979	2.8942	0.0094	0.0059	0.0076	0.0192	0.0241	0.0039	37.6265	2.9901	0.0103	0.0061	0.0081	0.0212	0.0268	0.0048
01_grassWildFlowers	2_Diffuse	13	Gen13_Mut0_ID2	41.1189	6.4083	0.0179	0.0124	0.0199	0.0585	0.0728	0.0263	43.0031	4.4737	0.0094	0.0099	0.0178	0.0538	0.0733	0.024
01_grassWildFlowers	2_Diffuse	13	Gen13_Mut0_ID3	41.8608	4.3037	0.0091	0.0089	0.0147	0.0494	0.0693	0.0277	41.8056	4.3295	0.0092	0.0089	0.0148	0.0498	0.0698	0.0277
01_grassWildFlowers	2_Diffuse	13	Gen13_Mut0_ID4	30.3726	5.0079	0.0152	0.0088	0.014	0.0307	0.0352	0.0242	30.4732	4.6243	0.0137	0.0086	0.0136	0.0308	0.037	0.0249
01_grassWildFlowers	2_Diffuse	13	Gen13_Mut0_ID5	37.9013	14.1805	0.0254	0.0161	0.0489	0.2151	0.2588	0.0324	37.9309	14.1664	0.025	0.016	0.0489	0.2162	0.2605	0.0328
01_grassWildFlowers	2_Diffuse	13	Gen13_Mut0_ID6	34.4486	9.8102	0.0189	0.0179	0.0332	0.1201	0.1718	0.0556	33.9399	9.3154	0.0169	0.0174	0.0325	0.119	0.1694	0.0526
01_grassWildFlowers	2_Diffuse	13	Gen13_Mut0_ID7	32.8186	7.9586	0.0258	0.0121	0.0162	0.049	0.0855	0.0363	32.1095	6.5486	0.0207	0.0118	0.015	0.0469	0.0812	0.0345
01_grassWildFlowers	2_Diffuse	13	Gen13_Mut0_IDR1	36.8151	3.17	0.0083	0.0037	0.004	0.012	0.0203	0.0091	36.3171	3.1946	0.011	0.0051	0.006	0.0166	0.0282	0.012
01_grassWildFlowers	2_Diffuse	13	Gen13_Mut0_IDR0	33.1726	5.6674	0.0171	0.0089	0.0151	0.0219	0.013	0.0035	32.5981	3.6266	0.0097	0.0075	0.0138	0.0208	0.0102	0.0052
01_grassWildFlowers	2_Diffuse	13	Gen13_Mut0_ID10	37.2021	3.0254	0.0093	0.0048	0.0067	0.0135	0.0219	0.01	36.5127	3.2841	0.0107	0.0055	0.0069	0.0154	0.0268	0.0118
01_grassWildFlowers	2_Diffuse	13	Gen13_Mut0_ID11	37.7179	3.0834	0.01	0.006	0.0056	0.0125	0.0271	0.0176	37.5539	3.1943	0.0108	0.0063	0.0058	0.0162	0.0359	0.0228
01_grassWildFlowers	2_Diffuse	14	Gen13_Mut0_ID1	37.6979	2.8942	0.0094	0.0059	0.0076	0.0192	0.0241	0.0039	37.6265	2.9901	0.0103	0.0061	0.0081	0.0212	0.0268	0.0048
01_grassWildFlowers	2_Diffuse	14	Gen13_Mut0_ID3	41.8608	4.3037	0.0091	0.0089	0.0147	0.0494	0.0693	0.0277	41.8056	4.3295	0.0092	0.0089	0.0148	0.0498	0.0698	0.0277
01_grassWildFlowers	2_Diffuse	14	Gen11_Mut0_ID5	26.4215	7.3705	0.0222	0.012	0.0178	0.052	0.0682	0.0274	26.2036	6.792	0.0204	0.0117	0.0175	0.0509	0.066	0.0261
01_grassWildFlowers	2_Diffuse	14	Gen11_Mut0_ID8	37.3272	2.8198	0.0089	0.0053	0.0055	0.0162	0.0326	0.0196	37.2205	2.9135	0.0095	0.0055	0.0056	0.017	0.0365	0.0214
01_grassWildFlowers	2_Diffuse	14	Gen13_Mut0_ID2	41.1189	6.4083	0.0179	0.0124	0.0199	0.0585	0.0728	0.0263	43.0031	4.4737	0.0094	0.0099	0.0178	0.0538	0.0733	0.024
01_grassWildFlowers	2_Diffuse	14	Gen12_Mut0_IDR4	33.5535	11.4681	0.0266	0.0188	0.0507	0.1167	0.1059	0.0627	33.5695	11.278	0.0257	0.0185	0.0506	0.1159	0.1053	0.0625
01_grassWildFlowers	2_Diffuse	14	Gen10_Mut0_ID3	40.6368	4.5871	0.0137	0.0124	0.0114	0.0164	0.0359	0.0223	41.9678	3.5229	0.0095	0.0121	0.0132	0.0188	0.0159	0.0109
01_grassWildFlowers	2_Diffuse	14	Gen13_Mut0_ID5	37.9013	14.1805	0.0254	0.0161	0.0489	0.2151	0.2588	0.0324	37.9309	14.1664	0.025	0.016	0.0489	0.2162	0.2605	0.0328
01_grassWildFlowers	2_Diffuse	14	Gen13_Mut0_IDR1	36.8151	3.17	0.0083	0.0037	0.004	0.012	0.0203	0.0091	36.3171	3.1946	0.011	0.0051	0.006	0.0166	0.0282	0.012
01_grassWildFlowers	2_Diffuse	14	Gen12_Mut0_IDR3	37.7685	2.8499	0.0085	0.0044	0.0032	0.0075	0.0178	0.0102	37.5676	3.172	0.0117	0.0072	0.0055	0.0141	0.0248	0.0145
01_grassWildFlowers	2_Diffuse	14	Gen12_Mut0_ID2	35.1818	4.8803	0.0157	0.0116	0.0152	0.0416	0.0898	0.0579	34.9789	5.4435	0.0177	0.0116	0.0155	0.0477	0.0997	0.0626
01_grassWildFlowers	2_Diffuse	14	Gen13_Mut0_ID6	34.4486	9.8102	0.0189	0.0179	0.0332	0.1201	0.1718	0.0556	33.9399	9.3154	0.0169	0.0174	0.0325	0.119	0.1694	0.0526
01_grassWildFlowers	2_Diffuse	14	Gen14_Mut0_ID0	30.9945	9.2536	0.0157	0.014	0.0288	0.1331	0.1815	0.0199	30.9291	9.1485	0.0154	0.0139	0.0287	0.1327	0.1809	0.0197
01_grassWildFlowers	2_Diffuse	14	Gen14_Mut0_ID1	39.121	3.8138	0.0088	0.008	0.0145	0.0385	0.028	0.0052	39.013	3.7123	0.0082	0.0079	0.0144	0.0386	0.0303	0.0048
01_grassWildFlowers	2_Diffuse	14	Gen14_Mut0_ID2	28.5953	11.108	0.0233	0.0129	0.0333	0.1527	0.1919	0.0277	29.6693	10.7141	0.0167	0.0116	0.0349	0.1681	0.2106	0.0304
01_grassWildFlowers	2_Diffuse	14	Gen14_Mut0_ID3	38.9798	4.2524	0.0116	0.0112	0.0127	0.0231	0.0438	0.0239	39.1423	4.1196	0.0105	0.0133	0.0152	0.0237	0.0443	0.0269
01_grassWildFlowers	2_Diffuse	14	Gen14_Mut0_ID4	40.7073	6.5399	0.0215	0.009	0.0097	0.0276	0.0334	0.0058	42.0422	4.3568	0.015	0.0092	0.0099	0.031	0.0395	0.0116
01_grassWildFlowers	2_Diffuse	14	Gen14_Mut0_ID5	29.3798	13.6073	0.0317	0.0158	0.0321	0.1439	0.2844	0.1451	29.3463	13.4246	0.0306	0.0155	0.0319	0.1439	0.2845	0.1445
01_grassWildFlowers	2_Diffuse	14	Gen14_Mut0_ID6	36.3865	3.4656	0.0101	0.0043	0.0059	0.0128	0.0114	0.0065	36.0053	3.2202	0.0103	0.0063	0.0073	0.017	0.022	0.0136
01_grassWildFlowers	2_Diffuse	14	Gen14_Mut0_IDR2	38.1912	4.4035	0.0127	0.0085	0.0127	0.0473	0.0692	0.0181	38.0356	4.5988	0.0137	0.0087	0.0125	0.047	0.0687	0.0184
01_grassWildFlowers	2_Diffuse	14	Gen14_Mut0_IDR1	34.7016	6.422	0.0208	0.0123	0.0198	0.0397	0.049	0.0193	34.3204	5.7925	0.0186	0.0125	0.0198	0.0388	0.0449	0.0186
01_grassWildFlowers	2_Diffuse	14	Gen14_Mut0_IDR0	33.6506	7.075	0.0168	0.01	0.0209	0.0869	0.1007	0.0112	33.3432	6.4597	0.0146	0.0096	0.02	0.0836	0.0967	0.0107
01_grassWildFlowers	2_Diffuse	14	Gen14_Mut0_ID10	33.1339	10.466	0.0204	0.0136	0.0352	0.145	0.2044	0.0548	32.7441	10.0336	0.0182	0.0131	0.0346	0.1436	0.2016	0.0527
01_grassWildFlowers	2_Diffuse	14	Gen14_Mut0_ID11	40.6844	4.5511	0.0133	0.0112	0.0134	0.0152	0.0164	0.0106	42.1135	3.4668	0.0092	0.0116	0.0127	0.0188	0.0222	0.0142
01_grassWildFlowers	2_Diffuse	15	Gen13_Mut0_ID3	41.8608	4.3037	0.0091	0.0089	0.0147	0.0494	0.0693	0.0277	41.8056	4.3295	0.0092	0.0089	0.0148	0.0498	0.0698	0.0277
01_grassWildFlowers	2_Diffuse	15	Gen13_Mut0_ID5	37.9013	14.1805	0.0254	0.0161	0.0489	0.2151	0.2588	0.0324	37.9309	14.1664	0.025	0.016	0.0489	0.2162	0.2605	0.0328
01_grassWildFlowers	2_Diffuse	15	Gen14_Mut0_ID11	40.6844	4.5511	0.0133	0.0112	0.0134	0.0152	0.0164	0.0106	42.1135	3.4668	0.0092	0.0116	0.0127	0.0188	0.0222	0.0142
01_grassWildFlowers	2_Diffuse	15	Gen14_Mut0_ID10	33.1339	10.466	0.0204	0.0136	0.0352	0.145	0.2044	0.0548	32.7441	10.0336	0.0182	0.0131	0.0346	0.1436	0.2016	0.0527
01_grassWildFlowers	2_Diffuse	15	Gen14_Mut0_ID3	38.9798	4.2524	0.0116	0.0112	0.0127	0.0231	0.0438	0.0239	39.1423	4.1196	0.0105	0.0133	0.0152	0.0237	0.0443	0.0269
01_grassWildFlowers	2_Diffuse	15	Gen13_Mut0_IDR1	36.8151	3.17	0.0083	0.0037	0.004	0.012	0.0203	0.0091	36.3171	3.1946	0.011	0.0051	0.006	0.0166	0.0282	0.012
01_grassWildFlowers	2_Diffuse	15	Gen11_Mut0_ID8	37.3272	2.8198	0.0089	0.0053	0.0055	0.0162	0.0326	0.0196	37.2205	2.9135	0.0095	0.0055	0.0056	0.017	0.0365	0.0214
01_grassWildFlowers	2_Diffuse	15	Gen14_Mut0_IDR0	33.6506	7.075	0.0168	0.01	0.0209	0.0869	0.1007	0.0112	33.3432	6.4597	0.0146	0.0096	0.02	0.0836	0.0967	0.0107
01_grassWildFlowers	2_Diffuse	15	Gen14_Mut0_ID2	28.5953	11.108	0.0233	0.0129	0.0333	0.1527	0.1919	0.0277	29.6693	10.7141	0.0167	0.0116	0.0349	0.1681	0.2106	0.0304
01_grassWildFlowers	2_Diffuse	15	Gen10_Mut0_ID3	40.6368	4.5871	0.0137	0.0124	0.0114	0.0164	0.0359	0.0223	41.9678	3.5229	0.0095	0.0121	0.0132	0.0188	0.0159	0.0109
01_grassWildFlowers	2_Diffuse	15	Gen12_Mut0_IDR3	37.7685	2.8499	0.0085	0.0044	0.0032	0.0075	0.0178	0.0102	37.5676	3.172	0.0117	0.0072	0.0055	0.0141	0.0248	0.0145
01_grassWildFlowers	2_Diffuse	15	Gen14_Mut0_ID1	39.121	3.8138	0.0088	0.008	0.0145	0.0385	0.028	0.0052	39.013	3.7123	0.0082	0.0079	0.0144	0.0386	0.0303	0.0048
01_grassWildFlowers	2_Diffuse	15	Gen15_Mut0_ID0	38.5502	3.6217	0.0087	0.0087	0.0136	0.0303	0.0239	0.01	38.5819	3.6426	0.0081	0.0091	0.0144	0.0328	0.0279	0.0095
01_grassWildFlowers	2_Diffuse	15	Gen15_Mut0_ID1	40.2018	3.8565	0.0098	0.0079	0.0107	0.0288	0.06	0.0317	40.8166	3.9917	0.0096	0.0089	0.011	0.0329	0.068	0.0352
01_grassWildFlowers	2_Diffuse	15	Gen15_Mut0_ID2	37.5854	8.0488	0.0248	0.0141	0.0144	0.0346	0.0761	0.0481	40.0854	4.481	0.0132	0.0088	0.0113	0.0362	0.0737	0.0396
01_grassWildFlowers	2_Diffuse	15	Gen15_Mut0_ID3	26.6324	13.6298	0.0358	0.0181	0.0353	0.1542	0.2345	0.0786	26.4832	12.0419	0.0264	0.0164	0.0354	0.1587	0.2417	0.0776
01_grassWildFlowers	2_Diffuse	15	Gen15_Mut0_ID4	43.6071	3.7349	0.0097	0.0057	0.0117	0.0406	0.0423	0.003	43.7307	3.8001	0.0097	0.006	0.0119	0.0423	0.0447	0.0033
01_grassWildFlowers	2_Diffuse	15	Gen15_Mut0_ID5	37.1387	12.0592	0.0256	0.02	0.0356	0.1448	0.2211	0.1046	38.0298	11.9401	0.024	0.0194	0.0354	0.1515	0.2303	0.1081
01_grassWildFlowers	2_Diffuse	15	Gen15_Mut0_ID6	33.537	9.6088	0.0163	0.0139	0.0285	0.0895	0.2044	0.1082	33.2424	9.1703	0.0147	0.0138	0.0281	0.0878	0.2011	0.1062
01_grassWildFlowers	2_Diffuse	15	Gen15_Mut0_ID7	33.4296	7.1264	0.0145	0.0097	0.0215	0.0987	0.1193	0.0133	33.111	6.5577	0.012	0.0095	0.0209	0.096	0.1154	0.0127
01_grassWildFlowers	2_Diffuse	15	Gen15_Mut0_ID8	39.8672	10.0098	0.0271	0.0205	0.0254	0.0858	0.2194	0.1233	40.6507	8.735	0.0231	0.0198	0.0263	0.0884	0.2157	0.1204
01_grassWildFlowers	2_Diffuse	15	Gen15_Mut0_ID9	36.79	3.2963	0.0104	0.0056	0.0044	0.0079	0.0137	0.0068	36.7021	2.273	0.008	0.0054	0.0058	0.0083	0.0157	0.0074
01_grassWildFlowers	2_Diffuse	15	Gen15_Mut0_ID10	38.4755	3.4984	0.0082	0.0072	0.0114	0.0282	0.0308	0.01	38.5433	3.4928	0.0077	0.0085	0.0126	0.0284	0.0351	0.0133
01_grassWildFlowers	2_Diffuse	15	Gen15_Mut0_ID11	39.8496	3.8714	0.0108	0.0103	0.0145	0.02	0.0158	0.0103	39.8206	3.6268	0.0099	0.0112	0.0153	0.0209	0.0143	0.0092
01_grassWildFlowers	2_Diffuse	16	Gen15_Mut0_ID9	36.79	3.2963	0.0104	0.0056	0.0044	0.0079	0.0137	0.0068	36.7021	2.273	0.008	0.0054	0.0058	0.0083	0.0157	0.0074
01_grassWildFlowers	2_Diffuse	16	Gen13_Mut0_ID5	37.9013	14.1805	0.0254	0.0161	0.0489	0.2151	0.2588	0.0324	37.9309	14.1664	0.025	0.016	0.0489	0.2162	0.2605	0.0328
01_grassWildFlowers	2_Diffuse	16	Gen11_Mut0_ID8	37.3272	2.8198	0.0089	0.0053	0.0055	0.0162	0.0326	0.0196	37.2205	2.9135	0.0095	0.0055	0.0056	0.017	0.0365	0.0214
01_grassWildFlowers	2_Diffuse	16	Gen14_Mut0_IDR0	33.6506	7.075	0.0168	0.01	0.0209	0.0869	0.1007	0.0112	33.3432	6.4597	0.0146	0.0096	0.02	0.0836	0.0967	0.0107
01_grassWildFlowers	2_Diffuse	16	Gen15_Mut0_ID8	39.8672	10.0098	0.0271	0.0205	0.0254	0.0858	0.2194	0.1233	40.6507	8.735	0.0231	0.0198	0.0263	0.0884	0.2157	0.1204
01_grassWildFlowers	2_Diffuse	16	Gen14_Mut0_ID10	33.1339	10.466	0.0204	0.0136	0.0352	0.145	0.2044	0.0548	32.7441	10.0336	0.0182	0.0131	0.0346	0.1436	0.2016	0.0527
01_grassWildFlowers	2_Diffuse	16	Gen15_Mut0_ID11	39.8496	3.8714	0.0108	0.0103	0.0145	0.02	0.0158	0.0103	39.8206	3.6268	0.0099	0.0112	0.0153	0.0209	0.0143	0.0092
01_grassWildFlowers	2_Diffuse	16	Gen15_Mut0_ID5	37.1387	12.0592	0.0256	0.02	0.0356	0.1448	0.2211	0.1046	38.0298	11.9401	0.024	0.0194	0.0354	0.1515	0.2303	0.1081
01_grassWildFlowers	2_Diffuse	16	Gen10_Mut0_ID3	40.6368	4.5871	0.0137	0.0124	0.0114	0.0164	0.0359	0.0223	41.9678	3.5229	0.0095	0.0121	0.0132	0.0188	0.0159	0.0109
01_grassWildFlowers	2_Diffuse	16	Gen14_Mut0_ID2	28.5953	11.108	0.0233	0.0129	0.0333	0.1527	0.1919	0.0277	29.6693	10.7141	0.0167	0.0116	0.0349	0.1681	0.2106	0.0304
01_grassWildFlowers	2_Diffuse	16	Gen15_Mut0_ID10	38.4755	3.4984	0.0082	0.0072	0.0114	0.0282	0.0308	0.01	38.5433	3.4928	0.0077	0.0085	0.0126	0.0284	0.0351	0.0133
01_grassWildFlowers	2_Diffuse	16	Gen15_Mut0_ID0	38.5502	3.6217	0.0087	0.0087	0.0136	0.0303	0.0239	0.01	38.5819	3.6426	0.0081	0.0091	0.0144	0.0328	0.0279	0.0095
01_grassWildFlowers	2_Diffuse	16	Gen16_Mut0_ID0	46.7554	6.505	0.0152	0.0135	0.0194	0.0406	0.0988	0.0534	46.9943	6.2935	0.0144	0.0138	0.0201	0.0397	0.0984	0.0535
01_grassWildFlowers	2_Diffuse	16	Gen16_Mut0_ID1	34.7127	7.2718	0.0151	0.013	0.0252	0.0677	0.0447	0.0044	34.428	7.5149	0.0164	0.0136	0.025	0.0674	0.0441	0.0048
01_grassWildFlowers	2_Diffuse	16	Gen16_Mut0_ID2	38.7003	3.69	0.01	0.0093	0.012	0.0188	0.0188	0.0052	38.7355	3.3495	0.0088	0.0099	0.0129	0.0208	0.0231	0.0071
01_grassWildFlowers	2_Diffuse	16	Gen16_Mut0_ID3	40.2419	4.0938	0.0088	0.007	0.0109	0.0413	0.0705	0.0344	40.2457	4.0737	0.0081	0.0076	0.0118	0.0419	0.0726	0.0357
01_grassWildFlowers	2_Diffuse	16	Gen16_Mut0_ID4	37.9371	11.3168	0.0257	0.0183	0.0399	0.1606	0.2508	0.0671	38.5918	11.045	0.0239	0.0184	0.0405	0.1637	0.2562	0.0658
01_grassWildFlowers	2_Diffuse	16	Gen16_Mut0_ID5	26.0052	7.9076	0.0141	0.0105	0.0237	0.1101	0.1411	0.0232	26.3194	7.7165	0.0114	0.0102	0.0245	0.114	0.1462	0.0242
01_grassWildFlowers	2_Diffuse	16	Gen16_Mut0_ID6	36.9817	8.7585	0.0262	0.0165	0.0217	0.0879	0.1316	0.0343	36.8136	7.9527	0.0236	0.0163	0.0211	0.0871	0.1307	0.034
01_grassWildFlowers	2_Diffuse	16	Gen16_Mut0_ID7	41.3997	4.5205	0.0134	0.0057	0.0074	0.0247	0.0362	0.0134	42.3638	2.3244	0.0078	0.0042	0.0047	0.0131	0.011	0.0023
01_grassWildFlowers	2_Diffuse	16	Gen16_Mut0_ID8	33.3639	7.926	0.0182	0.0113	0.0228	0.0916	0.119	0.0218	33.0392	7.1099	0.015	0.0107	0.0218	0.0889	0.1143	0.0204
01_grassWildFlowers	2_Diffuse	16	Gen16_Mut0_ID9	40.2354	10.6258	0.0313	0.023	0.0327	0.0975	0.1084	0.0626	40.5414	10.298	0.0299	0.0229	0.033	0.0955	0.1082	0.0631
01_grassWildFlowers	2_Diffuse	16	Gen16_Mut0_ID10	40.0161	2.9973	0.0071	0.0065	0.0097	0.03	0.0338	0.0146	39.763	2.9934	0.0069	0.0067	0.0101	0.0314	0.0348	0.0149
01_grassWildFlowers	2_Diffuse	16	Gen16_Mut0_ID11	34.2174	8.2718	0.0171	0.0132	0.0272	0.1146	0.1671	0.0588	33.9375	7.8188	0.0152	0.013	0.0267	0.1143	0.1654	0.0561
01_grassWildFlowers	2_Diffuse	17	Gen16_Mut0_ID4	37.9371	11.3168	0.0257	0.0183	0.0399	0.1606	0.2508	0.0671	38.5918	11.045	0.0239	0.0184	0.0405	0.1637	0.2562	0.0658
01_grassWildFlowers	2_Diffuse	17	Gen15_Mut0_ID5	37.1387	12.0592	0.0256	0.02	0.0356	0.1448	0.2211	0.1046	38.0298	11.9401	0.024	0.0194	0.0354	0.1515	0.2303	0.1081
01_grassWildFlowers	2_Diffuse	17	Gen15_Mut0_ID8	39.8672	10.0098	0.0271	0.0205	0.0254	0.0858	0.2194	0.1233	40.6507	8.735	0.0231	0.0198	0.0263	0.0884	0.2157	0.1204
01_grassWildFlowers	2_Diffuse	17	Gen14_Mut0_ID2	28.5953	11.108	0.0233	0.0129	0.0333	0.1527	0.1919	0.0277	29.6693	10.7141	0.0167	0.0116	0.0349	0.1681	0.2106	0.0304
01_grassWildFlowers	2_Diffuse	17	Gen16_Mut0_ID7	41.3997	4.5205	0.0134	0.0057	0.0074	0.0247	0.0362	0.0134	42.3638	2.3244	0.0078	0.0042	0.0047	0.0131	0.011	0.0023
01_grassWildFlowers	2_Diffuse	17	Gen16_Mut0_ID5	26.0052	7.9076	0.0141	0.0105	0.0237	0.1101	0.1411	0.0232	26.3194	7.7165	0.0114	0.0102	0.0245	0.114	0.1462	0.0242
01_grassWildFlowers	2_Diffuse	17	Gen16_Mut0_ID10	40.0161	2.9973	0.0071	0.0065	0.0097	0.03	0.0338	0.0146	39.763	2.9934	0.0069	0.0067	0.0101	0.0314	0.0348	0.0149
01_grassWildFlowers	2_Diffuse	17	Gen16_Mut0_ID0	46.7554	6.505	0.0152	0.0135	0.0194	0.0406	0.0988	0.0534	46.9943	6.2935	0.0144	0.0138	0.0201	0.0397	0.0984	0.0535
01_grassWildFlowers	2_Diffuse	17	Gen14_Mut0_IDR0	33.6506	7.075	0.0168	0.01	0.0209	0.0869	0.1007	0.0112	33.3432	6.4597	0.0146	0.0096	0.02	0.0836	0.0967	0.0107
01_grassWildFlowers	2_Diffuse	17	Gen15_Mut0_ID10	38.4755	3.4984	0.0082	0.0072	0.0114	0.0282	0.0308	0.01	38.5433	3.4928	0.0077	0.0085	0.0126	0.0284	0.0351	0.0133
01_grassWildFlowers	2_Diffuse	17	Gen16_Mut0_ID2	38.7003	3.69	0.01	0.0093	0.012	0.0188	0.0188	0.0052	38.7355	3.3495	0.0088	0.0099	0.0129	0.0208	0.0231	0.0071
01_grassWildFlowers	2_Diffuse	17	Gen16_Mut0_ID9	40.2354	10.6258	0.0313	0.023	0.0327	0.0975	0.1084	0.0626	40.5414	10.298	0.0299	0.0229	0.033	0.0955	0.1082	0.0631
01_grassWildFlowers	2_Diffuse	17	Gen17_Mut0_ID0	39.2072	10.5571	0.023	0.0183	0.0289	0.1098	0.1754	0.0757	39.6414	10.4781	0.0217	0.0182	0.0303	0.1135	0.1821	0.0783
01_grassWildFlowers	2_Diffuse	17	Gen17_Mut0_ID1	46.3875	6.9594	0.0159	0.0132	0.0236	0.0698	0.0894	0.0189	46.6318	6.6529	0.015	0.0133	0.0243	0.0669	0.0853	0.0176
01_grassWildFlowers	2_Diffuse	17	Gen17_Mut0_ID2	34.8662	5.1994	0.0156	0.0098	0.0115	0.0152	0.0077	0.001	36.8109	3.2141	0.0084	0.0098	0.0106	0.0164	0.0309	0.0122
01_grassWildFlowers	2_Diffuse	17	Gen17_Mut0_ID3	38.3078	8.2231	0.0144	0.0109	0.0263	0.0973	0.1446	0.0495	38.432	8.021	0.0134	0.0112	0.0265	0.0965	0.143	0.0488
01_grassWildFlowers	2_Diffuse	17	Gen17_Mut0_ID4	34.3777	4.9876	0.012	0.0091	0.0139	0.0359	0.0404	0.0133	35.261	3.6516	0.008	0.0085	0.0127	0.034	0.0371	0.0103
01_grassWildFlowers	2_Diffuse	17	Gen17_Mut0_ID5	30.1699	9.6288	0.0227	0.0142	0.0245	0.0905	0.1798	0.1029	29.9479	9.0143	0.0206	0.0139	0.0242	0.0866	0.1742	0.0992
01_grassWildFlowers	2_Diffuse	17	Gen17_Mut0_ID6	35.6836	12.0243	0.0232	0.0195	0.0363	0.1691	0.2043	0.0255	36.8315	12.3455	0.0208	0.019	0.0396	0.1857	0.2256	0.0287
01_grassWildFlowers	2_Diffuse	17	Gen17_Mut0_ID7	33.6247	7.5366	0.0208	0.0118	0.0191	0.0647	0.1156	0.0614	33.2389	6.8157	0.0185	0.0116	0.0185	0.0613	0.1103	0.0593
01_grassWildFlowers	2_Diffuse	17	Gen17_Mut0_ID8	35.8492	13.1312	0.0257	0.0233	0.039	0.1081	0.2524	0.1391	36.4085	12.4532	0.0223	0.0223	0.0395	0.1054	0.2486	0.1362
01_grassWildFlowers	2_Diffuse	17	Gen17_Mut0_IDR2	39.8496	3.8714	0.0108	0.0103	0.0145	0.02	0.0158	0.0103	39.8206	3.6268	0.0099	0.0112	0.0153	0.0209	0.0143	0.0092
01_grassWildFlowers	2_Diffuse	17	Gen17_Mut0_IDR1	40.6368	4.5871	0.0137	0.0124	0.0114	0.0164	0.0359	0.0223	41.9678	3.5229	0.0095	0.0121	0.0132	0.0188	0.0159	0.0109
01_grassWildFlowers	2_Diffuse	17	Gen17_Mut0_IDR0	38.5502	3.6217	0.0087	0.0087	0.0136	0.0303	0.0239	0.01	38.5819	3.6426	0.0081	0.0091	0.0144	0.0328	0.0279	0.0095
01_grassWildFlowers	2_Diffuse	18	Gen14_Mut0_ID2	28.5953	11.108	0.0233	0.0129	0.0333	0.1527	0.1919	0.0277	29.6693	10.7141	0.0167	0.0116	0.0349	0.1681	0.2106	0.0304
01_grassWildFlowers	2_Diffuse	18	Gen16_Mut0_ID10	40.0161	2.9973	0.0071	0.0065	0.0097	0.03	0.0338	0.0146	39.763	2.9934	0.0069	0.0067	0.0101	0.0314	0.0348	0.0149
01_grassWildFlowers	2_Diffuse	18	Gen17_Mut0_IDR0	38.5502	3.6217	0.0087	0.0087	0.0136	0.0303	0.0239	0.01	38.5819	3.6426	0.0081	0.0091	0.0144	0.0328	0.0279	0.0095
01_grassWildFlowers	2_Diffuse	18	Gen16_Mut0_ID0	46.7554	6.505	0.0152	0.0135	0.0194	0.0406	0.0988	0.0534	46.9943	6.2935	0.0144	0.0138	0.0201	0.0397	0.0984	0.0535
01_grassWildFlowers	2_Diffuse	18	Gen17_Mut0_ID3	38.3078	8.2231	0.0144	0.0109	0.0263	0.0973	0.1446	0.0495	38.432	8.021	0.0134	0.0112	0.0265	0.0965	0.143	0.0488
01_grassWildFlowers	2_Diffuse	18	Gen17_Mut0_ID6	35.6836	12.0243	0.0232	0.0195	0.0363	0.1691	0.2043	0.0255	36.8315	12.3455	0.0208	0.019	0.0396	0.1857	0.2256	0.0287
01_grassWildFlowers	2_Diffuse	18	Gen15_Mut0_ID10	38.4755	3.4984	0.0082	0.0072	0.0114	0.0282	0.0308	0.01	38.5433	3.4928	0.0077	0.0085	0.0126	0.0284	0.0351	0.0133
01_grassWildFlowers	2_Diffuse	18	Gen17_Mut0_ID2	34.8662	5.1994	0.0156	0.0098	0.0115	0.0152	0.0077	0.001	36.8109	3.2141	0.0084	0.0098	0.0106	0.0164	0.0309	0.0122
01_grassWildFlowers	2_Diffuse	18	Gen17_Mut0_ID1	46.3875	6.9594	0.0159	0.0132	0.0236	0.0698	0.0894	0.0189	46.6318	6.6529	0.015	0.0133	0.0243	0.0669	0.0853	0.0176
01_grassWildFlowers	2_Diffuse	18	Gen16_Mut0_ID4	37.9371	11.3168	0.0257	0.0183	0.0399	0.1606	0.2508	0.0671	38.5918	11.045	0.0239	0.0184	0.0405	0.1637	0.2562	0.0658
01_grassWildFlowers	2_Diffuse	18	Gen15_Mut0_ID5	37.1387	12.0592	0.0256	0.02	0.0356	0.1448	0.2211	0.1046	38.0298	11.9401	0.024	0.0194	0.0354	0.1515	0.2303	0.1081
01_grassWildFlowers	2_Diffuse	18	Gen17_Mut0_IDR2	39.8496	3.8714	0.0108	0.0103	0.0145	0.02	0.0158	0.0103	39.8206	3.6268	0.0099	0.0112	0.0153	0.0209	0.0143	0.0092
01_grassWildFlowers	2_Diffuse	18	Gen18_Mut0_ID0	38.9569	3.356	0.0086	0.0087	0.0117	0.0189	0.0153	0.0051	38.8389	3.2318	0.008	0.009	0.012	0.019	0.0163	0.0074
01_grassWildFlowers	2_Diffuse	18	Gen18_Mut0_ID1	39.4525	4.4774	0.0098	0.0081	0.0124	0.0477	0.0565	0.0176	39.8326	4.4849	0.0095	0.0089	0.0134	0.0502	0.0646	0.0215
01_grassWildFlowers	2_Diffuse	18	Gen18_Mut0_ID2	36.0914	11.5852	0.0317	0.0222	0.0317	0.1098	0.1623	0.0895	37.5509	11.4063	0.0288	0.0216	0.0331	0.122	0.1791	0.0956
01_grassWildFlowers	2_Diffuse	18	Gen18_Mut0_ID3	36.42	4.4951	0.0123	0.0103	0.0132	0.017	0.0349	0.0064	37.2926	3.2569	0.0084	0.0098	0.0116	0.0143	0.0206	0.0058
01_grassWildFlowers	2_Diffuse	18	Gen18_Mut0_ID4	39.8534	14.0819	0.0287	0.0274	0.0486	0.178	0.2731	0.0823	40.0269	13.9339	0.0279	0.0277	0.0486	0.1789	0.2754	0.0812
01_grassWildFlowers	2_Diffuse	18	Gen18_Mut0_IDR2	33.6506	7.075	0.0168	0.01	0.0209	0.0869	0.1007	0.0112	33.3432	6.4597	0.0146	0.0096	0.02	0.0836	0.0967	0.0107
01_grassWildFlowers	2_Diffuse	18	Gen18_Mut0_IDR1	38.7003	3.69	0.01	0.0093	0.012	0.0188	0.0188	0.0052	38.7355	3.3495	0.0088	0.0099	0.0129	0.0208	0.0231	0.0071
01_grassWildFlowers	2_Diffuse	18	Gen18_Mut0_IDR0	40.2354	10.6258	0.0313	0.023	0.0327	0.0975	0.1084	0.0626	40.5414	10.298	0.0299	0.0229	0.033	0.0955	0.1082	0.0631
01_grassWildFlowers	2_Diffuse	18	Gen18_Mut0_ID8	32.7504	10.5687	0.0251	0.0198	0.0314	0.1245	0.19	0.0831	33.1884	9.82	0.022	0.0189	0.0315	0.1258	0.1923	0.0866
01_grassWildFlowers	2_Diffuse	18	Gen18_Mut0_ID9	35.3617	11.4884	0.0202	0.0166	0.0353	0.1472	0.1941	0.0369	36.8003	11.856	0.0183	0.0157	0.0368	0.1631	0.2179	0.0429
01_grassWildFlowers	2_Diffuse	18	Gen18_Mut0_ID10	46.727	4.6278	0.0135	0.0109	0.0119	0.0243	0.0387	0.0188	46.6289	5.4435	0.0162	0.0123	0.0124	0.0251	0.0378	0.0179
01_grassWildFlowers	2_Diffuse	18	Gen18_Mut0_ID11	36.6307	5.5157	0.0118	0.0122	0.0156	0.0513	0.0979	0.0488	36.6334	5.4674	0.0115	0.0122	0.0163	0.053	0.1004	0.0497
01_grassWildFlowers	2_Diffuse	19	Gen16_Mut0_ID10	40.0161	2.9973	0.0071	0.0065	0.0097	0.03	0.0338	0.0146	39.763	2.9934	0.0069	0.0067	0.0101	0.0314	0.0348	0.0149
01_grassWildFlowers	2_Diffuse	19	Gen18_Mut0_ID9	35.3617	11.4884	0.0202	0.0166	0.0353	0.1472	0.1941	0.0369	36.8003	11.856	0.0183	0.0157	0.0368	0.1631	0.2179	0.0429
01_grassWildFlowers	2_Diffuse	19	Gen18_Mut0_ID0	38.9569	3.356	0.0086	0.0087	0.0117	0.0189	0.0153	0.0051	38.8389	3.2318	0.008	0.009	0.012	0.019	0.0163	0.0074
01_grassWildFlowers	2_Diffuse	19	Gen14_Mut0_ID2	28.5953	11.108	0.0233	0.0129	0.0333	0.1527	0.1919	0.0277	29.6693	10.7141	0.0167	0.0116	0.0349	0.1681	0.2106	0.0304
01_grassWildFlowers	2_Diffuse	19	Gen18_Mut0_ID3	36.42	4.4951	0.0123	0.0103	0.0132	0.017	0.0349	0.0064	37.2926	3.2569	0.0084	0.0098	0.0116	0.0143	0.0206	0.0058
01_grassWildFlowers	2_Diffuse	19	Gen18_Mut0_ID1	39.4525	4.4774	0.0098	0.0081	0.0124	0.0477	0.0565	0.0176	39.8326	4.4849	0.0095	0.0089	0.0134	0.0502	0.0646	0.0215
01_grassWildFlowers	2_Diffuse	19	Gen15_Mut0_ID5	37.1387	12.0592	0.0256	0.02	0.0356	0.1448	0.2211	0.1046	38.0298	11.9401	0.024	0.0194	0.0354	0.1515	0.2303	0.1081
01_grassWildFlowers	2_Diffuse	19	Gen17_Mut0_IDR0	38.5502	3.6217	0.0087	0.0087	0.0136	0.0303	0.0239	0.01	38.5819	3.6426	0.0081	0.0091	0.0144	0.0328	0.0279	0.0095
01_grassWildFlowers	2_Diffuse	19	Gen18_Mut0_ID4	39.8534	14.0819	0.0287	0.0274	0.0486	0.178	0.2731	0.0823	40.0269	13.9339	0.0279	0.0277	0.0486	0.1789	0.2754	0.0812
01_grassWildFlowers	2_Diffuse	19	Gen17_Mut0_ID1	46.3875	6.9594	0.0159	0.0132	0.0236	0.0698	0.0894	0.0189	46.6318	6.6529	0.015	0.0133	0.0243	0.0669	0.0853	0.0176
01_grassWildFlowers	2_Diffuse	19	Gen17_Mut0_ID2	34.8662	5.1994	0.0156	0.0098	0.0115	0.0152	0.0077	0.001	36.8109	3.2141	0.0084	0.0098	0.0106	0.0164	0.0309	0.0122
01_grassWildFlowers	2_Diffuse	19	Gen16_Mut0_ID4	37.9371	11.3168	0.0257	0.0183	0.0399	0.1606	0.2508	0.0671	38.5918	11.045	0.0239	0.0184	0.0405	0.1637	0.2562	0.0658
01_grassWildFlowers	2_Diffuse	19	Gen19_Mut0_ID0	33.952	13.0178	0.0337	0.0211	0.0397	0.1267	0.1975	0.0848	35.3407	11.8953	0.0255	0.0184	0.0403	0.1388	0.2153	0.0906
01_grassWildFlowers	2_Diffuse	19	Gen19_Mut0_ID1	32.361	10.3827	0.0248	0.017	0.0279	0.1038	0.1861	0.095	32.7679	10.2319	0.0235	0.0163	0.0281	0.104	0.185	0.0949
01_grassWildFlowers	2_Diffuse	19	Gen19_Mut0_ID2	37.6736	3.9659	0.0095	0.0099	0.0146	0.0344	0.0304	0.0063	37.8571	3.7488	0.0088	0.01	0.0145	0.0323	0.0269	0.0055
01_grassWildFlowers	2_Diffuse	19	Gen19_Mut0_ID3	32.3027	9.4735	0.0246	0.014	0.0319	0.0996	0.112	0.0299	32.7594	8.2375	0.0192	0.0135	0.031	0.0938	0.1058	0.0302
01_grassWildFlowers	2_Diffuse	19	Gen19_Mut0_IDR1	38.4755	3.4984	0.0082	0.0072	0.0114	0.0282	0.0308	0.01	38.5433	3.4928	0.0077	0.0085	0.0126	0.0284	0.0351	0.0133
01_grassWildFlowers	2_Diffuse	19	Gen19_Mut0_IDR0	39.8496	3.8714	0.0108	0.0103	0.0145	0.02	0.0158	0.0103	39.8206	3.6268	0.0099	0.0112	0.0153	0.0209	0.0143	0.0092
01_grassWildFlowers	2_Diffuse	19	Gen19_Mut0_ID6	39.8998	7.4785	0.0179	0.0134	0.0187	0.0756	0.122	0.0336	40.9385	7.4765	0.0169	0.0132	0.0201	0.0848	0.1385	0.0409
01_grassWildFlowers	2_Diffuse	19	Gen19_Mut0_ID7	32.8039	7.9232	0.0166	0.0183	0.0269	0.0859	0.1483	0.0464	33.1762	7.4867	0.014	0.0178	0.0268	0.0873	0.1502	0.0484
01_grassWildFlowers	2_Diffuse	19	Gen19_Mut0_ID8	38.3024	9.693	0.024	0.0172	0.029	0.0941	0.1545	0.0639	39.1279	9.2703	0.0214	0.0156	0.0288	0.0978	0.1653	0.0718
01_grassWildFlowers	2_Diffuse	19	Gen19_Mut0_ID9	34.2806	14.2653	0.0206	0.021	0.0482	0.2018	0.2619	0.0498	35.6702	14.7671	0.0204	0.0207	0.0493	0.2176	0.2853	0.0526
01_grassWildFlowers	2_Diffuse	19	Gen19_Mut0_ID10	39.9791	9.5699	0.0311	0.0215	0.0293	0.0659	0.1197	0.072	40.7174	9.1304	0.0299	0.0209	0.0284	0.0665	0.1273	0.0717
01_grassWildFlowers	2_Diffuse	19	Gen19_Mut0_ID11	45.6082	7.0676	0.0159	0.0134	0.0199	0.0656	0.1232	0.0633	45.8181	6.831	0.0149	0.0134	0.0199	0.0651	0.1236	0.0635
01_grassWildFlowers	2_Diffuse	20	Gen19_Mut0_ID9	34.2806	14.2653	0.0206	0.021	0.0482	0.2018	0.2619	0.0498	35.6702	14.7671	0.0204	0.0207	0.0493	0.2176	0.2853	0.0526
01_grassWildFlowers	2_Diffuse	20	Gen14_Mut0_ID2	28.5953	11.108	0.0233	0.0129	0.0333	0.1527	0.1919	0.0277	29.6693	10.7141	0.0167	0.0116	0.0349	0.1681	0.2106	0.0304
01_grassWildFlowers	2_Diffuse	20	Gen18_Mut0_ID9	35.3617	11.4884	0.0202	0.0166	0.0353	0.1472	0.1941	0.0369	36.8003	11.856	0.0183	0.0157	0.0368	0.1631	0.2179	0.0429
01_grassWildFlowers	2_Diffuse	20	Gen18_Mut0_ID3	36.42	4.4951	0.0123	0.0103	0.0132	0.017	0.0349	0.0064	37.2926	3.2569	0.0084	0.0098	0.0116	0.0143	0.0206	0.0058
01_grassWildFlowers	2_Diffuse	20	Gen19_Mut0_IDR0	39.8496	3.8714	0.0108	0.0103	0.0145	0.02	0.0158	0.0103	39.8206	3.6268	0.0099	0.0112	0.0153	0.0209	0.0143	0.0092
01_grassWildFlowers	2_Diffuse	20	Gen19_Mut0_ID7	32.8039	7.9232	0.0166	0.0183	0.0269	0.0859	0.1483	0.0464	33.1762	7.4867	0.014	0.0178	0.0268	0.0873	0.1502	0.0484
01_grassWildFlowers	2_Diffuse	20	Gen18_Mut0_ID0	38.9569	3.356	0.0086	0.0087	0.0117	0.0189	0.0153	0.0051	38.8389	3.2318	0.008	0.009	0.012	0.019	0.0163	0.0074
01_grassWildFlowers	2_Diffuse	20	Gen16_Mut0_ID10	40.0161	2.9973	0.0071	0.0065	0.0097	0.03	0.0338	0.0146	39.763	2.9934	0.0069	0.0067	0.0101	0.0314	0.0348	0.0149
01_grassWildFlowers	2_Diffuse	20	Gen17_Mut0_ID2	34.8662	5.1994	0.0156	0.0098	0.0115	0.0152	0.0077	0.001	36.8109	3.2141	0.0084	0.0098	0.0106	0.0164	0.0309	0.0122
01_grassWildFlowers	2_Diffuse	20	Gen17_Mut0_IDR0	38.5502	3.6217	0.0087	0.0087	0.0136	0.0303	0.0239	0.01	38.5819	3.6426	0.0081	0.0091	0.0144	0.0328	0.0279	0.0095
01_grassWildFlowers	2_Diffuse	20	Gen16_Mut0_ID4	37.9371	11.3168	0.0257	0.0183	0.0399	0.1606	0.2508	0.0671	38.5918	11.045	0.0239	0.0184	0.0405	0.1637	0.2562	0.0658
01_grassWildFlowers	2_Diffuse	20	Gen18_Mut0_ID4	39.8534	14.0819	0.0287	0.0274	0.0486	0.178	0.2731	0.0823	40.0269	13.9339	0.0279	0.0277	0.0486	0.1789	0.2754	0.0812
01_grassWildFlowers	2_Diffuse	20	Gen20_Mut0_ID0	41.6085	8.432	0.0246	0.0157	0.0239	0.0769	0.0764	0.0122	41.906	8.0744	0.0229	0.0155	0.0251	0.0763	0.072	0.0117
01_grassWildFlowers	2_Diffuse	20	Gen20_Mut0_ID1	39.0596	3.6414	0.0085	0.0107	0.0138	0.0273	0.0278	0.0028	38.9888	3.6313	0.0085	0.0108	0.0138	0.029	0.0299	0.0025
01_grassWildFlowers	2_Diffuse	20	Gen20_Mut0_ID2	40.4114	15.7675	0.0357	0.0295	0.0444	0.1298	0.3049	0.1683	41.8071	15.3431	0.0327	0.0275	0.0449	0.1324	0.3093	0.1676
01_grassWildFlowers	2_Diffuse	20	Gen20_Mut0_ID3	33.3764	7.7397	0.0144	0.013	0.0213	0.0792	0.1315	0.0646	34.0953	7.8763	0.0131	0.0134	0.0227	0.0863	0.1402	0.0661
01_grassWildFlowers	2_Diffuse	20	Gen20_Mut0_IDR1	37.1387	12.0592	0.0256	0.02	0.0356	0.1448	0.2211	0.1046	38.0298	11.9401	0.024	0.0194	0.0354	0.1515	0.2303	0.1081
01_grassWildFlowers	2_Diffuse	20	Gen20_Mut0_IDR0	46.3875	6.9594	0.0159	0.0132	0.0236	0.0698	0.0894	0.0189	46.6318	6.6529	0.015	0.0133	0.0243	0.0669	0.0853	0.0176
01_grassWildFlowers	2_Diffuse	20	Gen20_Mut0_ID6	36.2844	6.7427	0.0228	0.0092	0.0091	0.0151	0.0207	0.0071	38.7419	4.0488	0.0116	0.0074	0.0102	0.0324	0.0551	0.0259
01_grassWildFlowers	2_Diffuse	20	Gen20_Mut0_ID7	26.6197	8.8247	0.0207	0.0131	0.0227	0.1058	0.1419	0.0191	27.6372	7.9863	0.0133	0.0121	0.0251	0.1197	0.158	0.0215
01_grassWildFlowers	2_Diffuse	20	Gen20_Mut0_ID8	32.8054	7.9206	0.0172	0.017	0.0261	0.0644	0.1413	0.0617	33.3169	7.4595	0.0143	0.0162	0.0259	0.0671	0.1458	0.064
01_grassWildFlowers	2_Diffuse	20	Gen20_Mut0_ID9	36.4076	4.4075	0.0115	0.0103	0.0144	0.0178	0.0367	0.0066	37.2965	3.1907	0.0075	0.0094	0.0127	0.0156	0.0219	0.0058
01_grassWildFlowers	2_Diffuse	20	Gen20_Mut0_ID10	34.3132	13.5599	0.028	0.021	0.0404	0.1582	0.2241	0.0598	36.2336	14.056	0.0267	0.0213	0.0428	0.1778	0.2543	0.0696
01_grassWildFlowers	2_Diffuse	20	Gen20_Mut0_ID11	41.4413	13.1608	0.019	0.0178	0.0419	0.1397	0.2576	0.1436	41.5765	13.1209	0.0184	0.0179	0.0421	0.1393	0.2577	0.1437
01_grassWildFlowers	3_Hybrid	0	Gen0_Mut0_ID0	28.2259	9.4217	0.0159	0.0146	0.0352	0.1232	0.183	0.0541	27.7454	9.5432	0.0176	0.015	0.0352	0.1208	0.1768	0.0507
01_grassWildFlowers	3_Hybrid	0	Gen0_Mut0_ID1	24.7304	2.9207	0.0097	0.0072	0.0077	0.007	0.0121	0.0056	24.7407	2.979	0.01	0.0073	0.0078	0.0069	0.012	0.0057
01_grassWildFlowers	3_Hybrid	0	Gen0_Mut0_ID2	22.9486	1.5833	0.0014	0.0025	0.006	0.0223	0.0295	0.0031	22.9636	1.573	0.0013	0.0025	0.006	0.0225	0.0297	0.0032
01_grassWildFlowers	3_Hybrid	0	Gen0_Mut0_ID3	44.4227	18.1749	0.0364	0.0435	0.0851	0.2853	0.4539	0.0631	44.4478	18.1917	0.0366	0.0436	0.0851	0.2851	0.4538	0.0632
01_grassWildFlowers	3_Hybrid	0	Gen0_Mut0_ID4	26.1389	5.2985	0.0123	0.0126	0.0142	0.0397	0.0511	0.0173	26.1389	5.2985	0.0123	0.0126	0.0142	0.0397	0.0511	0.0173
01_grassWildFlowers	3_Hybrid	0	Gen0_Mut0_ID5	11.4821	7.7928	0.0189	0.0151	0.0268	0.0477	0.0283	0.0028	11.0634	7.0439	0.0164	0.0142	0.0253	0.0429	0.0268	0.0049
01_grassWildFlowers	3_Hybrid	0	Gen0_Mut0_ID6	27.8415	4.3671	0.0137	0.0081	0.0085	0.0152	0.0324	0.0214	28.2211	2.2008	0.0062	0.0058	0.0069	0.0161	0.0335	0.021
01_grassWildFlowers	3_Hybrid	0	Gen0_Mut0_ID7	6.8171	1.9852	0.005	0.0046	0.007	0.0187	0.027	0.004	6.5966	1.7654	0.0046	0.0041	0.0062	0.0179	0.027	0.0046
01_grassWildFlowers	3_Hybrid	0	Gen0_Mut0_ID8	23.6329	13.2474	0.038	0.03	0.0236	0.05	0.0467	0.0269	24.1539	13.9816	0.0399	0.0312	0.0242	0.0528	0.0527	0.0301
01_grassWildFlowers	3_Hybrid	0	Gen0_Mut0_ID9	21.114	7.9135	0.0244	0.0159	0.0241	0.0395	0.0182	0.008	21.0978	7.8868	0.0243	0.0159	0.0241	0.0396	0.0183	0.008
01_grassWildFlowers	3_Hybrid	0	Gen0_Mut0_ID10	44.3686	4.9394	0.0118	0.009	0.0196	0.0467	0.0482	0.0314	44.4994	4.8926	0.0116	0.009	0.0196	0.0469	0.0495	0.0322
01_grassWildFlowers	3_Hybrid	0	Gen0_Mut0_ID11	34.4773	11.8302	0.0362	0.0204	0.0233	0.082	0.1061	0.034	36.7158	8.5886	0.0254	0.0162	0.0188	0.0609	0.0716	0.0216
01_grassWildFlowers	3_Hybrid	0	Gen0_Mut0_ID12	24.0153	3.6653	0.0112	0.0107	0.017	0.0479	0.1137	0.0661	24.0558	3.5986	0.011	0.0106	0.0169	0.0477	0.1135	0.0658
01_grassWildFlowers	3_Hybrid	0	Gen0_Mut0_ID13	7.3716	1.2076	0.0035	0.0036	0.0037	0.006	0.0084	0.0031	7.3716	1.2076	0.0035	0.0036	0.0037	0.006	0.0084	0.0031
01_grassWildFlowers	3_Hybrid	0	Gen0_Mut0_ID14	14.1278	4.3666	0.0137	0.0054	0.0071	0.0247	0.0363	0.0125	16.6183	1.8147	0.0051	0.0032	0.006	0.0173	0.0179	0.0048
01_grassWildFlowers	3_Hybrid	0	Gen0_Mut0_ID15	8.4243	3.5525	0.0111	0.0045	0.0055	0.0153	0.0297	0.015	8.421	3.54	0.0111	0.0045	0.0055	0.0153	0.0296	0.015
01_grassWildFlowers	3_Hybrid	0	Gen0_Mut0_ID16	23.5886	9.6574	0.03	0.0105	0.0189	0.0701	0.0979	0.0337	23.3752	9.8689	0.0305	0.0106	0.0191	0.0721	0.1011	0.0351
01_grassWildFlowers	3_Hybrid	0	Gen0_Mut0_ID17	25.8011	3.4222	0.0065	0.0097	0.0161	0.0225	0.0548	0.0129	25.838	3.3963	0.0064	0.0097	0.0162	0.0229	0.0553	0.013
01_grassWildFlowers	3_Hybrid	0	Gen0_Mut0_ID18	41.5581	8.8015	0.0217	0.0248	0.0424	0.0654	0.0994	0.0204	41.5583	8.8013	0.0217	0.0248	0.0424	0.0654	0.0994	0.0204
01_grassWildFlowers	3_Hybrid	0	Gen0_Mut0_ID19	13.7194	0.4067	0.001	0.0009	0.0016	0.0026	0.0024	0.0009	13.7194	0.4067	0.001	0.0009	0.0016	0.0026	0.0024	0.0009
01_grassWildFlowers	3_Hybrid	0	Gen0_Mut0_ID20	38.0713	4.6522	0.0086	0.0093	0.0184	0.0576	0.0967	0.0393	38.783	4.145	0.0075	0.0084	0.0175	0.051	0.0854	0.0342
01_grassWildFlowers	3_Hybrid	0	Gen0_Mut0_ID21	37.701	6.6526	0.0166	0.0088	0.0184	0.072	0.0903	0.0112	37.6347	6.3541	0.0157	0.0087	0.0184	0.0721	0.0905	0.0105
01_grassWildFlowers	3_Hybrid	0	Gen0_Mut0_ID22	43.1171	6.5757	0.0073	0.0112	0.028	0.1119	0.155	0.0312	43.071	7.1002	0.0099	0.0122	0.0288	0.1141	0.1557	0.0313
01_grassWildFlowers	3_Hybrid	0	Gen0_Mut0_ID23	1.129	0.148	0.0003	0.0004	0.0006	0.001	0.0006	0.0004	1.1291	0.1478	0.0003	0.0004	0.0006	0.001	0.0006	0.0004
01_grassWildFlowers	3_Hybrid	1	Gen0_Mut0_ID3	44.4227	18.1749	0.0364	0.0435	0.0851	0.2853	0.4539	0.0631	44.4478	18.1917	0.0366	0.0436	0.0851	0.2851	0.4538	0.0632
01_grassWildFlowers	3_Hybrid	1	Gen0_Mut0_ID1	24.7304	2.9207	0.0097	0.0072	0.0077	0.007	0.0121	0.0056	24.7407	2.979	0.01	0.0073	0.0078	0.0069	0.012	0.0057
01_grassWildFlowers	3_Hybrid	1	Gen0_Mut0_ID18	41.5581	8.8015	0.0217	0.0248	0.0424	0.0654	0.0994	0.0204	41.5583	8.8013	0.0217	0.0248	0.0424	0.0654	0.0994	0.0204
01_grassWildFlowers	3_Hybrid	1	Gen0_Mut0_ID9	21.114	7.9135	0.0244	0.0159	0.0241	0.0395	0.0182	0.008	21.0978	7.8868	0.0243	0.0159	0.0241	0.0396	0.0183	0.008
01_grassWildFlowers	3_Hybrid	1	Gen0_Mut0_ID6	27.8415	4.3671	0.0137	0.0081	0.0085	0.0152	0.0324	0.0214	28.2211	2.2008	0.0062	0.0058	0.0069	0.0161	0.0335	0.021
01_grassWildFlowers	3_Hybrid	1	Gen0_Mut0_ID0	28.2259	9.4217	0.0159	0.0146	0.0352	0.1232	0.183	0.0541	27.7454	9.5432	0.0176	0.015	0.0352	0.1208	0.1768	0.0507
01_grassWildFlowers	3_Hybrid	1	Gen0_Mut0_ID13	7.3716	1.2076	0.0035	0.0036	0.0037	0.006	0.0084	0.0031	7.3716	1.2076	0.0035	0.0036	0.0037	0.006	0.0084	0.0031
01_grassWildFlowers	3_Hybrid	1	Gen0_Mut0_ID23	1.129	0.148	0.0003	0.0004	0.0006	0.001	0.0006	0.0004	1.1291	0.1478	0.0003	0.0004	0.0006	0.001	0.0006	0.0004
01_grassWildFlowers	3_Hybrid	1	Gen0_Mut0_ID20	38.0713	4.6522	0.0086	0.0093	0.0184	0.0576	0.0967	0.0393	38.783	4.145	0.0075	0.0084	0.0175	0.051	0.0854	0.0342
01_grassWildFlowers	3_Hybrid	1	Gen0_Mut0_ID11	34.4773	11.8302	0.0362	0.0204	0.0233	0.082	0.1061	0.034	36.7158	8.5886	0.0254	0.0162	0.0188	0.0609	0.0716	0.0216
01_grassWildFlowers	3_Hybrid	1	Gen0_Mut0_ID16	23.5886	9.6574	0.03	0.0105	0.0189	0.0701	0.0979	0.0337	23.3752	9.8689	0.0305	0.0106	0.0191	0.0721	0.1011	0.0351
01_grassWildFlowers	3_Hybrid	1	Gen0_Mut0_ID12	24.0153	3.6653	0.0112	0.0107	0.017	0.0479	0.1137	0.0661	24.0558	3.5986	0.011	0.0106	0.0169	0.0477	0.1135	0.0658
01_grassWildFlowers	3_Hybrid	1	Gen1_Mut0_ID0	24.0042	3.5579	0.0094	0.0072	0.0096	0.0319	0.0334	0.003	22.992	2.9345	0.0085	0.0065	0.0083	0.0221	0.0214	0.0027
01_grassWildFlowers	3_Hybrid	1	Gen1_Mut0_ID1	29.2432	10.2262	0.0303	0.0205	0.0242	0.09	0.122	0.0291	28.9211	10.0313	0.0293	0.0202	0.0244	0.0911	0.1233	0.0297
01_grassWildFlowers	3_Hybrid	1	Gen1_Mut0_ID2	25.0144	7.5561	0.0236	0.0133	0.0186	0.0326	0.0664	0.0386	25.8808	6.9437	0.0211	0.0131	0.0204	0.034	0.0647	0.0374
01_grassWildFlowers	3_Hybrid	1	Gen1_Mut0_ID3	37.0822	12.8295	0.0387	0.0274	0.0325	0.1416	0.2203	0.0836	37.1096	12.8116	0.0386	0.0273	0.0325	0.1418	0.2205	0.0837
01_grassWildFlowers	3_Hybrid	1	Gen1_Mut0_ID4	11.2595	0.9548	0.0027	0.003	0.0035	0.0046	0.0066	0.0045	11.2595	0.9548	0.0027	0.003	0.0035	0.0046	0.0066	0.0045
01_grassWildFlowers	3_Hybrid	1	Gen1_Mut0_ID5	38.138	3.9347	0.0089	0.0078	0.0145	0.0462	0.0954	0.0565	38.3895	3.6662	0.0082	0.0074	0.0138	0.0462	0.0855	0.0513
01_grassWildFlowers	3_Hybrid	1	Gen1_Mut0_ID6	4.3143	2.7385	0.008	0.0059	0.0063	0.0213	0.0295	0.008	4.3092	2.7337	0.008	0.0058	0.0063	0.0213	0.0295	0.008
01_grassWildFlowers	3_Hybrid	1	Gen1_Mut0_ID7	9.4449	3.3254	0.0059	0.0061	0.0129	0.0286	0.0309	0.0067	9.4491	3.3384	0.006	0.0061	0.0129	0.0286	0.0309	0.0067
01_grassWildFlowers	3_Hybrid	1	Gen1_Mut0_ID8	46.4975	4.1991	0.011	0.0119	0.0185	0.0357	0.0689	0.0387	47.8328	3.5846	0.0093	0.0116	0.0177	0.0371	0.0731	0.0331
01_grassWildFlowers	3_Hybrid	1	Gen1_Mut0_ID9	32.3396	13.3537	0.0268	0.0183	0.0473	0.1739	0.212	0.0534	32.259	13.2611	0.0263	0.0181	0.047	0.1742	0.2129	0.054
01_grassWildFlowers	3_Hybrid	1	Gen1_Mut0_ID10	19.2347	6.9532	0.0199	0.0132	0.0169	0.0492	0.0671	0.0281	19.1332	7.1364	0.0206	0.0132	0.0171	0.05	0.0678	0.0281
01_grassWildFlowers	3_Hybrid	1	Gen1_Mut0_ID11	23.5268	8.8837	0.0248	0.015	0.0221	0.0982	0.1319	0.0407	23.5005	8.8782	0.0248	0.015	0.0222	0.0984	0.1322	0.0409
01_grassWildFlowers	3_Hybrid	2	Gen1_Mut0_ID4	11.2595	0.9548	0.0027	0.003	0.0035	0.0046	0.0066	0.0045	11.2595	0.9548	0.0027	0.003	0.0035	0.0046	0.0066	0.0045
01_grassWildFlowers	3_Hybrid	2	Gen1_Mut0_ID9	32.3396	13.3537	0.0268	0.0183	0.0473	0.1739	0.212	0.0534	32.259	13.2611	0.0263	0.0181	0.047	0.1742	0.2129	0.054
01_grassWildFlowers	3_Hybrid	2	Gen0_Mut0_ID23	1.129	0.148	0.0003	0.0004	0.0006	0.001	0.0006	0.0004	1.1291	0.1478	0.0003	0.0004	0.0006	0.001	0.0006	0.0004
01_grassWildFlowers	3_Hybrid	2	Gen0_Mut0_ID0	28.2259	9.4217	0.0159	0.0146	0.0352	0.1232	0.183	0.0541	27.7454	9.5432	0.0176	0.015	0.0352	0.1208	0.1768	0.0507
01_grassWildFlowers	3_Hybrid	2	Gen0_Mut0_ID18	41.5581	8.8015	0.0217	0.0248	0.0424	0.0654	0.0994	0.0204	41.5583	8.8013	0.0217	0.0248	0.0424	0.0654	0.0994	0.0204
01_grassWildFlowers	3_Hybrid	2	Gen0_Mut0_ID12	24.0153	3.6653	0.0112	0.0107	0.017	0.0479	0.1137	0.0661	24.0558	3.5986	0.011	0.0106	0.0169	0.0477	0.1135	0.0658
01_grassWildFlowers	3_Hybrid	2	Gen1_Mut0_ID3	37.0822	12.8295	0.0387	0.0274	0.0325	0.1416	0.2203	0.0836	37.1096	12.8116	0.0386	0.0273	0.0325	0.1418	0.2205	0.0837
01_grassWildFlowers	3_Hybrid	2	Gen1_Mut0_ID11	23.5268	8.8837	0.0248	0.015	0.0221	0.0982	0.1319	0.0407	23.5005	8.8782	0.0248	0.015	0.0222	0.0984	0.1322	0.0409
01_grassWildFlowers	3_Hybrid	2	Gen0_Mut0_ID11	34.4773	11.8302	0.0362	0.0204	0.0233	0.082	0.1061	0.034	36.7158	8.5886	0.0254	0.0162	0.0188	0.0609	0.0716	0.0216
01_grassWildFlowers	3_Hybrid	2	Gen1_Mut0_ID10	19.2347	6.9532	0.0199	0.0132	0.0169	0.0492	0.0671	0.0281	19.1332	7.1364	0.0206	0.0132	0.0171	0.05	0.0678	0.0281
01_grassWildFlowers	3_Hybrid	2	Gen1_Mut0_ID1	29.2432	10.2262	0.0303	0.0205	0.0242	0.09	0.122	0.0291	28.9211	10.0313	0.0293	0.0202	0.0244	0.0911	0.1233	0.0297
01_grassWildFlowers	3_Hybrid	2	Gen0_Mut0_ID9	21.114	7.9135	0.0244	0.0159	0.0241	0.0395	0.0182	0.008	21.0978	7.8868	0.0243	0.0159	0.0241	0.0396	0.0183	0.008
01_grassWildFlowers	3_Hybrid	2	Gen2_Mut0_ID0	27.5564	8.7621	0.0248	0.018	0.0245	0.0737	0.0931	0.0225	27.4176	8.5749	0.0233	0.018	0.025	0.0764	0.0965	0.023
01_grassWildFlowers	3_Hybrid	2	Gen2_Mut0_ID1	26.2014	10.7877	0.0164	0.0167	0.043	0.1696	0.2395	0.0555	26.1536	10.746	0.0162	0.0166	0.0429	0.1692	0.2391	0.0555
01_grassWildFlowers	3_Hybrid	2	Gen2_Mut0_ID2	29.1109	9.783	0.0202	0.0156	0.0362	0.134	0.1855	0.0397	28.9615	9.7349	0.0202	0.0156	0.0358	0.1339	0.1853	0.0391
01_grassWildFlowers	3_Hybrid	2	Gen2_Mut0_ID3	23.9627	5.2647	0.0193	0.0111	0.0109	0.0086	0.0134	0.0051	24.0463	4.8938	0.0178	0.0109	0.0109	0.0088	0.014	0.0051
01_grassWildFlowers	3_Hybrid	2	Gen2_Mut0_ID4	23.1891	9.7347	0.0238	0.0092	0.0233	0.1164	0.1354	0.0152	23.1997	9.6846	0.0236	0.0092	0.0233	0.1165	0.1355	0.0152
01_grassWildFlowers	3_Hybrid	2	Gen2_Mut0_ID5	34.2809	7.5418	0.0182	0.0173	0.0268	0.075	0.09	0.0261	34.2067	7.5644	0.0182	0.0174	0.027	0.0757	0.0904	0.0263
01_grassWildFlowers	3_Hybrid	2	Gen2_Mut0_ID6	7.4995	2.4161	0.0087	0.0053	0.004	0.0097	0.0176	0.0081	7.5016	2.4264	0.0088	0.0053	0.004	0.0097	0.0177	0.0081
01_grassWildFlowers	3_Hybrid	2	Gen2_Mut0_ID7	15.9849	5.4503	0.0147	0.0121	0.0181	0.0394	0.0725	0.0365	16.66	4.8026	0.0124	0.012	0.018	0.0349	0.0614	0.0301
01_grassWildFlowers	3_Hybrid	2	Gen2_Mut0_ID8	25.2647	7.1653	0.0261	0.0123	0.0142	0.0264	0.0244	0.0131	25.2359	7.177	0.0262	0.0123	0.0141	0.0263	0.0243	0.0131
01_grassWildFlowers	3_Hybrid	2	Gen2_Mut0_IDR2	7.3716	1.2076	0.0035	0.0036	0.0037	0.006	0.0084	0.0031	7.3716	1.2076	0.0035	0.0036	0.0037	0.006	0.0084	0.0031
01_grassWildFlowers	3_Hybrid	2	Gen2_Mut0_IDR1	38.0713	4.6522	0.0086	0.0093	0.0184	0.0576	0.0967	0.0393	38.783	4.145	0.0075	0.0084	0.0175	0.051	0.0854	0.0342
01_grassWildFlowers	3_Hybrid	2	Gen2_Mut0_IDR0	23.5886	9.6574	0.03	0.0105	0.0189	0.0701	0.0979	0.0337	23.3752	9.8689	0.0305	0.0106	0.0191	0.0721	0.1011	0.0351
01_grassWildFlowers	3_Hybrid	3	Gen0_Mut0_ID9	21.114	7.9135	0.0244	0.0159	0.0241	0.0395	0.0182	0.008	21.0978	7.8868	0.0243	0.0159	0.0241	0.0396	0.0183	0.008
01_grassWildFlowers	3_Hybrid	3	Gen2_Mut0_ID3	23.9627	5.2647	0.0193	0.0111	0.0109	0.0086	0.0134	0.0051	24.0463	4.8938	0.0178	0.0109	0.0109	0.0088	0.014	0.0051
01_grassWildFlowers	3_Hybrid	3	Gen0_Mut0_ID0	28.2259	9.4217	0.0159	0.0146	0.0352	0.1232	0.183	0.0541	27.7454	9.5432	0.0176	0.015	0.0352	0.1208	0.1768	0.0507
01_grassWildFlowers	3_Hybrid	3	Gen2_Mut0_ID0	27.5564	8.7621	0.0248	0.018	0.0245	0.0737	0.0931	0.0225	27.4176	8.5749	0.0233	0.018	0.025	0.0764	0.0965	0.023
01_grassWildFlowers	3_Hybrid	3	Gen1_Mut0_ID10	19.2347	6.9532	0.0199	0.0132	0.0169	0.0492	0.0671	0.0281	19.1332	7.1364	0.0206	0.0132	0.0171	0.05	0.0678	0.0281
01_grassWildFlowers	3_Hybrid	3	Gen2_Mut0_IDR0	23.5886	9.6574	0.03	0.0105	0.0189	0.0701	0.0979	0.0337	23.3752	9.8689	0.0305	0.0106	0.0191	0.0721	0.1011	0.0351
01_grassWildFlowers	3_Hybrid	3	Gen0_Mut0_ID12	24.0153	3.6653	0.0112	0.0107	0.017	0.0479	0.1137	0.0661	24.0558	3.5986	0.011	0.0106	0.0169	0.0477	0.1135	0.0658
01_grassWildFlowers	3_Hybrid	3	Gen2_Mut0_ID7	15.9849	5.4503	0.0147	0.0121	0.0181	0.0394	0.0725	0.0365	16.66	4.8026	0.0124	0.012	0.018	0.0349	0.0614	0.0301
01_grassWildFlowers	3_Hybrid	3	Gen2_Mut0_ID1	26.2014	10.7877	0.0164	0.0167	0.043	0.1696	0.2395	0.0555	26.1536	10.746	0.0162	0.0166	0.0429	0.1692	0.2391	0.0555
01_grassWildFlowers	3_Hybrid	3	Gen2_Mut0_ID8	25.2647	7.1653	0.0261	0.0123	0.0142	0.0264	0.0244	0.0131	25.2359	7.177	0.0262	0.0123	0.0141	0.0263	0.0243	0.0131
01_grassWildFlowers	3_Hybrid	3	Gen2_Mut0_ID4	23.1891	9.7347	0.0238	0.0092	0.0233	0.1164	0.1354	0.0152	23.1997	9.6846	0.0236	0.0092	0.0233	0.1165	0.1355	0.0152
01_grassWildFlowers	3_Hybrid	3	Gen2_Mut0_ID6	7.4995	2.4161	0.0087	0.0053	0.004	0.0097	0.0176	0.0081	7.5016	2.4264	0.0088	0.0053	0.004	0.0097	0.0177	0.0081
01_grassWildFlowers	3_Hybrid	3	Gen3_Mut0_ID0	22.3952	5.7234	0.0168	0.0158	0.016	0.0258	0.0435	0.0131	22.4145	5.7152	0.0167	0.0158	0.016	0.0259	0.0437	0.0132
01_grassWildFlowers	3_Hybrid	3	Gen3_Mut0_ID1	8.9298	4.531	0.0165	0.0082	0.0082	0.0298	0.0443	0.012	8.9577	4.3358	0.0158	0.008	0.008	0.029	0.0435	0.012
01_grassWildFlowers	3_Hybrid	3	Gen3_Mut0_ID2	22.0984	8.8244	0.0273	0.0094	0.0171	0.0646	0.1079	0.0565	22.1137	8.7741	0.0271	0.0094	0.0171	0.0647	0.1082	0.0566
01_grassWildFlowers	3_Hybrid	3	Gen3_Mut0_ID3	23.3303	8.1022	0.0245	0.0153	0.0219	0.0597	0.053	0.0147	23.3068	8.0763	0.0243	0.0153	0.0219	0.06	0.0533	0.0146
01_grassWildFlowers	3_Hybrid	3	Gen3_Mut0_IDR3	37.0822	12.8295	0.0387	0.0274	0.0325	0.1416	0.2203	0.0836	37.1096	12.8116	0.0386	0.0273	0.0325	0.1418	0.2205	0.0837
01_grassWildFlowers	3_Hybrid	3	Gen3_Mut0_IDR2	23.5268	8.8837	0.0248	0.015	0.0221	0.0982	0.1319	0.0407	23.5005	8.8782	0.0248	0.015	0.0222	0.0984	0.1322	0.0409
01_grassWildFlowers	3_Hybrid	3	Gen3_Mut0_IDR1	34.4773	11.8302	0.0362	0.0204	0.0233	0.082	0.1061	0.034	36.7158	8.5886	0.0254	0.0162	0.0188	0.0609	0.0716	0.0216
01_grassWildFlowers	3_Hybrid	3	Gen3_Mut0_IDR0	29.2432	10.2262	0.0303	0.0205	0.0242	0.09	0.122	0.0291	28.9211	10.0313	0.0293	0.0202	0.0244	0.0911	0.1233	0.0297
01_grassWildFlowers	3_Hybrid	3	Gen3_Mut0_ID8	25.1705	10.8079	0.0345	0.017	0.026	0.0795	0.1206	0.0433	25.4518	9.1826	0.0262	0.0162	0.0264	0.0765	0.1143	0.0406
01_grassWildFlowers	3_Hybrid	3	Gen3_Mut0_ID9	17.0103	5.994	0.0187	0.0139	0.0184	0.0357	0.0434	0.0202	17.162	5.9574	0.0183	0.014	0.0187	0.0376	0.0466	0.0211
01_grassWildFlowers	3_Hybrid	3	Gen3_Mut0_ID10	18.5651	6.8839	0.02	0.0158	0.0166	0.0605	0.0734	0.0231	18.5653	6.879	0.02	0.0158	0.0166	0.0605	0.0734	0.0231
01_grassWildFlowers	3_Hybrid	3	Gen3_Mut0_ID11	10.1376	5.3143	0.0161	0.0101	0.0133	0.0492	0.0571	0.0066	10.1444	5.2674	0.0159	0.01	0.0132	0.0492	0.0571	0.0066
01_grassWildFlowers	3_Hybrid	4	Gen3_Mut0_ID9	17.0103	5.994	0.0187	0.0139	0.0184	0.0357	0.0434	0.0202	17.162	5.9574	0.0183	0.014	0.0187	0.0376	0.0466	0.0211
01_grassWildFlowers	3_Hybrid	4	Gen2_Mut0_ID7	15.9849	5.4503	0.0147	0.0121	0.0181	0.0394	0.0725	0.0365	16.66	4.8026	0.0124	0.012	0.018	0.0349	0.0614	0.0301
01_grassWildFlowers	3_Hybrid	4	Gen3_Mut0_IDR3	37.0822	12.8295	0.0387	0.0274	0.0325	0.1416	0.2203	0.0836	37.1096	12.8116	0.0386	0.0273	0.0325	0.1418	0.2205	0.0837
01_grassWildFlowers	3_Hybrid	4	Gen2_Mut0_ID0	27.5564	8.7621	0.0248	0.018	0.0245	0.0737	0.0931	0.0225	27.4176	8.5749	0.0233	0.018	0.025	0.0764	0.0965	0.023
01_grassWildFlowers	3_Hybrid	4	Gen3_Mut0_IDR2	23.5268	8.8837	0.0248	0.015	0.0221	0.0982	0.1319	0.0407	23.5005	8.8782	0.0248	0.015	0.0222	0.0984	0.1322	0.0409
01_grassWildFlowers	3_Hybrid	4	Gen2_Mut0_ID3	23.9627	5.2647	0.0193	0.0111	0.0109	0.0086	0.0134	0.0051	24.0463	4.8938	0.0178	0.0109	0.0109	0.0088	0.014	0.0051
01_grassWildFlowers	3_Hybrid	4	Gen2_Mut0_ID6	7.4995	2.4161	0.0087	0.0053	0.004	0.0097	0.0176	0.0081	7.5016	2.4264	0.0088	0.0053	0.004	0.0097	0.0177	0.0081
01_grassWildFlowers	3_Hybrid	4	Gen0_Mut0_ID0	28.2259	9.4217	0.0159	0.0146	0.0352	0.1232	0.183	0.0541	27.7454	9.5432	0.0176	0.015	0.0352	0.1208	0.1768	0.0507
01_grassWildFlowers	3_Hybrid	4	Gen3_Mut0_IDR1	34.4773	11.8302	0.0362	0.0204	0.0233	0.082	0.1061	0.034	36.7158	8.5886	0.0254	0.0162	0.0188	0.0609	0.0716	0.0216
01_grassWildFlowers	3_Hybrid	4	Gen3_Mut0_ID11	10.1376	5.3143	0.0161	0.0101	0.0133	0.0492	0.0571	0.0066	10.1444	5.2674	0.0159	0.01	0.0132	0.0492	0.0571	0.0066
01_grassWildFlowers	3_Hybrid	4	Gen3_Mut0_ID2	22.0984	8.8244	0.0273	0.0094	0.0171	0.0646	0.1079	0.0565	22.1137	8.7741	0.0271	0.0094	0.0171	0.0647	0.1082	0.0566
01_grassWildFlowers	3_Hybrid	4	Gen3_Mut0_ID1	8.9298	4.531	0.0165	0.0082	0.0082	0.0298	0.0443	0.012	8.9577	4.3358	0.0158	0.008	0.008	0.029	0.0435	0.012
01_grassWildFlowers	3_Hybrid	4	Gen4_Mut0_ID0	33.9322	8.0448	0.0217	0.0149	0.0216	0.097	0.1262	0.0148	33.9551	7.9512	0.0213	0.0148	0.0215	0.0967	0.1259	0.0147
01_grassWildFlowers	3_Hybrid	4	Gen4_Mut0_ID1	8.6162	9.0644	0.036	0.0153	0.0172	0.0522	0.1155	0.0629	11.0698	6.6014	0.0251	0.0133	0.016	0.0473	0.1051	0.0558
01_grassWildFlowers	3_Hybrid	4	Gen4_Mut0_ID2	19.0089	3.9222	0.0087	0.0075	0.0121	0.0452	0.0604	0.0126	19.0174	3.9161	0.0087	0.0075	0.0121	0.0452	0.0603	0.0127
01_grassWildFlowers	3_Hybrid	4	Gen4_Mut0_ID3	30.0947	9.3453	0.0326	0.0146	0.0202	0.0548	0.1131	0.0519	30.0804	9.6538	0.0338	0.0149	0.0204	0.0556	0.114	0.0524
01_grassWildFlowers	3_Hybrid	4	Gen4_Mut0_IDR3	24.0153	3.6653	0.0112	0.0107	0.017	0.0479	0.1137	0.0661	24.0558	3.5986	0.011	0.0106	0.0169	0.0477	0.1135	0.0658
01_grassWildFlowers	3_Hybrid	4	Gen4_Mut0_IDR2	26.2014	10.7877	0.0164	0.0167	0.043	0.1696	0.2395	0.0555	26.1536	10.746	0.0162	0.0166	0.0429	0.1692	0.2391	0.0555
01_grassWildFlowers	3_Hybrid	4	Gen4_Mut0_IDR1	25.2647	7.1653	0.0261	0.0123	0.0142	0.0264	0.0244	0.0131	25.2359	7.177	0.0262	0.0123	0.0141	0.0263	0.0243	0.0131
01_grassWildFlowers	3_Hybrid	4	Gen4_Mut0_IDR0	23.1891	9.7347	0.0238	0.0092	0.0233	0.1164	0.1354	0.0152	23.1997	9.6846	0.0236	0.0092	0.0233	0.1165	0.1355	0.0152
01_grassWildFlowers	3_Hybrid	4	Gen4_Mut0_ID8	11.0373	7.5959	0.0132	0.0148	0.0235	0.089	0.1184	0.0379	11.2495	7.2749	0.0118	0.0143	0.0233	0.0869	0.1164	0.0368
01_grassWildFlowers	3_Hybrid	4	Gen4_Mut0_ID9	15.3285	2.4455	0.0074	0.0068	0.0076	0.0102	0.0129	0.0079	15.4116	2.4783	0.0076	0.0068	0.0076	0.0102	0.0132	0.0082
01_grassWildFlowers	3_Hybrid	4	Gen4_Mut0_ID10	16.4691	5.5618	0.0179	0.0107	0.0118	0.0517	0.0683	0.0086	16.551	5.004	0.0155	0.0104	0.0117	0.0506	0.0667	0.0084
01_grassWildFlowers	3_Hybrid	4	Gen4_Mut0_ID11	15.0483	3.63	0.0126	0.0073	0.0066	0.0192	0.0309	0.0181	15.0315	3.4593	0.0121	0.0072	0.0066	0.0191	0.0304	0.0179
01_grassWildFlowers	3_Hybrid	5	Gen3_Mut0_IDR3	37.0822	12.8295	0.0387	0.0274	0.0325	0.1416	0.2203	0.0836	37.1096	12.8116	0.0386	0.0273	0.0325	0.1418	0.2205	0.0837
01_grassWildFlowers	3_Hybrid	5	Gen4_Mut0_ID10	16.4691	5.5618	0.0179	0.0107	0.0118	0.0517	0.0683	0.0086	16.551	5.004	0.0155	0.0104	0.0117	0.0506	0.0667	0.0084
01_grassWildFlowers	3_Hybrid	5	Gen4_Mut0_ID0	33.9322	8.0448	0.0217	0.0149	0.0216	0.097	0.1262	0.0148	33.9551	7.9512	0.0213	0.0148	0.0215	0.0967	0.1259	0.0147
01_grassWildFlowers	3_Hybrid	5	Gen2_Mut0_ID7	15.9849	5.4503	0.0147	0.0121	0.0181	0.0394	0.0725	0.0365	16.66	4.8026	0.0124	0.012	0.018	0.0349	0.0614	0.0301
01_grassWildFlowers	3_Hybrid	5	Gen4_Mut0_ID9	15.3285	2.4455	0.0074	0.0068	0.0076	0.0102	0.0129	0.0079	15.4116	2.4783	0.0076	0.0068	0.0076	0.0102	0.0132	0.0082
01_grassWildFlowers	3_Hybrid	5	Gen3_Mut0_ID1	8.9298	4.531	0.0165	0.0082	0.0082	0.0298	0.0443	0.012	8.9577	4.3358	0.0158	0.008	0.008	0.029	0.0435	0.012
01_grassWildFlowers	3_Hybrid	5	Gen4_Mut0_ID2	19.0089	3.9222	0.0087	0.0075	0.0121	0.0452	0.0604	0.0126	19.0174	3.9161	0.0087	0.0075	0.0121	0.0452	0.0603	0.0127
01_grassWildFlowers	3_Hybrid	5	Gen3_Mut0_ID9	17.0103	5.994	0.0187	0.0139	0.0184	0.0357	0.0434	0.0202	17.162	5.9574	0.0183	0.014	0.0187	0.0376	0.0466	0.0211
01_grassWildFlowers	3_Hybrid	5	Gen2_Mut0_ID3	23.9627	5.2647	0.0193	0.0111	0.0109	0.0086	0.0134	0.0051	24.0463	4.8938	0.0178	0.0109	0.0109	0.0088	0.014	0.0051
01_grassWildFlowers	3_Hybrid	5	Gen3_Mut0_ID2	22.0984	8.8244	0.0273	0.0094	0.0171	0.0646	0.1079	0.0565	22.1137	8.7741	0.0271	0.0094	0.0171	0.0647	0.1082	0.0566
01_grassWildFlowers	3_Hybrid	5	Gen4_Mut0_ID11	15.0483	3.63	0.0126	0.0073	0.0066	0.0192	0.0309	0.0181	15.0315	3.4593	0.0121	0.0072	0.0066	0.0191	0.0304	0.0179
01_grassWildFlowers	3_Hybrid	5	Gen4_Mut0_ID1	8.6162	9.0644	0.036	0.0153	0.0172	0.0522	0.1155	0.0629	11.0698	6.6014	0.0251	0.0133	0.016	0.0473	0.1051	0.0558
01_grassWildFlowers	3_Hybrid	5	Gen5_Mut0_ID0	12.9175	12.972	0.0457	0.0125	0.0145	0.0571	0.131	0.0689	12.7974	8.8148	0.0302	0.0116	0.0138	0.0506	0.1252	0.0667
01_grassWildFlowers	3_Hybrid	5	Gen5_Mut0_ID1	21.5052	9.9168	0.0323	0.0162	0.022	0.0635	0.0937	0.0424	21.5599	9.8768	0.032	0.0161	0.0221	0.0638	0.0945	0.0429
01_grassWildFlowers	3_Hybrid	5	Gen5_Mut0_IDR3	7.4995	2.4161	0.0087	0.0053	0.004	0.0097	0.0176	0.0081	7.5016	2.4264	0.0088	0.0053	0.004	0.0097	0.0177	0.0081
01_grassWildFlowers	3_Hybrid	5	Gen5_Mut0_IDR2	28.2259	9.4217	0.0159	0.0146	0.0352	0.1232	0.183	0.0541	27.7454	9.5432	0.0176	0.015	0.0352	0.1208	0.1768	0.0507
01_grassWildFlowers	3_Hybrid	5	Gen5_Mut0_IDR1	34.4773	11.8302	0.0362	0.0204	0.0233	0.082	0.1061	0.034	36.7158	8.5886	0.0254	0.0162	0.0188	0.0609	0.0716	0.0216
01_grassWildFlowers	3_Hybrid	5	Gen5_Mut0_IDR0	10.1376	5.3143	0.0161	0.0101	0.0133	0.0492	0.0571	0.0066	10.1444	5.2674	0.0159	0.01	0.0132	0.0492	0.0571	0.0066
01_grassWildFlowers	3_Hybrid	5	Gen5_Mut0_ID6	32.0642	14.5317	0.0357	0.0186	0.0381	0.1821	0.2087	0.0311	32.0917	14.5214	0.0355	0.0186	0.0382	0.1825	0.2091	0.0311
01_grassWildFlowers	3_Hybrid	5	Gen5_Mut0_ID7	20.0537	6.4136	0.0186	0.016	0.0167	0.0425	0.0382	0.0042	20.3019	6.2708	0.0176	0.0161	0.0174	0.0458	0.0427	0.0048
01_grassWildFlowers	3_Hybrid	5	Gen5_Mut0_ID8	15.7578	2.4644	0.0087	0.0053	0.0056	0.0171	0.0301	0.0102	15.8055	2.4248	0.0085	0.0053	0.0056	0.017	0.0299	0.01
01_grassWildFlowers	3_Hybrid	5	Gen5_Mut0_ID9	12.875	4.6362	0.0147	0.0106	0.0153	0.036	0.0322	0.0044	12.9999	4.0213	0.0112	0.0105	0.0149	0.0348	0.0305	0.0053
01_grassWildFlowers	3_Hybrid	5	Gen5_Mut0_ID10	17.5743	3.589	0.0099	0.0086	0.0097	0.0259	0.0418	0.0257	18.3751	4.1742	0.0131	0.0097	0.0103	0.0268	0.0544	0.0329
01_grassWildFlowers	3_Hybrid	5	Gen5_Mut0_ID11	19.7796	5.4317	0.0166	0.0085	0.0122	0.0303	0.0564	0.0324	20.0306	5.8384	0.018	0.0088	0.0128	0.0324	0.061	0.035
01_grassWildFlowers	3_Hybrid	6	Gen4_Mut0_ID1	8.6162	9.0644	0.036	0.0153	0.0172	0.0522	0.1155	0.0629	11.0698	6.6014	0.0251	0.0133	0.016	0.0473	0.1051	0.0558
01_grassWildFlowers	3_Hybrid	6	Gen5_Mut0_ID6	32.0642	14.5317	0.0357	0.0186	0.0381	0.1821	0.2087	0.0311	32.0917	14.5214	0.0355	0.0186	0.0382	0.1825	0.2091	0.0311
01_grassWildFlowers	3_Hybrid	6	Gen5_Mut0_IDR3	7.4995	2.4161	0.0087	0.0053	0.004	0.0097	0.0176	0.0081	7.5016	2.4264	0.0088	0.0053	0.004	0.0097	0.0177	0.0081
01_grassWildFlowers	3_Hybrid	6	Gen5_Mut0_ID10	17.5743	3.589	0.0099	0.0086	0.0097	0.0259	0.0418	0.0257	18.3751	4.1742	0.0131	0.0097	0.0103	0.0268	0.0544	0.0329
01_grassWildFlowers	3_Hybrid	6	Gen4_Mut0_ID11	15.0483	3.63	0.0126	0.0073	0.0066	0.0192	0.0309	0.0181	15.0315	3.4593	0.0121	0.0072	0.0066	0.0191	0.0304	0.0179
01_grassWildFlowers	3_Hybrid	6	Gen5_Mut0_ID11	19.7796	5.4317	0.0166	0.0085	0.0122	0.0303	0.0564	0.0324	20.0306	5.8384	0.018	0.0088	0.0128	0.0324	0.061	0.035
01_grassWildFlowers	3_Hybrid	6	Gen5_Mut0_IDR1	34.4773	11.8302	0.0362	0.0204	0.0233	0.082	0.1061	0.034	36.7158	8.5886	0.0254	0.0162	0.0188	0.0609	0.0716	0.0216
01_grassWildFlowers	3_Hybrid	6	Gen5_Mut0_ID0	12.9175	12.972	0.0457	0.0125	0.0145	0.0571	0.131	0.0689	12.7974	8.8148	0.0302	0.0116	0.0138	0.0506	0.1252	0.0667
01_grassWildFlowers	3_Hybrid	6	Gen2_Mut0_ID3	23.9627	5.2647	0.0193	0.0111	0.0109	0.0086	0.0134	0.0051	24.0463	4.8938	0.0178	0.0109	0.0109	0.0088	0.014	0.0051
01_grassWildFlowers	3_Hybrid	6	Gen2_Mut0_ID7	15.9849	5.4503	0.0147	0.0121	0.0181	0.0394	0.0725	0.0365	16.66	4.8026	0.0124	0.012	0.018	0.0349	0.0614	0.0301
01_grassWildFlowers	3_Hybrid	6	Gen5_Mut0_ID7	20.0537	6.4136	0.0186	0.016	0.0167	0.0425	0.0382	0.0042	20.3019	6.2708	0.0176	0.0161	0.0174	0.0458	0.0427	0.0048
01_grassWildFlowers	3_Hybrid	6	Gen3_Mut0_ID2	22.0984	8.8244	0.0273	0.0094	0.0171	0.0646	0.1079	0.0565	22.1137	8.7741	0.0271	0.0094	0.0171	0.0647	0.1082	0.0566
01_grassWildFlowers	3_Hybrid	6	Gen6_Mut0_ID0	16.4622	2.9266	0.0086	0.0065	0.0076	0.0232	0.0474	0.0157	16.5267	2.8967	0.0085	0.0065	0.0076	0.0237	0.0481	0.0159
01_grassWildFlowers	3_Hybrid	6	Gen6_Mut0_ID1	32.2284	6.8674	0.0199	0.0129	0.0182	0.0488	0.0792	0.043	32.2453	6.9656	0.0204	0.0129	0.0182	0.0489	0.0797	0.0433
01_grassWildFlowers	3_Hybrid	6	Gen6_Mut0_ID2	24.6409	6.6292	0.0206	0.0126	0.0139	0.041	0.0603	0.0347	25.2048	6.0888	0.0187	0.012	0.0142	0.043	0.0621	0.0345
01_grassWildFlowers	3_Hybrid	6	Gen6_Mut0_ID3	32.3888	9.7874	0.0287	0.0184	0.0185	0.0617	0.1336	0.0607	33.7198	7.9885	0.0225	0.0169	0.0176	0.0506	0.113	0.0537
01_grassWildFlowers	3_Hybrid	6	Gen6_Mut0_ID4	10.2557	9.0634	0.031	0.0161	0.0171	0.0513	0.0516	0.0134	10.1923	6.5169	0.0205	0.0138	0.0162	0.0472	0.053	0.0124
01_grassWildFlowers	3_Hybrid	6	Gen6_Mut0_ID5	13.202	3.5809	0.0112	0.0102	0.0108	0.0193	0.0235	0.0076	13.2079	3.583	0.0112	0.0102	0.0108	0.0193	0.0235	0.0076
01_grassWildFlowers	3_Hybrid	6	Gen6_Mut0_ID6	16.7374	4.3843	0.0139	0.009	0.0088	0.0185	0.0251	0.0137	16.946	4.1033	0.0132	0.0098	0.0097	0.0238	0.0389	0.0227
01_grassWildFlowers	3_Hybrid	6	Gen6_Mut0_ID7	12.9029	12.7955	0.0473	0.0148	0.016	0.0605	0.0694	0.007	12.9398	8.8035	0.0305	0.0117	0.0158	0.0653	0.0741	0.0066
01_grassWildFlowers	3_Hybrid	6	Gen6_Mut0_IDR1	19.0089	3.9222	0.0087	0.0075	0.0121	0.0452	0.0604	0.0126	19.0174	3.9161	0.0087	0.0075	0.0121	0.0452	0.0603	0.0127
01_grassWildFlowers	3_Hybrid	6	Gen6_Mut0_IDR0	17.0103	5.994	0.0187	0.0139	0.0184	0.0357	0.0434	0.0202	17.162	5.9574	0.0183	0.014	0.0187	0.0376	0.0466	0.0211
01_grassWildFlowers	3_Hybrid	6	Gen6_Mut0_ID10	30.9417	8.2339	0.0174	0.0153	0.0286	0.1024	0.1575	0.0495	31.0016	8.4131	0.0182	0.0154	0.0287	0.1033	0.1586	0.0498
01_grassWildFlowers	3_Hybrid	6	Gen6_Mut0_ID11	19.4262	2.06	0.0067	0.0049	0.0048	0.0134	0.0217	0.0082	19.4261	2.0166	0.0065	0.0049	0.0049	0.0134	0.0217	0.0082
01_grassWildFlowers	3_Hybrid	7	Gen6_Mut0_ID6	16.7374	4.3843	0.0139	0.009	0.0088	0.0185	0.0251	0.0137	16.946	4.1033	0.0132	0.0098	0.0097	0.0238	0.0389	0.0227
01_grassWildFlowers	3_Hybrid	7	Gen6_Mut0_ID4	10.2557	9.0634	0.031	0.0161	0.0171	0.0513	0.0516	0.0134	10.1923	6.5169	0.0205	0.0138	0.0162	0.0472	0.053	0.0124
01_grassWildFlowers	3_Hybrid	7	Gen5_Mut0_ID6	32.0642	14.5317	0.0357	0.0186	0.0381	0.1821	0.2087	0.0311	32.0917	14.5214	0.0355	0.0186	0.0382	0.1825	0.2091	0.0311
01_grassWildFlowers	3_Hybrid	7	Gen6_Mut0_ID2	24.6409	6.6292	0.0206	0.0126	0.0139	0.041	0.0603	0.0347	25.2048	6.0888	0.0187	0.012	0.0142	0.043	0.0621	0.0345
01_grassWildFlowers	3_Hybrid	7	Gen6_Mut0_ID1	32.2284	6.8674	0.0199	0.0129	0.0182	0.0488	0.0792	0.043	32.2453	6.9656	0.0204	0.0129	0.0182	0.0489	0.0797	0.0433
01_grassWildFlowers	3_Hybrid	7	Gen6_Mut0_ID7	12.9029	12.7955	0.0473	0.0148	0.016	0.0605	0.0694	0.007	12.9398	8.8035	0.0305	0.0117	0.0158	0.0653	0.0741	0.0066
01_grassWildFlowers	3_Hybrid	7	Gen6_Mut0_ID0	16.4622	2.9266	0.0086	0.0065	0.0076	0.0232	0.0474	0.0157	16.5267	2.8967	0.0085	0.0065	0.0076	0.0237	0.0481	0.0159
01_grassWildFlowers	3_Hybrid	7	Gen2_Mut0_ID3	23.9627	5.2647	0.0193	0.0111	0.0109	0.0086	0.0134	0.0051	24.0463	4.8938	0.0178	0.0109	0.0109	0.0088	0.014	0.0051
01_grassWildFlowers	3_Hybrid	7	Gen5_Mut0_IDR1	34.4773	11.8302	0.0362	0.0204	0.0233	0.082	0.1061	0.034	36.7158	8.5886	0.0254	0.0162	0.0188	0.0609	0.0716	0.0216
01_grassWildFlowers	3_Hybrid	7	Gen5_Mut0_ID0	12.9175	12.972	0.0457	0.0125	0.0145	0.0571	0.131	0.0689	12.7974	8.8148	0.0302	0.0116	0.0138	0.0506	0.1252	0.0667
01_grassWildFlowers	3_Hybrid	7	Gen4_Mut0_ID1	8.6162	9.0644	0.036	0.0153	0.0172	0.0522	0.1155	0.0629	11.0698	6.6014	0.0251	0.0133	0.016	0.0473	0.1051	0.0558
01_grassWildFlowers	3_Hybrid	7	Gen4_Mut0_ID11	15.0483	3.63	0.0126	0.0073	0.0066	0.0192	0.0309	0.0181	15.0315	3.4593	0.0121	0.0072	0.0066	0.0191	0.0304	0.0179
01_grassWildFlowers	3_Hybrid	7	Gen7_Mut0_ID0	9.9427	6.1536	0.0187	0.0102	0.0146	0.0419	0.0897	0.0478	9.9869	5.7494	0.0171	0.0102	0.0146	0.0413	0.0895	0.0476
01_grassWildFlowers	3_Hybrid	7	Gen7_Mut0_ID1	16.6717	7.4901	0.0196	0.0121	0.0176	0.0661	0.0686	0.0072	16.5866	5.8975	0.0133	0.0112	0.0174	0.0643	0.0669	0.0066
01_grassWildFlowers	3_Hybrid	7	Gen7_Mut0_ID2	7.1255	7.1459	0.0267	0.0123	0.0135	0.0414	0.1027	0.0518	9.027	4.703	0.0169	0.0093	0.0116	0.0328	0.0832	0.0443
01_grassWildFlowers	3_Hybrid	7	Gen7_Mut0_ID3	12.3805	12.2697	0.0405	0.0177	0.0206	0.0779	0.0831	0.0175	13.8247	9.8554	0.03	0.0151	0.0225	0.0858	0.093	0.0209
01_grassWildFlowers	3_Hybrid	7	Gen7_Mut0_ID4	20.8988	7.8222	0.022	0.0124	0.017	0.0572	0.0873	0.0384	20.5558	7.2754	0.0192	0.0122	0.0172	0.0599	0.0921	0.0401
01_grassWildFlowers	3_Hybrid	7	Gen7_Mut0_ID5	36.169	5.3148	0.0178	0.0099	0.01	0.0181	0.0171	0.0074	37.6593	5.776	0.0204	0.0112	0.0112	0.0206	0.0201	0.0078
01_grassWildFlowers	3_Hybrid	7	Gen7_Mut0_ID6	30.8946	7.7574	0.0275	0.0176	0.0155	0.0185	0.0375	0.02	31.0139	7.6574	0.0271	0.0174	0.0154	0.0184	0.0366	0.0195
01_grassWildFlowers	3_Hybrid	7	Gen7_Mut0_ID7	15.3041	6.1075	0.0192	0.0077	0.0098	0.0257	0.0425	0.0048	18.1677	2.9007	0.0081	0.0064	0.0076	0.027	0.0525	0.0163
01_grassWildFlowers	3_Hybrid	7	Gen7_Mut0_ID8	17.2609	3.4604	0.0107	0.0058	0.0066	0.0151	0.0124	0.0035	16.829	1.9353	0.0052	0.005	0.0069	0.0101	0.0044	0.0026
01_grassWildFlowers	3_Hybrid	7	Gen7_Mut0_IDR2	15.9849	5.4503	0.0147	0.0121	0.0181	0.0394	0.0725	0.0365	16.66	4.8026	0.0124	0.012	0.018	0.0349	0.0614	0.0301
01_grassWildFlowers	3_Hybrid	7	Gen7_Mut0_IDR1	20.0537	6.4136	0.0186	0.016	0.0167	0.0425	0.0382	0.0042	20.3019	6.2708	0.0176	0.0161	0.0174	0.0458	0.0427	0.0048
01_grassWildFlowers	3_Hybrid	7	Gen7_Mut0_IDR0	22.0984	8.8244	0.0273	0.0094	0.0171	0.0646	0.1079	0.0565	22.1137	8.7741	0.0271	0.0094	0.0171	0.0647	0.1082	0.0566
01_grassWildFlowers	3_Hybrid	8	Gen7_Mut0_ID6	30.8946	7.7574	0.0275	0.0176	0.0155	0.0185	0.0375	0.02	31.0139	7.6574	0.0271	0.0174	0.0154	0.0184	0.0366	0.0195
01_grassWildFlowers	3_Hybrid	8	Gen6_Mut0_ID0	16.4622	2.9266	0.0086	0.0065	0.0076	0.0232	0.0474	0.0157	16.5267	2.8967	0.0085	0.0065	0.0076	0.0237	0.0481	0.0159
01_grassWildFlowers	3_Hybrid	8	Gen7_Mut0_ID2	7.1255	7.1459	0.0267	0.0123	0.0135	0.0414	0.1027	0.0518	9.027	4.703	0.0169	0.0093	0.0116	0.0328	0.0832	0.0443
01_grassWildFlowers	3_Hybrid	8	Gen7_Mut0_ID3	12.3805	12.2697	0.0405	0.0177	0.0206	0.0779	0.0831	0.0175	13.8247	9.8554	0.03	0.0151	0.0225	0.0858	0.093	0.0209
01_grassWildFlowers	3_Hybrid	8	Gen7_Mut0_IDR0	22.0984	8.8244	0.0273	0.0094	0.0171	0.0646	0.1079	0.0565	22.1137	8.7741	0.0271	0.0094	0.0171	0.0647	0.1082	0.0566
01_grassWildFlowers	3_Hybrid	8	Gen7_Mut0_ID4	20.8988	7.8222	0.022	0.0124	0.017	0.0572	0.0873	0.0384	20.5558	7.2754	0.0192	0.0122	0.0172	0.0599	0.0921	0.0401
01_grassWildFlowers	3_Hybrid	8	Gen4_Mut0_ID1	8.6162	9.0644	0.036	0.0153	0.0172	0.0522	0.1155	0.0629	11.0698	6.6014	0.0251	0.0133	0.016	0.0473	0.1051	0.0558
01_grassWildFlowers	3_Hybrid	8	Gen7_Mut0_IDR1	20.0537	6.4136	0.0186	0.016	0.0167	0.0425	0.0382	0.0042	20.3019	6.2708	0.0176	0.0161	0.0174	0.0458	0.0427	0.0048
01_grassWildFlowers	3_Hybrid	8	Gen7_Mut0_ID8	17.2609	3.4604	0.0107	0.0058	0.0066	0.0151	0.0124	0.0035	16.829	1.9353	0.0052	0.005	0.0069	0.0101	0.0044	0.0026
01_grassWildFlowers	3_Hybrid	8	Gen7_Mut0_IDR2	15.9849	5.4503	0.0147	0.0121	0.0181	0.0394	0.0725	0.0365	16.66	4.8026	0.0124	0.012	0.018	0.0349	0.0614	0.0301
01_grassWildFlowers	3_Hybrid	8	Gen7_Mut0_ID0	9.9427	6.1536	0.0187	0.0102	0.0146	0.0419	0.0897	0.0478	9.9869	5.7494	0.0171	0.0102	0.0146	0.0413	0.0895	0.0476
01_grassWildFlowers	3_Hybrid	8	Gen6_Mut0_ID4	10.2557	9.0634	0.031	0.0161	0.0171	0.0513	0.0516	0.0134	10.1923	6.5169	0.0205	0.0138	0.0162	0.0472	0.053	0.0124
01_grassWildFlowers	3_Hybrid	8	Gen8_Mut0_ID0	12.1608	11.7241	0.0326	0.0226	0.0286	0.0858	0.1138	0.0558	12.8251	10.5274	0.027	0.0209	0.0281	0.0851	0.1175	0.0571
01_grassWildFlowers	3_Hybrid	8	Gen8_Mut0_ID1	9.2291	8.3618	0.031	0.0098	0.0097	0.0256	0.0472	0.0215	10.2951	4.9919	0.0182	0.0095	0.0108	0.019	0.028	0.0128
01_grassWildFlowers	3_Hybrid	8	Gen8_Mut0_IDR3	23.9627	5.2647	0.0193	0.0111	0.0109	0.0086	0.0134	0.0051	24.0463	4.8938	0.0178	0.0109	0.0109	0.0088	0.014	0.0051
01_grassWildFlowers	3_Hybrid	8	Gen8_Mut0_IDR2	34.4773	11.8302	0.0362	0.0204	0.0233	0.082	0.1061	0.034	36.7158	8.5886	0.0254	0.0162	0.0188	0.0609	0.0716	0.0216
01_grassWildFlowers	3_Hybrid	8	Gen8_Mut0_IDR1	12.9175	12.972	0.0457	0.0125	0.0145	0.0571	0.131	0.0689	12.7974	8.8148	0.0302	0.0116	0.0138	0.0506	0.1252	0.0667
01_grassWildFlowers	3_Hybrid	8	Gen8_Mut0_IDR0	15.0483	3.63	0.0126	0.0073	0.0066	0.0192	0.0309	0.0181	15.0315	3.4593	0.0121	0.0072	0.0066	0.0191	0.0304	0.0179
01_grassWildFlowers	3_Hybrid	8	Gen8_Mut0_ID6	21.9578	11.899	0.0392	0.0125	0.0223	0.0692	0.1491	0.0805	21.5675	10.4665	0.0339	0.0112	0.0212	0.0678	0.1467	0.0793
01_grassWildFlowers	3_Hybrid	8	Gen8_Mut0_ID7	19.1615	4.0832	0.0088	0.0099	0.0126	0.0342	0.054	0.0294	19.1636	4.1092	0.0089	0.0099	0.0127	0.0344	0.0543	0.0295
01_grassWildFlowers	3_Hybrid	8	Gen8_Mut0_ID8	7.68	8.8811	0.0292	0.0136	0.02	0.0714	0.1173	0.0398	7.069	4.2084	0.0144	0.0118	0.0172	0.0534	0.0764	0.0316
01_grassWildFlowers	3_Hybrid	8	Gen8_Mut0_ID9	19.947	4.1926	0.0123	0.008	0.0127	0.0403	0.0589	0.011	20.0447	4.2039	0.0123	0.008	0.0127	0.0407	0.0594	0.0111
01_grassWildFlowers	3_Hybrid	8	Gen8_Mut0_ID10	26.1074	9.8026	0.0296	0.0181	0.0299	0.0888	0.1403	0.0543	26.2613	10.0192	0.0307	0.0183	0.0301	0.0892	0.1413	0.0551
01_grassWildFlowers	3_Hybrid	8	Gen8_Mut0_ID11	18.2077	10.1252	0.0362	0.0107	0.01	0.0389	0.0455	0.0129	17.5148	7.2189	0.0246	0.0096	0.0108	0.0386	0.0521	0.0185
01_grassWildFlowers	3_Hybrid	9	Gen6_Mut0_ID0	16.4622	2.9266	0.0086	0.0065	0.0076	0.0232	0.0474	0.0157	16.5267	2.8967	0.0085	0.0065	0.0076	0.0237	0.0481	0.0159
01_grassWildFlowers	3_Hybrid	9	Gen8_Mut0_ID6	21.9578	11.899	0.0392	0.0125	0.0223	0.0692	0.1491	0.0805	21.5675	10.4665	0.0339	0.0112	0.0212	0.0678	0.1467	0.0793
01_grassWildFlowers	3_Hybrid	9	Gen7_Mut0_ID3	12.3805	12.2697	0.0405	0.0177	0.0206	0.0779	0.0831	0.0175	13.8247	9.8554	0.03	0.0151	0.0225	0.0858	0.093	0.0209
01_grassWildFlowers	3_Hybrid	9	Gen8_Mut0_ID0	12.1608	11.7241	0.0326	0.0226	0.0286	0.0858	0.1138	0.0558	12.8251	10.5274	0.027	0.0209	0.0281	0.0851	0.1175	0.0571
01_grassWildFlowers	3_Hybrid	9	Gen7_Mut0_ID8	17.2609	3.4604	0.0107	0.0058	0.0066	0.0151	0.0124	0.0035	16.829	1.9353	0.0052	0.005	0.0069	0.0101	0.0044	0.0026
01_grassWildFlowers	3_Hybrid	9	Gen4_Mut0_ID1	8.6162	9.0644	0.036	0.0153	0.0172	0.0522	0.1155	0.0629	11.0698	6.6014	0.0251	0.0133	0.016	0.0473	0.1051	0.0558
01_grassWildFlowers	3_Hybrid	9	Gen8_Mut0_ID1	9.2291	8.3618	0.031	0.0098	0.0097	0.0256	0.0472	0.0215	10.2951	4.9919	0.0182	0.0095	0.0108	0.019	0.028	0.0128
01_grassWildFlowers	3_Hybrid	9	Gen8_Mut0_ID9	19.947	4.1926	0.0123	0.008	0.0127	0.0403	0.0589	0.011	20.0447	4.2039	0.0123	0.008	0.0127	0.0407	0.0594	0.0111
01_grassWildFlowers	3_Hybrid	9	Gen8_Mut0_IDR1	12.9175	12.972	0.0457	0.0125	0.0145	0.0571	0.131	0.0689	12.7974	8.8148	0.0302	0.0116	0.0138	0.0506	0.1252	0.0667
01_grassWildFlowers	3_Hybrid	9	Gen7_Mut0_IDR0	22.0984	8.8244	0.0273	0.0094	0.0171	0.0646	0.1079	0.0565	22.1137	8.7741	0.0271	0.0094	0.0171	0.0647	0.1082	0.0566
01_grassWildFlowers	3_Hybrid	9	Gen8_Mut0_IDR0	15.0483	3.63	0.0126	0.0073	0.0066	0.0192	0.0309	0.0181	15.0315	3.4593	0.0121	0.0072	0.0066	0.0191	0.0304	0.0179
01_grassWildFlowers	3_Hybrid	9	Gen8_Mut0_ID8	7.68	8.8811	0.0292	0.0136	0.02	0.0714	0.1173	0.0398	7.069	4.2084	0.0144	0.0118	0.0172	0.0534	0.0764	0.0316
01_grassWildFlowers	3_Hybrid	9	Gen9_Mut0_ID0	7.8138	7.6931	0.0267	0.0116	0.0128	0.0525	0.1018	0.0536	9.2083	4.8207	0.0158	0.0114	0.0134	0.0454	0.0847	0.0444
01_grassWildFlowers	3_Hybrid	9	Gen9_Mut0_ID1	10.408	11.3345	0.0401	0.0129	0.0115	0.0458	0.0491	0.0321	9.1187	5.5004	0.0185	0.0097	0.0115	0.0354	0.0362	0.0204
01_grassWildFlowers	3_Hybrid	9	Gen9_Mut0_ID2	15.176	4.3613	0.016	0.0072	0.0063	0.0161	0.0361	0.0138	15.2921	4.2828	0.0157	0.0072	0.0063	0.0162	0.0362	0.0139
01_grassWildFlowers	3_Hybrid	9	Gen9_Mut0_ID3	20.4525	5.8478	0.0198	0.0115	0.0153	0.0433	0.0425	0.0215	20.4952	5.7697	0.0195	0.0114	0.0153	0.0433	0.0426	0.0214
01_grassWildFlowers	3_Hybrid	9	Gen9_Mut0_ID4	15.1905	7.5534	0.0241	0.0152	0.0188	0.0393	0.044	0.0033	14.3401	4.9695	0.0105	0.0135	0.0183	0.0436	0.0528	0.0063
01_grassWildFlowers	3_Hybrid	9	Gen9_Mut0_ID5	28.6173	6.9511	0.0198	0.0113	0.0195	0.0753	0.1221	0.043	28.6404	6.9235	0.0197	0.0113	0.0195	0.0752	0.1222	0.043
01_grassWildFlowers	3_Hybrid	9	Gen9_Mut0_ID6	9.3117	4.346	0.0141	0.0051	0.0074	0.029	0.0395	0.0059	9.4475	2.7195	0.0074	0.0043	0.0074	0.0272	0.0367	0.0046
01_grassWildFlowers	3_Hybrid	9	Gen9_Mut0_ID7	31.2183	6.4667	0.0197	0.0096	0.0096	0.022	0.0212	0.0049	33.2069	6.2925	0.0231	0.0101	0.0114	0.0268	0.0303	0.0058
01_grassWildFlowers	3_Hybrid	9	Gen9_Mut0_ID8	10.7987	11.6512	0.0449	0.018	0.017	0.055	0.1269	0.0659	12.9657	8.4015	0.0314	0.0151	0.0156	0.0496	0.1155	0.0592
01_grassWildFlowers	3_Hybrid	9	Gen9_Mut0_ID9	9.6381	8.9525	0.0307	0.0131	0.0137	0.0452	0.0396	0.0053	11.3662	6.9607	0.0224	0.0114	0.0157	0.0533	0.0509	0.0088
01_grassWildFlowers	3_Hybrid	9	Gen9_Mut0_ID10	19.663	6.0017	0.0185	0.0101	0.0154	0.0502	0.0533	0.0056	19.8103	5.8248	0.0177	0.01	0.0153	0.05	0.0534	0.0057
01_grassWildFlowers	3_Hybrid	9	Gen9_Mut0_ID11	6.163	5.2368	0.0167	0.0091	0.0124	0.0391	0.0597	0.0312	8.4504	3.7741	0.011	0.0103	0.0117	0.0249	0.0407	0.0233
01_grassWildFlowers	3_Hybrid	10	Gen9_Mut0_ID8	10.7987	11.6512	0.0449	0.018	0.017	0.055	0.1269	0.0659	12.9657	8.4015	0.0314	0.0151	0.0156	0.0496	0.1155	0.0592
01_grassWildFlowers	3_Hybrid	10	Gen9_Mut0_ID7	31.2183	6.4667	0.0197	0.0096	0.0096	0.022	0.0212	0.0049	33.2069	6.2925	0.0231	0.0101	0.0114	0.0268	0.0303	0.0058
01_grassWildFlowers	3_Hybrid	10	Gen8_Mut0_ID0	12.1608	11.7241	0.0326	0.0226	0.0286	0.0858	0.1138	0.0558	12.8251	10.5274	0.027	0.0209	0.0281	0.0851	0.1175	0.0571
01_grassWildFlowers	3_Hybrid	10	Gen9_Mut0_ID9	9.6381	8.9525	0.0307	0.0131	0.0137	0.0452	0.0396	0.0053	11.3662	6.9607	0.0224	0.0114	0.0157	0.0533	0.0509	0.0088
01_grassWildFlowers	3_Hybrid	10	Gen8_Mut0_IDR1	12.9175	12.972	0.0457	0.0125	0.0145	0.0571	0.131	0.0689	12.7974	8.8148	0.0302	0.0116	0.0138	0.0506	0.1252	0.0667
01_grassWildFlowers	3_Hybrid	10	Gen9_Mut0_ID6	9.3117	4.346	0.0141	0.0051	0.0074	0.029	0.0395	0.0059	9.4475	2.7195	0.0074	0.0043	0.0074	0.0272	0.0367	0.0046
01_grassWildFlowers	3_Hybrid	10	Gen7_Mut0_IDR0	22.0984	8.8244	0.0273	0.0094	0.0171	0.0646	0.1079	0.0565	22.1137	8.7741	0.0271	0.0094	0.0171	0.0647	0.1082	0.0566
01_grassWildFlowers	3_Hybrid	10	Gen8_Mut0_ID6	21.9578	11.899	0.0392	0.0125	0.0223	0.0692	0.1491	0.0805	21.5675	10.4665	0.0339	0.0112	0.0212	0.0678	0.1467	0.0793
01_grassWildFlowers	3_Hybrid	10	Gen9_Mut0_ID3	20.4525	5.8478	0.0198	0.0115	0.0153	0.0433	0.0425	0.0215	20.4952	5.7697	0.0195	0.0114	0.0153	0.0433	0.0426	0.0214
01_grassWildFlowers	3_Hybrid	10	Gen9_Mut0_ID4	15.1905	7.5534	0.0241	0.0152	0.0188	0.0393	0.044	0.0033	14.3401	4.9695	0.0105	0.0135	0.0183	0.0436	0.0528	0.0063
01_grassWildFlowers	3_Hybrid	10	Gen6_Mut0_ID0	16.4622	2.9266	0.0086	0.0065	0.0076	0.0232	0.0474	0.0157	16.5267	2.8967	0.0085	0.0065	0.0076	0.0237	0.0481	0.0159
01_grassWildFlowers	3_Hybrid	10	Gen8_Mut0_ID8	7.68	8.8811	0.0292	0.0136	0.02	0.0714	0.1173	0.0398	7.069	4.2084	0.0144	0.0118	0.0172	0.0534	0.0764	0.0316
01_grassWildFlowers	3_Hybrid	10	Gen10_Mut0_ID0	27.3293	8.4354	0.0275	0.0137	0.019	0.0503	0.0639	0.0094	27.3505	8.3529	0.0272	0.0136	0.019	0.0503	0.0639	0.0094
01_grassWildFlowers	3_Hybrid	10	Gen10_Mut0_ID1	16.2913	9.1186	0.0299	0.0099	0.0104	0.0346	0.0673	0.0307	14.2398	5.216	0.0154	0.0084	0.0097	0.0366	0.072	0.0372
01_grassWildFlowers	3_Hybrid	10	Gen10_Mut0_ID2	12.1817	4.4548	0.015	0.0083	0.0103	0.0217	0.0222	0.0024	12.2338	4.1942	0.014	0.0082	0.0104	0.0215	0.022	0.0024
01_grassWildFlowers	3_Hybrid	10	Gen10_Mut0_ID3	14.669	9.4506	0.0359	0.0154	0.0163	0.0361	0.0754	0.0413	18.9987	5.7872	0.0204	0.0122	0.014	0.0301	0.0459	0.0243
01_grassWildFlowers	3_Hybrid	10	Gen10_Mut0_ID4	18.3317	4.5851	0.0074	0.0082	0.0168	0.0603	0.0828	0.0259	17.673	5.6236	0.0155	0.0093	0.016	0.0545	0.0727	0.0202
01_grassWildFlowers	3_Hybrid	10	Gen10_Mut0_IDR2	9.2291	8.3618	0.031	0.0098	0.0097	0.0256	0.0472	0.0215	10.2951	4.9919	0.0182	0.0095	0.0108	0.019	0.028	0.0128
01_grassWildFlowers	3_Hybrid	10	Gen10_Mut0_IDR1	19.947	4.1926	0.0123	0.008	0.0127	0.0403	0.0589	0.011	20.0447	4.2039	0.0123	0.008	0.0127	0.0407	0.0594	0.0111
01_grassWildFlowers	3_Hybrid	10	Gen10_Mut0_IDR0	15.0483	3.63	0.0126	0.0073	0.0066	0.0192	0.0309	0.0181	15.0315	3.4593	0.0121	0.0072	0.0066	0.0191	0.0304	0.0179
01_grassWildFlowers	3_Hybrid	10	Gen10_Mut0_ID8	14.2875	10.3673	0.0384	0.0117	0.0065	0.0141	0.0176	0.0057	13.0106	3.6824	0.0134	0.0059	0.0056	0.0107	0.0173	0.0111
01_grassWildFlowers	3_Hybrid	10	Gen10_Mut0_ID9	8.8703	6.9786	0.0243	0.0122	0.0143	0.0532	0.0862	0.0224	9.5591	6.3784	0.0214	0.0126	0.0144	0.0527	0.0848	0.0204
01_grassWildFlowers	3_Hybrid	10	Gen10_Mut0_ID10	13.2409	14.0774	0.0494	0.0125	0.0172	0.0641	0.1454	0.0688	11.6163	8.2718	0.03	0.01	0.0139	0.0488	0.1247	0.0622
01_grassWildFlowers	3_Hybrid	10	Gen10_Mut0_ID11	31.52	12.7111	0.0426	0.0138	0.018	0.0672	0.0796	0.0183	31.664	8.2942	0.027	0.0128	0.0177	0.0614	0.0737	0.0235
01_grassWildFlowers	3_Hybrid	11	Gen10_Mut0_ID1	16.2913	9.1186	0.0299	0.0099	0.0104	0.0346	0.0673	0.0307	14.2398	5.216	0.0154	0.0084	0.0097	0.0366	0.072	0.0372
01_grassWildFlowers	3_Hybrid	11	Gen8_Mut0_IDR1	12.9175	12.972	0.0457	0.0125	0.0145	0.0571	0.131	0.0689	12.7974	8.8148	0.0302	0.0116	0.0138	0.0506	0.1252	0.0667
01_grassWildFlowers	3_Hybrid	11	Gen9_Mut0_ID4	15.1905	7.5534	0.0241	0.0152	0.0188	0.0393	0.044	0.0033	14.3401	4.9695	0.0105	0.0135	0.0183	0.0436	0.0528	0.0063
01_grassWildFlowers	3_Hybrid	11	Gen10_Mut0_ID8	14.2875	10.3673	0.0384	0.0117	0.0065	0.0141	0.0176	0.0057	13.0106	3.6824	0.0134	0.0059	0.0056	0.0107	0.0173	0.0111
01_grassWildFlowers	3_Hybrid	11	Gen9_Mut0_ID8	10.7987	11.6512	0.0449	0.018	0.017	0.055	0.1269	0.0659	12.9657	8.4015	0.0314	0.0151	0.0156	0.0496	0.1155	0.0592
01_grassWildFlowers	3_Hybrid	11	Gen10_Mut0_ID10	13.2409	14.0774	0.0494	0.0125	0.0172	0.0641	0.1454	0.0688	11.6163	8.2718	0.03	0.01	0.0139	0.0488	0.1247	0.0622
01_grassWildFlowers	3_Hybrid	11	Gen8_Mut0_ID0	12.1608	11.7241	0.0326	0.0226	0.0286	0.0858	0.1138	0.0558	12.8251	10.5274	0.027	0.0209	0.0281	0.0851	0.1175	0.0571
01_grassWildFlowers	3_Hybrid	11	Gen10_Mut0_ID9	8.8703	6.9786	0.0243	0.0122	0.0143	0.0532	0.0862	0.0224	9.5591	6.3784	0.0214	0.0126	0.0144	0.0527	0.0848	0.0204
01_grassWildFlowers	3_Hybrid	11	Gen10_Mut0_ID11	31.52	12.7111	0.0426	0.0138	0.018	0.0672	0.0796	0.0183	31.664	8.2942	0.027	0.0128	0.0177	0.0614	0.0737	0.0235
01_grassWildFlowers	3_Hybrid	11	Gen9_Mut0_ID3	20.4525	5.8478	0.0198	0.0115	0.0153	0.0433	0.0425	0.0215	20.4952	5.7697	0.0195	0.0114	0.0153	0.0433	0.0426	0.0214
01_grassWildFlowers	3_Hybrid	11	Gen9_Mut0_ID9	9.6381	8.9525	0.0307	0.0131	0.0137	0.0452	0.0396	0.0053	11.3662	6.9607	0.0224	0.0114	0.0157	0.0533	0.0509	0.0088
01_grassWildFlowers	3_Hybrid	11	Gen10_Mut0_IDR1	19.947	4.1926	0.0123	0.008	0.0127	0.0403	0.0589	0.011	20.0447	4.2039	0.0123	0.008	0.0127	0.0407	0.0594	0.0111
01_grassWildFlowers	3_Hybrid	11	Gen11_Mut0_ID0	13.3073	6.9796	0.0268	0.0107	0.0094	0.0245	0.027	0.0143	19.3859	3.2975	0.0106	0.0083	0.0075	0.0125	0.0268	0.004
01_grassWildFlowers	3_Hybrid	11	Gen11_Mut0_ID1	14.4724	7.5913	0.0266	0.0162	0.0175	0.0409	0.062	0.0344	14.5665	7.4769	0.026	0.0161	0.0175	0.0408	0.0615	0.034
01_grassWildFlowers	3_Hybrid	11	Gen11_Mut0_ID2	18.262	13.5122	0.0483	0.014	0.0175	0.0672	0.0673	0.0144	16.2402	7.6117	0.0255	0.0112	0.0182	0.0644	0.0559	0.0101
01_grassWildFlowers	3_Hybrid	11	Gen11_Mut0_ID3	9.5647	8.0866	0.0288	0.0114	0.0103	0.0328	0.0718	0.0363	11.0785	5.7141	0.0187	0.0096	0.0103	0.0376	0.0761	0.0392
01_grassWildFlowers	3_Hybrid	11	Gen11_Mut0_ID4	21.4065	5.7086	0.0184	0.0121	0.0127	0.0425	0.0517	0.0097	21.5268	5.5975	0.018	0.0121	0.0127	0.0421	0.0514	0.0097
01_grassWildFlowers	3_Hybrid	11	Gen11_Mut0_ID5	15.1142	12.6822	0.0425	0.0149	0.0206	0.0687	0.1115	0.0427	15.0694	9.5957	0.0299	0.0128	0.0198	0.0682	0.1029	0.0378
01_grassWildFlowers	3_Hybrid	11	Gen11_Mut0_IDR3	22.0984	8.8244	0.0273	0.0094	0.0171	0.0646	0.1079	0.0565	22.1137	8.7741	0.0271	0.0094	0.0171	0.0647	0.1082	0.0566
01_grassWildFlowers	3_Hybrid	11	Gen11_Mut0_IDR2	21.9578	11.899	0.0392	0.0125	0.0223	0.0692	0.1491	0.0805	21.5675	10.4665	0.0339	0.0112	0.0212	0.0678	0.1467	0.0793
01_grassWildFlowers	3_Hybrid	11	Gen11_Mut0_IDR1	16.4622	2.9266	0.0086	0.0065	0.0076	0.0232	0.0474	0.0157	16.5267	2.8967	0.0085	0.0065	0.0076	0.0237	0.0481	0.0159
01_grassWildFlowers	3_Hybrid	11	Gen11_Mut0_IDR0	7.68	8.8811	0.0292	0.0136	0.02	0.0714	0.1173	0.0398	7.069	4.2084	0.0144	0.0118	0.0172	0.0534	0.0764	0.0316
01_grassWildFlowers	3_Hybrid	11	Gen11_Mut0_ID10	14.3955	3.2628	0.0108	0.0071	0.0068	0.0108	0.0268	0.0062	15.4268	3.0165	0.0097	0.0074	0.0072	0.012	0.0289	0.0056
01_grassWildFlowers	3_Hybrid	11	Gen11_Mut0_ID11	18.1712	7.5262	0.0278	0.0135	0.0136	0.0204	0.0355	0.0123	18.3475	7.3512	0.027	0.0134	0.0137	0.0205	0.0345	0.0117
01_grassWildFlowers	3_Hybrid	12	Gen11_Mut0_ID1	14.4724	7.5913	0.0266	0.0162	0.0175	0.0409	0.062	0.0344	14.5665	7.4769	0.026	0.0161	0.0175	0.0408	0.0615	0.034
01_grassWildFlowers	3_Hybrid	12	Gen11_Mut0_ID4	21.4065	5.7086	0.0184	0.0121	0.0127	0.0425	0.0517	0.0097	21.5268	5.5975	0.018	0.0121	0.0127	0.0421	0.0514	0.0097
01_grassWildFlowers	3_Hybrid	12	Gen9_Mut0_ID4	15.1905	7.5534	0.0241	0.0152	0.0188	0.0393	0.044	0.0033	14.3401	4.9695	0.0105	0.0135	0.0183	0.0436	0.0528	0.0063
01_grassWildFlowers	3_Hybrid	12	Gen9_Mut0_ID3	20.4525	5.8478	0.0198	0.0115	0.0153	0.0433	0.0425	0.0215	20.4952	5.7697	0.0195	0.0114	0.0153	0.0433	0.0426	0.0214
01_grassWildFlowers	3_Hybrid	12	Gen11_Mut0_IDR1	16.4622	2.9266	0.0086	0.0065	0.0076	0.0232	0.0474	0.0157	16.5267	2.8967	0.0085	0.0065	0.0076	0.0237	0.0481	0.0159
01_grassWildFlowers	3_Hybrid	12	Gen11_Mut0_IDR0	7.68	8.8811	0.0292	0.0136	0.02	0.0714	0.1173	0.0398	7.069	4.2084	0.0144	0.0118	0.0172	0.0534	0.0764	0.0316
01_grassWildFlowers	3_Hybrid	12	Gen11_Mut0_ID11	18.1712	7.5262	0.0278	0.0135	0.0136	0.0204	0.0355	0.0123	18.3475	7.3512	0.027	0.0134	0.0137	0.0205	0.0345	0.0117
01_grassWildFlowers	3_Hybrid	12	Gen11_Mut0_IDR3	22.0984	8.8244	0.0273	0.0094	0.0171	0.0646	0.1079	0.0565	22.1137	8.7741	0.0271	0.0094	0.0171	0.0647	0.1082	0.0566
01_grassWildFlowers	3_Hybrid	12	Gen11_Mut0_ID5	15.1142	12.6822	0.0425	0.0149	0.0206	0.0687	0.1115	0.0427	15.0694	9.5957	0.0299	0.0128	0.0198	0.0682	0.1029	0.0378
01_grassWildFlowers	3_Hybrid	12	Gen11_Mut0_ID10	14.3955	3.2628	0.0108	0.0071	0.0068	0.0108	0.0268	0.0062	15.4268	3.0165	0.0097	0.0074	0.0072	0.012	0.0289	0.0056
01_grassWildFlowers	3_Hybrid	12	Gen8_Mut0_ID0	12.1608	11.7241	0.0326	0.0226	0.0286	0.0858	0.1138	0.0558	12.8251	10.5274	0.027	0.0209	0.0281	0.0851	0.1175	0.0571
01_grassWildFlowers	3_Hybrid	12	Gen10_Mut0_ID9	8.8703	6.9786	0.0243	0.0122	0.0143	0.0532	0.0862	0.0224	9.5591	6.3784	0.0214	0.0126	0.0144	0.0527	0.0848	0.0204
01_grassWildFlowers	3_Hybrid	12	Gen12_Mut0_ID0	13.5613	4.1672	0.0133	0.0098	0.009	0.0103	0.0235	0.0063	14.7829	3.7398	0.011	0.0106	0.01	0.0109	0.023	0.0058
01_grassWildFlowers	3_Hybrid	12	Gen12_Mut0_ID1	10.3474	7.4778	0.0246	0.0101	0.017	0.0532	0.062	0.0106	10.9867	6.9007	0.0219	0.0098	0.0172	0.055	0.0657	0.0119
01_grassWildFlowers	3_Hybrid	12	Gen12_Mut0_ID2	9.0586	9.6231	0.0336	0.0153	0.015	0.0426	0.0645	0.0294	9.7062	7.4633	0.0247	0.0136	0.0155	0.0409	0.0611	0.0264
01_grassWildFlowers	3_Hybrid	12	Gen12_Mut0_IDR2	31.52	12.7111	0.0426	0.0138	0.018	0.0672	0.0796	0.0183	31.664	8.2942	0.027	0.0128	0.0177	0.0614	0.0737	0.0235
01_grassWildFlowers	3_Hybrid	12	Gen12_Mut0_IDR1	9.6381	8.9525	0.0307	0.0131	0.0137	0.0452	0.0396	0.0053	11.3662	6.9607	0.0224	0.0114	0.0157	0.0533	0.0509	0.0088
01_grassWildFlowers	3_Hybrid	12	Gen12_Mut0_IDR0	19.947	4.1926	0.0123	0.008	0.0127	0.0403	0.0589	0.011	20.0447	4.2039	0.0123	0.008	0.0127	0.0407	0.0594	0.0111
01_grassWildFlowers	3_Hybrid	12	Gen12_Mut0_ID6	16.9986	5.0355	0.0183	0.0115	0.0105	0.0146	0.0235	0.0109	16.9812	4.9818	0.018	0.0114	0.0105	0.0146	0.0234	0.0108
01_grassWildFlowers	3_Hybrid	12	Gen12_Mut0_ID7	19.0408	5.097	0.0132	0.0158	0.0165	0.0223	0.0389	0.0118	20.2602	6.0874	0.0174	0.0168	0.0182	0.0229	0.0534	0.0226
01_grassWildFlowers	3_Hybrid	12	Gen12_Mut0_ID8	20.8306	5.411	0.0149	0.0137	0.0186	0.0411	0.0345	0.0039	20.9636	5.4429	0.015	0.0137	0.0186	0.041	0.0346	0.0039
01_grassWildFlowers	3_Hybrid	12	Gen12_Mut0_ID9	14.3473	9.9041	0.0374	0.0153	0.0133	0.0313	0.0716	0.039	14.4128	9.7693	0.0368	0.0152	0.0133	0.0313	0.0714	0.0388
01_grassWildFlowers	3_Hybrid	12	Gen12_Mut0_ID10	15.1849	3.6799	0.0098	0.0081	0.0119	0.0327	0.0433	0.0147	17.0166	4.123	0.0123	0.0086	0.0125	0.0313	0.0521	0.0222
01_grassWildFlowers	3_Hybrid	12	Gen12_Mut0_ID11	12.0947	6.8865	0.0206	0.0102	0.0155	0.0672	0.0837	0.0238	12.1758	6.7255	0.0198	0.0102	0.0157	0.0679	0.0845	0.0238
01_grassWildFlowers	3_Hybrid	13	Gen12_Mut0_ID10	15.1849	3.6799	0.0098	0.0081	0.0119	0.0327	0.0433	0.0147	17.0166	4.123	0.0123	0.0086	0.0125	0.0313	0.0521	0.0222
01_grassWildFlowers	3_Hybrid	13	Gen12_Mut0_ID9	14.3473	9.9041	0.0374	0.0153	0.0133	0.0313	0.0716	0.039	14.4128	9.7693	0.0368	0.0152	0.0133	0.0313	0.0714	0.0388
01_grassWildFlowers	3_Hybrid	13	Gen12_Mut0_ID0	13.5613	4.1672	0.0133	0.0098	0.009	0.0103	0.0235	0.0063	14.7829	3.7398	0.011	0.0106	0.01	0.0109	0.023	0.0058
01_grassWildFlowers	3_Hybrid	13	Gen11_Mut0_IDR0	7.68	8.8811	0.0292	0.0136	0.02	0.0714	0.1173	0.0398	7.069	4.2084	0.0144	0.0118	0.0172	0.0534	0.0764	0.0316
01_grassWildFlowers	3_Hybrid	13	Gen12_Mut0_ID8	20.8306	5.411	0.0149	0.0137	0.0186	0.0411	0.0345	0.0039	20.9636	5.4429	0.015	0.0137	0.0186	0.041	0.0346	0.0039
01_grassWildFlowers	3_Hybrid	13	Gen12_Mut0_ID6	16.9986	5.0355	0.0183	0.0115	0.0105	0.0146	0.0235	0.0109	16.9812	4.9818	0.018	0.0114	0.0105	0.0146	0.0234	0.0108
01_grassWildFlowers	3_Hybrid	13	Gen12_Mut0_ID2	9.0586	9.6231	0.0336	0.0153	0.015	0.0426	0.0645	0.0294	9.7062	7.4633	0.0247	0.0136	0.0155	0.0409	0.0611	0.0264
01_grassWildFlowers	3_Hybrid	13	Gen12_Mut0_ID7	19.0408	5.097	0.0132	0.0158	0.0165	0.0223	0.0389	0.0118	20.2602	6.0874	0.0174	0.0168	0.0182	0.0229	0.0534	0.0226
01_grassWildFlowers	3_Hybrid	13	Gen11_Mut0_ID10	14.3955	3.2628	0.0108	0.0071	0.0068	0.0108	0.0268	0.0062	15.4268	3.0165	0.0097	0.0074	0.0072	0.012	0.0289	0.0056
01_grassWildFlowers	3_Hybrid	13	Gen12_Mut0_ID11	12.0947	6.8865	0.0206	0.0102	0.0155	0.0672	0.0837	0.0238	12.1758	6.7255	0.0198	0.0102	0.0157	0.0679	0.0845	0.0238
01_grassWildFlowers	3_Hybrid	13	Gen11_Mut0_ID11	18.1712	7.5262	0.0278	0.0135	0.0136	0.0204	0.0355	0.0123	18.3475	7.3512	0.027	0.0134	0.0137	0.0205	0.0345	0.0117
01_grassWildFlowers	3_Hybrid	13	Gen9_Mut0_ID3	20.4525	5.8478	0.0198	0.0115	0.0153	0.0433	0.0425	0.0215	20.4952	5.7697	0.0195	0.0114	0.0153	0.0433	0.0426	0.0214
01_grassWildFlowers	3_Hybrid	13	Gen13_Mut0_ID0	16.1807	5.7354	0.0161	0.014	0.0169	0.0467	0.0776	0.0142	16.2824	5.7122	0.0159	0.014	0.017	0.0468	0.0785	0.0143
01_grassWildFlowers	3_Hybrid	13	Gen13_Mut0_ID1	21.8082	5.0033	0.016	0.0117	0.0129	0.0323	0.039	0.0046	21.856	4.9767	0.0159	0.0117	0.0129	0.0324	0.0391	0.0047
01_grassWildFlowers	3_Hybrid	13	Gen13_Mut0_ID2	16.2813	9.539	0.033	0.0146	0.0212	0.0687	0.0871	0.0108	16.3789	9.4029	0.0323	0.0145	0.0211	0.0688	0.0872	0.0108
01_grassWildFlowers	3_Hybrid	13	Gen13_Mut0_ID3	15.3293	10.6445	0.0377	0.0161	0.0199	0.0712	0.0912	0.0175	15.399	10.5129	0.0371	0.016	0.0199	0.0712	0.0913	0.0175
01_grassWildFlowers	3_Hybrid	13	Gen13_Mut0_IDR3	22.0984	8.8244	0.0273	0.0094	0.0171	0.0646	0.1079	0.0565	22.1137	8.7741	0.0271	0.0094	0.0171	0.0647	0.1082	0.0566
01_grassWildFlowers	3_Hybrid	13	Gen13_Mut0_IDR2	15.1142	12.6822	0.0425	0.0149	0.0206	0.0687	0.1115	0.0427	15.0694	9.5957	0.0299	0.0128	0.0198	0.0682	0.1029	0.0378
01_grassWildFlowers	3_Hybrid	13	Gen13_Mut0_IDR1	12.1608	11.7241	0.0326	0.0226	0.0286	0.0858	0.1138	0.0558	12.8251	10.5274	0.027	0.0209	0.0281	0.0851	0.1175	0.0571
01_grassWildFlowers	3_Hybrid	13	Gen13_Mut0_IDR0	8.8703	6.9786	0.0243	0.0122	0.0143	0.0532	0.0862	0.0224	9.5591	6.3784	0.0214	0.0126	0.0144	0.0527	0.0848	0.0204
01_grassWildFlowers	3_Hybrid	13	Gen13_Mut0_ID8	10.5133	11.3827	0.0397	0.019	0.0198	0.0611	0.1472	0.0716	10.8945	8.9013	0.03	0.0168	0.0196	0.0609	0.1429	0.0696
01_grassWildFlowers	3_Hybrid	13	Gen13_Mut0_ID9	6.3657	6.928	0.0236	0.0094	0.0094	0.0257	0.0468	0.0273	5.6382	2.5618	0.0081	0.0076	0.0087	0.0174	0.0241	0.0147
01_grassWildFlowers	3_Hybrid	13	Gen13_Mut0_ID10	18.4385	4.6543	0.0134	0.0101	0.0165	0.0344	0.0382	0.0098	18.5841	4.6888	0.0135	0.0101	0.0165	0.0343	0.0385	0.0098
01_grassWildFlowers	3_Hybrid	13	Gen13_Mut0_ID11	17.0974	6.2453	0.0216	0.0102	0.0125	0.0255	0.0621	0.0322	18.1544	5.2624	0.0172	0.0104	0.0131	0.0285	0.0616	0.0306
01_grassWildFlowers	3_Hybrid	14	Gen12_Mut0_ID6	16.9986	5.0355	0.0183	0.0115	0.0105	0.0146	0.0235	0.0109	16.9812	4.9818	0.018	0.0114	0.0105	0.0146	0.0234	0.0108
01_grassWildFlowers	3_Hybrid	14	Gen9_Mut0_ID3	20.4525	5.8478	0.0198	0.0115	0.0153	0.0433	0.0425	0.0215	20.4952	5.7697	0.0195	0.0114	0.0153	0.0433	0.0426	0.0214
01_grassWildFlowers	3_Hybrid	14	Gen13_Mut0_ID8	10.5133	11.3827	0.0397	0.019	0.0198	0.0611	0.1472	0.0716	10.8945	8.9013	0.03	0.0168	0.0196	0.0609	0.1429	0.0696
01_grassWildFlowers	3_Hybrid	14	Gen13_Mut0_IDR1	12.1608	11.7241	0.0326	0.0226	0.0286	0.0858	0.1138	0.0558	12.8251	10.5274	0.027	0.0209	0.0281	0.0851	0.1175	0.0571
01_grassWildFlowers	3_Hybrid	14	Gen12_Mut0_ID8	20.8306	5.411	0.0149	0.0137	0.0186	0.0411	0.0345	0.0039	20.9636	5.4429	0.015	0.0137	0.0186	0.041	0.0346	0.0039
01_grassWildFlowers	3_Hybrid	14	Gen12_Mut0_ID10	15.1849	3.6799	0.0098	0.0081	0.0119	0.0327	0.0433	0.0147	17.0166	4.123	0.0123	0.0086	0.0125	0.0313	0.0521	0.0222
01_grassWildFlowers	3_Hybrid	14	Gen12_Mut0_ID11	12.0947	6.8865	0.0206	0.0102	0.0155	0.0672	0.0837	0.0238	12.1758	6.7255	0.0198	0.0102	0.0157	0.0679	0.0845	0.0238
01_grassWildFlowers	3_Hybrid	14	Gen11_Mut0_IDR0	7.68	8.8811	0.0292	0.0136	0.02	0.0714	0.1173	0.0398	7.069	4.2084	0.0144	0.0118	0.0172	0.0534	0.0764	0.0316
01_grassWildFlowers	3_Hybrid	14	Gen12_Mut0_ID9	14.3473	9.9041	0.0374	0.0153	0.0133	0.0313	0.0716	0.039	14.4128	9.7693	0.0368	0.0152	0.0133	0.0313	0.0714	0.0388
01_grassWildFlowers	3_Hybrid	14	Gen12_Mut0_ID0	13.5613	4.1672	0.0133	0.0098	0.009	0.0103	0.0235	0.0063	14.7829	3.7398	0.011	0.0106	0.01	0.0109	0.023	0.0058
01_grassWildFlowers	3_Hybrid	14	Gen13_Mut0_IDR3	22.0984	8.8244	0.0273	0.0094	0.0171	0.0646	0.1079	0.0565	22.1137	8.7741	0.0271	0.0094	0.0171	0.0647	0.1082	0.0566
01_grassWildFlowers	3_Hybrid	14	Gen12_Mut0_ID2	9.0586	9.6231	0.0336	0.0153	0.015	0.0426	0.0645	0.0294	9.7062	7.4633	0.0247	0.0136	0.0155	0.0409	0.0611	0.0264
01_grassWildFlowers	3_Hybrid	14	Gen14_Mut0_ID0	14.7598	11.4449	0.0379	0.0183	0.0235	0.0949	0.1	0.0098	14.8369	11.3256	0.0372	0.0183	0.0235	0.0953	0.1004	0.01
01_grassWildFlowers	3_Hybrid	14	Gen14_Mut0_ID1	12.3602	8.1242	0.0312	0.0117	0.0078	0.0284	0.0389	0.0086	14.9992	4.2804	0.0147	0.0099	0.0085	0.0279	0.0494	0.0158
01_grassWildFlowers	3_Hybrid	14	Gen14_Mut0_ID2	19.9149	9.8382	0.032	0.0146	0.0216	0.0726	0.109	0.0356	19.8848	9.7645	0.0317	0.0145	0.0217	0.0727	0.1093	0.0357
01_grassWildFlowers	3_Hybrid	14	Gen14_Mut0_ID3	26.7583	14.4519	0.05	0.0188	0.0306	0.0657	0.15	0.0783	29.4216	9.4522	0.0297	0.0176	0.0305	0.0675	0.1532	0.0821
01_grassWildFlowers	3_Hybrid	14	Gen14_Mut0_ID4	15.1752	6.1233	0.0213	0.0097	0.0088	0.0124	0.0078	0.0026	15.9636	5.3873	0.019	0.01	0.0094	0.012	0.0095	0.0048
01_grassWildFlowers	3_Hybrid	14	Gen14_Mut0_ID5	18.0368	6.1772	0.0185	0.0109	0.0147	0.065	0.112	0.0285	17.9879	6.0303	0.0179	0.0108	0.0147	0.065	0.1118	0.0284
01_grassWildFlowers	3_Hybrid	14	Gen14_Mut0_ID6	12.0623	6.5708	0.0233	0.0115	0.0184	0.0403	0.0564	0.0159	12.1327	6.3419	0.0224	0.0115	0.0185	0.04	0.056	0.0159
01_grassWildFlowers	3_Hybrid	14	Gen14_Mut0_IDR2	19.0408	5.097	0.0132	0.0158	0.0165	0.0223	0.0389	0.0118	20.2602	6.0874	0.0174	0.0168	0.0182	0.0229	0.0534	0.0226
01_grassWildFlowers	3_Hybrid	14	Gen14_Mut0_IDR1	14.3955	3.2628	0.0108	0.0071	0.0068	0.0108	0.0268	0.0062	15.4268	3.0165	0.0097	0.0074	0.0072	0.012	0.0289	0.0056
01_grassWildFlowers	3_Hybrid	14	Gen14_Mut0_IDR0	18.1712	7.5262	0.0278	0.0135	0.0136	0.0204	0.0355	0.0123	18.3475	7.3512	0.027	0.0134	0.0137	0.0205	0.0345	0.0117
01_grassWildFlowers	3_Hybrid	14	Gen14_Mut0_ID10	9.2813	9.5736	0.0329	0.0144	0.0166	0.0467	0.0551	0.0042	9.6356	7.165	0.0234	0.0127	0.0172	0.0413	0.0487	0.0062
01_grassWildFlowers	3_Hybrid	14	Gen14_Mut0_ID11	10.0943	11.0264	0.0388	0.0177	0.0192	0.0657	0.1073	0.0249	10.7437	8.7898	0.0296	0.0157	0.0187	0.0634	0.1027	0.0221
01_grassWildFlowers	3_Hybrid	15	Gen14_Mut0_IDR2	19.0408	5.097	0.0132	0.0158	0.0165	0.0223	0.0389	0.0118	20.2602	6.0874	0.0174	0.0168	0.0182	0.0229	0.0534	0.0226
01_grassWildFlowers	3_Hybrid	15	Gen14_Mut0_ID11	10.0943	11.0264	0.0388	0.0177	0.0192	0.0657	0.1073	0.0249	10.7437	8.7898	0.0296	0.0157	0.0187	0.0634	0.1027	0.0221
01_grassWildFlowers	3_Hybrid	15	Gen12_Mut0_ID0	13.5613	4.1672	0.0133	0.0098	0.009	0.0103	0.0235	0.0063	14.7829	3.7398	0.011	0.0106	0.01	0.0109	0.023	0.0058
01_grassWildFlowers	3_Hybrid	15	Gen14_Mut0_ID2	19.9149	9.8382	0.032	0.0146	0.0216	0.0726	0.109	0.0356	19.8848	9.7645	0.0317	0.0145	0.0217	0.0727	0.1093	0.0357
01_grassWildFlowers	3_Hybrid	15	Gen12_Mut0_ID10	15.1849	3.6799	0.0098	0.0081	0.0119	0.0327	0.0433	0.0147	17.0166	4.123	0.0123	0.0086	0.0125	0.0313	0.0521	0.0222
01_grassWildFlowers	3_Hybrid	15	Gen12_Mut0_ID11	12.0947	6.8865	0.0206	0.0102	0.0155	0.0672	0.0837	0.0238	12.1758	6.7255	0.0198	0.0102	0.0157	0.0679	0.0845	0.0238
01_grassWildFlowers	3_Hybrid	15	Gen12_Mut0_ID2	9.0586	9.6231	0.0336	0.0153	0.015	0.0426	0.0645	0.0294	9.7062	7.4633	0.0247	0.0136	0.0155	0.0409	0.0611	0.0264
01_grassWildFlowers	3_Hybrid	15	Gen14_Mut0_ID0	14.7598	11.4449	0.0379	0.0183	0.0235	0.0949	0.1	0.0098	14.8369	11.3256	0.0372	0.0183	0.0235	0.0953	0.1004	0.01
01_grassWildFlowers	3_Hybrid	15	Gen14_Mut0_ID3	26.7583	14.4519	0.05	0.0188	0.0306	0.0657	0.15	0.0783	29.4216	9.4522	0.0297	0.0176	0.0305	0.0675	0.1532	0.0821
01_grassWildFlowers	3_Hybrid	15	Gen13_Mut0_ID8	10.5133	11.3827	0.0397	0.019	0.0198	0.0611	0.1472	0.0716	10.8945	8.9013	0.03	0.0168	0.0196	0.0609	0.1429	0.0696
01_grassWildFlowers	3_Hybrid	15	Gen13_Mut0_IDR1	12.1608	11.7241	0.0326	0.0226	0.0286	0.0858	0.1138	0.0558	12.8251	10.5274	0.027	0.0209	0.0281	0.0851	0.1175	0.0571
01_grassWildFlowers	3_Hybrid	15	Gen14_Mut0_ID6	12.0623	6.5708	0.0233	0.0115	0.0184	0.0403	0.0564	0.0159	12.1327	6.3419	0.0224	0.0115	0.0185	0.04	0.056	0.0159
01_grassWildFlowers	3_Hybrid	15	Gen15_Mut0_ID0	11.6677	6.7876	0.0234	0.0145	0.0158	0.0413	0.0505	0.0237	11.8475	6.5842	0.0225	0.0145	0.016	0.0423	0.052	0.0245
01_grassWildFlowers	3_Hybrid	15	Gen15_Mut0_ID1	15.4913	10.2805	0.0369	0.0176	0.0235	0.055	0.0896	0.035	15.4906	10.1647	0.0365	0.0176	0.0235	0.0549	0.0894	0.0348
01_grassWildFlowers	3_Hybrid	15	Gen15_Mut0_ID2	18.5894	4.7251	0.0111	0.0128	0.0194	0.0285	0.0392	0.0224	19.6123	4.8771	0.0113	0.0131	0.0205	0.032	0.0426	0.025
01_grassWildFlowers	3_Hybrid	15	Gen15_Mut0_ID3	8.2274	10.5733	0.0285	0.0172	0.0287	0.0975	0.1662	0.084	8.0374	10.1567	0.0266	0.0168	0.0284	0.0967	0.1634	0.0823
01_grassWildFlowers	3_Hybrid	15	Gen15_Mut0_ID4	11.1074	11.6694	0.0414	0.0161	0.019	0.0563	0.0781	0.0103	10.93	8.4585	0.0293	0.0138	0.0189	0.0484	0.0678	0.0102
01_grassWildFlowers	3_Hybrid	15	Gen15_Mut0_ID5	8.3989	9.0441	0.0335	0.0139	0.0154	0.0599	0.0951	0.041	9.5763	7.5623	0.0263	0.0133	0.016	0.0602	0.0924	0.035
01_grassWildFlowers	3_Hybrid	15	Gen15_Mut0_ID6	20.4177	13.6002	0.0448	0.0177	0.0263	0.0552	0.0485	0.0109	24.066	9.5685	0.0259	0.0179	0.0327	0.0771	0.0857	0.0156
01_grassWildFlowers	3_Hybrid	15	Gen15_Mut0_IDR2	7.68	8.8811	0.0292	0.0136	0.02	0.0714	0.1173	0.0398	7.069	4.2084	0.0144	0.0118	0.0172	0.0534	0.0764	0.0316
01_grassWildFlowers	3_Hybrid	15	Gen15_Mut0_IDR1	14.3473	9.9041	0.0374	0.0153	0.0133	0.0313	0.0716	0.039	14.4128	9.7693	0.0368	0.0152	0.0133	0.0313	0.0714	0.0388
01_grassWildFlowers	3_Hybrid	15	Gen15_Mut0_IDR0	22.0984	8.8244	0.0273	0.0094	0.0171	0.0646	0.1079	0.0565	22.1137	8.7741	0.0271	0.0094	0.0171	0.0647	0.1082	0.0566
01_grassWildFlowers	3_Hybrid	15	Gen15_Mut0_ID10	11.937	6.7273	0.0207	0.0117	0.015	0.0543	0.0586	0.0103	12.0073	6.5677	0.0201	0.0117	0.0151	0.0549	0.0595	0.0104
01_grassWildFlowers	3_Hybrid	15	Gen15_Mut0_ID11	12.1392	6.9543	0.0227	0.0109	0.0186	0.0564	0.0915	0.0501	12.2254	6.7215	0.0217	0.0109	0.0185	0.0563	0.092	0.0501
01_grassWildFlowers	3_Hybrid	16	Gen14_Mut0_ID3	26.7583	14.4519	0.05	0.0188	0.0306	0.0657	0.15	0.0783	29.4216	9.4522	0.0297	0.0176	0.0305	0.0675	0.1532	0.0821
01_grassWildFlowers	3_Hybrid	16	Gen15_Mut0_ID2	18.5894	4.7251	0.0111	0.0128	0.0194	0.0285	0.0392	0.0224	19.6123	4.8771	0.0113	0.0131	0.0205	0.032	0.0426	0.025
01_grassWildFlowers	3_Hybrid	16	Gen15_Mut0_ID4	11.1074	11.6694	0.0414	0.0161	0.019	0.0563	0.0781	0.0103	10.93	8.4585	0.0293	0.0138	0.0189	0.0484	0.0678	0.0102
01_grassWildFlowers	3_Hybrid	16	Gen12_Mut0_ID2	9.0586	9.6231	0.0336	0.0153	0.015	0.0426	0.0645	0.0294	9.7062	7.4633	0.0247	0.0136	0.0155	0.0409	0.0611	0.0264
01_grassWildFlowers	3_Hybrid	16	Gen13_Mut0_ID8	10.5133	11.3827	0.0397	0.019	0.0198	0.0611	0.1472	0.0716	10.8945	8.9013	0.03	0.0168	0.0196	0.0609	0.1429	0.0696
01_grassWildFlowers	3_Hybrid	16	Gen12_Mut0_ID0	13.5613	4.1672	0.0133	0.0098	0.009	0.0103	0.0235	0.0063	14.7829	3.7398	0.011	0.0106	0.01	0.0109	0.023	0.0058
01_grassWildFlowers	3_Hybrid	16	Gen15_Mut0_ID1	15.4913	10.2805	0.0369	0.0176	0.0235	0.055	0.0896	0.035	15.4906	10.1647	0.0365	0.0176	0.0235	0.0549	0.0894	0.0348
01_grassWildFlowers	3_Hybrid	16	Gen15_Mut0_ID10	11.937	6.7273	0.0207	0.0117	0.015	0.0543	0.0586	0.0103	12.0073	6.5677	0.0201	0.0117	0.0151	0.0549	0.0595	0.0104
01_grassWildFlowers	3_Hybrid	16	Gen14_Mut0_IDR2	19.0408	5.097	0.0132	0.0158	0.0165	0.0223	0.0389	0.0118	20.2602	6.0874	0.0174	0.0168	0.0182	0.0229	0.0534	0.0226
01_grassWildFlowers	3_Hybrid	16	Gen13_Mut0_IDR1	12.1608	11.7241	0.0326	0.0226	0.0286	0.0858	0.1138	0.0558	12.8251	10.5274	0.027	0.0209	0.0281	0.0851	0.1175	0.0571
01_grassWildFlowers	3_Hybrid	16	Gen15_Mut0_ID5	8.3989	9.0441	0.0335	0.0139	0.0154	0.0599	0.0951	0.041	9.5763	7.5623	0.0263	0.0133	0.016	0.0602	0.0924	0.035
01_grassWildFlowers	3_Hybrid	16	Gen15_Mut0_ID0	11.6677	6.7876	0.0234	0.0145	0.0158	0.0413	0.0505	0.0237	11.8475	6.5842	0.0225	0.0145	0.016	0.0423	0.052	0.0245
01_grassWildFlowers	3_Hybrid	16	Gen16_Mut0_ID0	15.1287	11.3105	0.0344	0.0251	0.0272	0.071	0.0824	0.0129	15.3277	10.9972	0.0329	0.025	0.0275	0.0721	0.0837	0.0133
01_grassWildFlowers	3_Hybrid	16	Gen16_Mut0_ID1	9.7992	9.2206	0.0275	0.0182	0.0273	0.0939	0.152	0.0603	10.5568	8.0016	0.0211	0.0169	0.0262	0.0926	0.1496	0.0559
01_grassWildFlowers	3_Hybrid	16	Gen16_Mut0_IDR1	14.7598	11.4449	0.0379	0.0183	0.0235	0.0949	0.1	0.0098	14.8369	11.3256	0.0372	0.0183	0.0235	0.0953	0.1004	0.01
01_grassWildFlowers	3_Hybrid	16	Gen16_Mut0_IDR0	12.0623	6.5708	0.0233	0.0115	0.0184	0.0403	0.0564	0.0159	12.1327	6.3419	0.0224	0.0115	0.0185	0.04	0.056	0.0159
01_grassWildFlowers	3_Hybrid	16	Gen16_Mut0_ID4	22.0112	4.9154	0.0151	0.0108	0.0133	0.0259	0.0344	0.0098	23.4529	4.2119	0.011	0.0111	0.0141	0.028	0.0446	0.0202
01_grassWildFlowers	3_Hybrid	16	Gen16_Mut0_ID5	15.594	10.1491	0.0315	0.0157	0.0215	0.0556	0.0677	0.0344	15.5251	8.0733	0.0217	0.0156	0.0219	0.0523	0.0645	0.0314
01_grassWildFlowers	3_Hybrid	16	Gen16_Mut0_ID6	11.9363	9.7561	0.0342	0.0139	0.0164	0.0423	0.1019	0.054	11.9859	9.4477	0.0329	0.0136	0.0163	0.0424	0.1014	0.0538
01_grassWildFlowers	3_Hybrid	16	Gen16_Mut0_ID7	10.5261	9.4018	0.0286	0.0125	0.0182	0.0531	0.0547	0.0071	11.1299	6.6459	0.0176	0.013	0.0209	0.0587	0.0603	0.0066
01_grassWildFlowers	3_Hybrid	16	Gen16_Mut0_ID8	26.1364	5.9791	0.0152	0.0135	0.0213	0.0496	0.069	0.0306	26.5728	6.3136	0.0166	0.0138	0.0219	0.0509	0.071	0.0321
01_grassWildFlowers	3_Hybrid	16	Gen16_Mut0_ID9	17.9319	12.1846	0.0435	0.0172	0.0202	0.0373	0.1101	0.0544	19.4901	9.3822	0.0324	0.016	0.0199	0.0338	0.0945	0.0437
01_grassWildFlowers	3_Hybrid	16	Gen16_Mut0_ID10	13.3473	4.912	0.0112	0.0132	0.0169	0.0414	0.0449	0.0182	13.593	4.7189	0.0097	0.0132	0.017	0.0412	0.0457	0.0188
01_grassWildFlowers	3_Hybrid	16	Gen16_Mut0_ID11	26.4205	6.018	0.0177	0.0137	0.0185	0.046	0.0672	0.0187	31.2256	6.954	0.0226	0.016	0.0216	0.0424	0.0627	0.0229
01_grassWildFlowers	3_Hybrid	17	Gen12_Mut0_ID2	9.0586	9.6231	0.0336	0.0153	0.015	0.0426	0.0645	0.0294	9.7062	7.4633	0.0247	0.0136	0.0155	0.0409	0.0611	0.0264
01_grassWildFlowers	3_Hybrid	17	Gen15_Mut0_ID1	15.4913	10.2805	0.0369	0.0176	0.0235	0.055	0.0896	0.035	15.4906	10.1647	0.0365	0.0176	0.0235	0.0549	0.0894	0.0348
01_grassWildFlowers	3_Hybrid	17	Gen15_Mut0_ID10	11.937	6.7273	0.0207	0.0117	0.015	0.0543	0.0586	0.0103	12.0073	6.5677	0.0201	0.0117	0.0151	0.0549	0.0595	0.0104
01_grassWildFlowers	3_Hybrid	17	Gen15_Mut0_ID4	11.1074	11.6694	0.0414	0.0161	0.019	0.0563	0.0781	0.0103	10.93	8.4585	0.0293	0.0138	0.0189	0.0484	0.0678	0.0102
01_grassWildFlowers	3_Hybrid	17	Gen16_Mut0_ID8	26.1364	5.9791	0.0152	0.0135	0.0213	0.0496	0.069	0.0306	26.5728	6.3136	0.0166	0.0138	0.0219	0.0509	0.071	0.0321
01_grassWildFlowers	3_Hybrid	17	Gen15_Mut0_ID0	11.6677	6.7876	0.0234	0.0145	0.0158	0.0413	0.0505	0.0237	11.8475	6.5842	0.0225	0.0145	0.016	0.0423	0.052	0.0245
01_grassWildFlowers	3_Hybrid	17	Gen12_Mut0_ID0	13.5613	4.1672	0.0133	0.0098	0.009	0.0103	0.0235	0.0063	14.7829	3.7398	0.011	0.0106	0.01	0.0109	0.023	0.0058
01_grassWildFlowers	3_Hybrid	17	Gen16_Mut0_ID1	9.7992	9.2206	0.0275	0.0182	0.0273	0.0939	0.152	0.0603	10.5568	8.0016	0.0211	0.0169	0.0262	0.0926	0.1496	0.0559
01_grassWildFlowers	3_Hybrid	17	Gen16_Mut0_ID4	22.0112	4.9154	0.0151	0.0108	0.0133	0.0259	0.0344	0.0098	23.4529	4.2119	0.011	0.0111	0.0141	0.028	0.0446	0.0202
01_grassWildFlowers	3_Hybrid	17	Gen16_Mut0_ID10	13.3473	4.912	0.0112	0.0132	0.0169	0.0414	0.0449	0.0182	13.593	4.7189	0.0097	0.0132	0.017	0.0412	0.0457	0.0188
01_grassWildFlowers	3_Hybrid	17	Gen13_Mut0_ID8	10.5133	11.3827	0.0397	0.019	0.0198	0.0611	0.1472	0.0716	10.8945	8.9013	0.03	0.0168	0.0196	0.0609	0.1429	0.0696
01_grassWildFlowers	3_Hybrid	17	Gen13_Mut0_IDR1	12.1608	11.7241	0.0326	0.0226	0.0286	0.0858	0.1138	0.0558	12.8251	10.5274	0.027	0.0209	0.0281	0.0851	0.1175	0.0571
01_grassWildFlowers	3_Hybrid	17	Gen17_Mut0_ID0	10.1571	9.9751	0.0242	0.0201	0.0248	0.0964	0.1062	0.0139	10.828	8.6058	0.0176	0.0184	0.0247	0.1019	0.1121	0.0136
01_grassWildFlowers	3_Hybrid	17	Gen17_Mut0_ID1	14.8666	9.583	0.0328	0.0129	0.0152	0.0477	0.087	0.0449	14.904	9.2794	0.0317	0.0127	0.0151	0.0475	0.0874	0.0451
01_grassWildFlowers	3_Hybrid	17	Gen17_Mut0_ID2	9.5408	10.2485	0.0363	0.0172	0.0177	0.0529	0.1203	0.0559	9.4736	7.1659	0.024	0.0144	0.0172	0.0513	0.1149	0.0539
01_grassWildFlowers	3_Hybrid	17	Gen17_Mut0_ID3	23.4294	6.2085	0.0217	0.0113	0.0128	0.0199	0.0234	0.005	25.1763	3.3579	0.0069	0.0105	0.0138	0.0226	0.0304	0.0133
01_grassWildFlowers	3_Hybrid	17	Gen17_Mut0_ID4	7.5468	5.5103	0.0187	0.0101	0.0144	0.0262	0.0381	0.0162	7.687	4.8108	0.0152	0.01	0.0152	0.0265	0.0384	0.0165
01_grassWildFlowers	3_Hybrid	17	Gen17_Mut0_ID5	14.0561	9.6151	0.0358	0.0159	0.0177	0.0505	0.0661	0.0156	15.96	6.6456	0.0227	0.013	0.0172	0.047	0.0667	0.0147
01_grassWildFlowers	3_Hybrid	17	Gen17_Mut0_IDR1	19.0408	5.097	0.0132	0.0158	0.0165	0.0223	0.0389	0.0118	20.2602	6.0874	0.0174	0.0168	0.0182	0.0229	0.0534	0.0226
01_grassWildFlowers	3_Hybrid	17	Gen17_Mut0_IDR0	8.3989	9.0441	0.0335	0.0139	0.0154	0.0599	0.0951	0.041	9.5763	7.5623	0.0263	0.0133	0.016	0.0602	0.0924	0.035
01_grassWildFlowers	3_Hybrid	17	Gen17_Mut0_ID8	12.8669	10.5369	0.0355	0.0142	0.0176	0.061	0.0919	0.0431	13.5739	9.6442	0.0317	0.0139	0.0177	0.0623	0.0952	0.0443
01_grassWildFlowers	3_Hybrid	17	Gen17_Mut0_ID9	16.2859	5.1508	0.0099	0.0084	0.0179	0.0602	0.0702	0.0205	16.3437	5.1107	0.0096	0.0084	0.018	0.0605	0.0706	0.0206
01_grassWildFlowers	3_Hybrid	17	Gen17_Mut0_ID10	12.8603	12.6683	0.0423	0.0159	0.0182	0.057	0.0955	0.0509	13.755	10.519	0.0343	0.0158	0.0193	0.053	0.0888	0.0464
01_grassWildFlowers	3_Hybrid	17	Gen17_Mut0_ID11	15.0504	12.9454	0.0292	0.0216	0.0376	0.1562	0.2026	0.0655	15.0544	12.8827	0.0288	0.0215	0.0376	0.1563	0.2027	0.0656
01_grassWildFlowers	3_Hybrid	18	Gen12_Mut0_ID0	13.5613	4.1672	0.0133	0.0098	0.009	0.0103	0.0235	0.0063	14.7829	3.7398	0.011	0.0106	0.01	0.0109	0.023	0.0058
01_grassWildFlowers	3_Hybrid	18	Gen17_Mut0_ID4	7.5468	5.5103	0.0187	0.0101	0.0144	0.0262	0.0381	0.0162	7.687	4.8108	0.0152	0.01	0.0152	0.0265	0.0384	0.0165
01_grassWildFlowers	3_Hybrid	18	Gen12_Mut0_ID2	9.0586	9.6231	0.0336	0.0153	0.015	0.0426	0.0645	0.0294	9.7062	7.4633	0.0247	0.0136	0.0155	0.0409	0.0611	0.0264
01_grassWildFlowers	3_Hybrid	18	Gen17_Mut0_ID11	15.0504	12.9454	0.0292	0.0216	0.0376	0.1562	0.2026	0.0655	15.0544	12.8827	0.0288	0.0215	0.0376	0.1563	0.2027	0.0656
01_grassWildFlowers	3_Hybrid	18	Gen16_Mut0_ID1	9.7992	9.2206	0.0275	0.0182	0.0273	0.0939	0.152	0.0603	10.5568	8.0016	0.0211	0.0169	0.0262	0.0926	0.1496	0.0559
01_grassWildFlowers	3_Hybrid	18	Gen16_Mut0_ID8	26.1364	5.9791	0.0152	0.0135	0.0213	0.0496	0.069	0.0306	26.5728	6.3136	0.0166	0.0138	0.0219	0.0509	0.071	0.0321
01_grassWildFlowers	3_Hybrid	18	Gen17_Mut0_ID10	12.8603	12.6683	0.0423	0.0159	0.0182	0.057	0.0955	0.0509	13.755	10.519	0.0343	0.0158	0.0193	0.053	0.0888	0.0464
01_grassWildFlowers	3_Hybrid	18	Gen13_Mut0_IDR1	12.1608	11.7241	0.0326	0.0226	0.0286	0.0858	0.1138	0.0558	12.8251	10.5274	0.027	0.0209	0.0281	0.0851	0.1175	0.0571
01_grassWildFlowers	3_Hybrid	18	Gen17_Mut0_IDR1	19.0408	5.097	0.0132	0.0158	0.0165	0.0223	0.0389	0.0118	20.2602	6.0874	0.0174	0.0168	0.0182	0.0229	0.0534	0.0226
01_grassWildFlowers	3_Hybrid	18	Gen13_Mut0_ID8	10.5133	11.3827	0.0397	0.019	0.0198	0.0611	0.1472	0.0716	10.8945	8.9013	0.03	0.0168	0.0196	0.0609	0.1429	0.0696
01_grassWildFlowers	3_Hybrid	18	Gen17_Mut0_ID5	14.0561	9.6151	0.0358	0.0159	0.0177	0.0505	0.0661	0.0156	15.96	6.6456	0.0227	0.013	0.0172	0.047	0.0667	0.0147
01_grassWildFlowers	3_Hybrid	18	Gen17_Mut0_IDR0	8.3989	9.0441	0.0335	0.0139	0.0154	0.0599	0.0951	0.041	9.5763	7.5623	0.0263	0.0133	0.016	0.0602	0.0924	0.035
01_grassWildFlowers	3_Hybrid	18	Gen18_Mut0_ID0	7.7034	6.8298	0.024	0.0116	0.0126	0.0297	0.066	0.0384	8.7903	5.1471	0.0164	0.0109	0.0133	0.0283	0.0593	0.0334
01_grassWildFlowers	3_Hybrid	18	Gen18_Mut0_ID1	10.5432	11.5191	0.0327	0.0247	0.0318	0.1356	0.2269	0.0658	11.3428	10.4898	0.0278	0.0232	0.0306	0.1337	0.2244	0.0655
01_grassWildFlowers	3_Hybrid	18	Gen18_Mut0_ID2	12.1807	11.8778	0.0319	0.0252	0.0332	0.1231	0.2178	0.0897	13.2621	10.3264	0.0248	0.023	0.031	0.1207	0.216	0.0885
01_grassWildFlowers	3_Hybrid	18	Gen18_Mut0_ID3	14.3773	9.3857	0.0348	0.0198	0.0198	0.0576	0.1151	0.0547	15.5215	7.3496	0.0248	0.0175	0.0202	0.0542	0.1075	0.0487
01_grassWildFlowers	3_Hybrid	18	Gen18_Mut0_ID4	10.4051	9.3419	0.0313	0.0153	0.0146	0.0492	0.1181	0.0669	10.4307	8.0894	0.0263	0.0142	0.0148	0.0472	0.1164	0.0659
01_grassWildFlowers	3_Hybrid	18	Gen18_Mut0_ID5	7.6356	6.8355	0.0237	0.0105	0.0128	0.0291	0.0427	0.0093	8.4304	5.1453	0.0167	0.0098	0.014	0.0295	0.0458	0.0105
01_grassWildFlowers	3_Hybrid	18	Gen18_Mut0_ID6	24.4759	5.4505	0.0132	0.0137	0.0217	0.0427	0.0635	0.0291	25.2428	6.1915	0.0165	0.0143	0.0228	0.0448	0.068	0.0321
01_grassWildFlowers	3_Hybrid	18	Gen18_Mut0_ID7	20.1273	4.2977	0.0109	0.0144	0.0147	0.0188	0.0348	0.0086	21.3759	5.8968	0.0173	0.0156	0.0158	0.0203	0.0455	0.0181
01_grassWildFlowers	3_Hybrid	18	Gen18_Mut0_IDR1	22.0112	4.9154	0.0151	0.0108	0.0133	0.0259	0.0344	0.0098	23.4529	4.2119	0.011	0.0111	0.0141	0.028	0.0446	0.0202
01_grassWildFlowers	3_Hybrid	18	Gen18_Mut0_IDR0	13.3473	4.912	0.0112	0.0132	0.0169	0.0414	0.0449	0.0182	13.593	4.7189	0.0097	0.0132	0.017	0.0412	0.0457	0.0188
01_grassWildFlowers	3_Hybrid	18	Gen18_Mut0_ID10	8.6029	7.9615	0.0251	0.0123	0.0174	0.0486	0.0514	0.013	10.2847	6.8355	0.0208	0.0125	0.018	0.0442	0.0511	0.0156
01_grassWildFlowers	3_Hybrid	18	Gen18_Mut0_ID11	24.2224	5.2925	0.0151	0.0136	0.018	0.035	0.0481	0.0148	24.524	5.7939	0.0175	0.014	0.0182	0.0345	0.047	0.0149
01_grassWildFlowers	3_Hybrid	19	Gen18_Mut0_ID3	14.3773	9.3857	0.0348	0.0198	0.0198	0.0576	0.1151	0.0547	15.5215	7.3496	0.0248	0.0175	0.0202	0.0542	0.1075	0.0487
01_grassWildFlowers	3_Hybrid	19	Gen17_Mut0_ID4	7.5468	5.5103	0.0187	0.0101	0.0144	0.0262	0.0381	0.0162	7.687	4.8108	0.0152	0.01	0.0152	0.0265	0.0384	0.0165
01_grassWildFlowers	3_Hybrid	19	Gen18_Mut0_ID10	8.6029	7.9615	0.0251	0.0123	0.0174	0.0486	0.0514	0.013	10.2847	6.8355	0.0208	0.0125	0.018	0.0442	0.0511	0.0156
01_grassWildFlowers	3_Hybrid	19	Gen18_Mut0_ID5	7.6356	6.8355	0.0237	0.0105	0.0128	0.0291	0.0427	0.0093	8.4304	5.1453	0.0167	0.0098	0.014	0.0295	0.0458	0.0105
01_grassWildFlowers	3_Hybrid	19	Gen18_Mut0_ID7	20.1273	4.2977	0.0109	0.0144	0.0147	0.0188	0.0348	0.0086	21.3759	5.8968	0.0173	0.0156	0.0158	0.0203	0.0455	0.0181
01_grassWildFlowers	3_Hybrid	19	Gen17_Mut0_ID11	15.0504	12.9454	0.0292	0.0216	0.0376	0.1562	0.2026	0.0655	15.0544	12.8827	0.0288	0.0215	0.0376	0.1563	0.2027	0.0656
01_grassWildFlowers	3_Hybrid	19	Gen13_Mut0_IDR1	12.1608	11.7241	0.0326	0.0226	0.0286	0.0858	0.1138	0.0558	12.8251	10.5274	0.027	0.0209	0.0281	0.0851	0.1175	0.0571
01_grassWildFlowers	3_Hybrid	19	Gen18_Mut0_ID11	24.2224	5.2925	0.0151	0.0136	0.018	0.035	0.0481	0.0148	24.524	5.7939	0.0175	0.014	0.0182	0.0345	0.047	0.0149
01_grassWildFlowers	3_Hybrid	19	Gen18_Mut0_ID4	10.4051	9.3419	0.0313	0.0153	0.0146	0.0492	0.1181	0.0669	10.4307	8.0894	0.0263	0.0142	0.0148	0.0472	0.1164	0.0659
01_grassWildFlowers	3_Hybrid	19	Gen18_Mut0_ID1	10.5432	11.5191	0.0327	0.0247	0.0318	0.1356	0.2269	0.0658	11.3428	10.4898	0.0278	0.0232	0.0306	0.1337	0.2244	0.0655
01_grassWildFlowers	3_Hybrid	19	Gen12_Mut0_ID2	9.0586	9.6231	0.0336	0.0153	0.015	0.0426	0.0645	0.0294	9.7062	7.4633	0.0247	0.0136	0.0155	0.0409	0.0611	0.0264
01_grassWildFlowers	3_Hybrid	19	Gen16_Mut0_ID1	9.7992	9.2206	0.0275	0.0182	0.0273	0.0939	0.152	0.0603	10.5568	8.0016	0.0211	0.0169	0.0262	0.0926	0.1496	0.0559
01_grassWildFlowers	3_Hybrid	19	Gen19_Mut0_ID0	11.3352	10.4153	0.0402	0.0134	0.0162	0.0703	0.1254	0.06	11.388	9.1352	0.0345	0.0131	0.0167	0.0694	0.1246	0.0599
01_grassWildFlowers	3_Hybrid	19	Gen19_Mut0_IDR4	12.8603	12.6683	0.0423	0.0159	0.0182	0.057	0.0955	0.0509	13.755	10.519	0.0343	0.0158	0.0193	0.053	0.0888	0.0464
01_grassWildFlowers	3_Hybrid	19	Gen19_Mut0_IDR3	19.0408	5.097	0.0132	0.0158	0.0165	0.0223	0.0389	0.0118	20.2602	6.0874	0.0174	0.0168	0.0182	0.0229	0.0534	0.0226
01_grassWildFlowers	3_Hybrid	19	Gen19_Mut0_IDR2	10.5133	11.3827	0.0397	0.019	0.0198	0.0611	0.1472	0.0716	10.8945	8.9013	0.03	0.0168	0.0196	0.0609	0.1429	0.0696
01_grassWildFlowers	3_Hybrid	19	Gen19_Mut0_IDR1	14.0561	9.6151	0.0358	0.0159	0.0177	0.0505	0.0661	0.0156	15.96	6.6456	0.0227	0.013	0.0172	0.047	0.0667	0.0147
01_grassWildFlowers	3_Hybrid	19	Gen19_Mut0_IDR0	8.3989	9.0441	0.0335	0.0139	0.0154	0.0599	0.0951	0.041	9.5763	7.5623	0.0263	0.0133	0.016	0.0602	0.0924	0.035
01_grassWildFlowers	3_Hybrid	19	Gen19_Mut0_ID6	9.0521	7.4821	0.0279	0.0124	0.0151	0.0329	0.066	0.0344	10.2643	4.9994	0.0172	0.0115	0.0164	0.0297	0.0605	0.0322
01_grassWildFlowers	3_Hybrid	19	Gen19_Mut0_ID7	23.1923	4.935	0.0137	0.0116	0.0192	0.0272	0.0482	0.0134	23.4582	5.4898	0.0162	0.0121	0.0194	0.0268	0.0482	0.0131
01_grassWildFlowers	3_Hybrid	19	Gen19_Mut0_ID8	10.8333	9.3195	0.0246	0.0167	0.0253	0.0713	0.0995	0.0414	11.0542	8.5505	0.0205	0.0161	0.0256	0.0712	0.1001	0.0415
01_grassWildFlowers	3_Hybrid	19	Gen19_Mut0_ID9	9.0276	8.4204	0.0303	0.0168	0.0164	0.0466	0.0779	0.0415	9.6204	6.8982	0.0233	0.0153	0.0164	0.0441	0.0741	0.0386
01_grassWildFlowers	3_Hybrid	19	Gen19_Mut0_ID10	9.5181	7.539	0.0224	0.0119	0.0176	0.0595	0.091	0.0391	9.8968	6.6494	0.018	0.0106	0.0172	0.0614	0.0935	0.0415
01_grassWildFlowers	3_Hybrid	19	Gen19_Mut0_ID11	14.8413	11.1	0.0297	0.0237	0.0355	0.108	0.1221	0.0237	14.8433	10.9537	0.0289	0.0236	0.0354	0.1081	0.1221	0.0237
01_grassWildFlowers	3_Hybrid	20	Gen18_Mut0_ID7	20.1273	4.2977	0.0109	0.0144	0.0147	0.0188	0.0348	0.0086	21.3759	5.8968	0.0173	0.0156	0.0158	0.0203	0.0455	0.0181
01_grassWildFlowers	3_Hybrid	20	Gen16_Mut0_ID1	9.7992	9.2206	0.0275	0.0182	0.0273	0.0939	0.152	0.0603	10.5568	8.0016	0.0211	0.0169	0.0262	0.0926	0.1496	0.0559
01_grassWildFlowers	3_Hybrid	20	Gen17_Mut0_ID4	7.5468	5.5103	0.0187	0.0101	0.0144	0.0262	0.0381	0.0162	7.687	4.8108	0.0152	0.01	0.0152	0.0265	0.0384	0.0165
01_grassWildFlowers	3_Hybrid	20	Gen19_Mut0_ID10	9.5181	7.539	0.0224	0.0119	0.0176	0.0595	0.091	0.0391	9.8968	6.6494	0.018	0.0106	0.0172	0.0614	0.0935	0.0415
01_grassWildFlowers	3_Hybrid	20	Gen19_Mut0_ID9	9.0276	8.4204	0.0303	0.0168	0.0164	0.0466	0.0779	0.0415	9.6204	6.8982	0.0233	0.0153	0.0164	0.0441	0.0741	0.0386
01_grassWildFlowers	3_Hybrid	20	Gen18_Mut0_ID3	14.3773	9.3857	0.0348	0.0198	0.0198	0.0576	0.1151	0.0547	15.5215	7.3496	0.0248	0.0175	0.0202	0.0542	0.1075	0.0487
01_grassWildFlowers	3_Hybrid	20	Gen12_Mut0_ID2	9.0586	9.6231	0.0336	0.0153	0.015	0.0426	0.0645	0.0294	9.7062	7.4633	0.0247	0.0136	0.0155	0.0409	0.0611	0.0264
01_grassWildFlowers	3_Hybrid	20	Gen19_Mut0_IDR2	10.5133	11.3827	0.0397	0.019	0.0198	0.0611	0.1472	0.0716	10.8945	8.9013	0.03	0.0168	0.0196	0.0609	0.1429	0.0696
01_grassWildFlowers	3_Hybrid	20	Gen13_Mut0_IDR1	12.1608	11.7241	0.0326	0.0226	0.0286	0.0858	0.1138	0.0558	12.8251	10.5274	0.027	0.0209	0.0281	0.0851	0.1175	0.0571
01_grassWildFlowers	3_Hybrid	20	Gen19_Mut0_ID0	11.3352	10.4153	0.0402	0.0134	0.0162	0.0703	0.1254	0.06	11.388	9.1352	0.0345	0.0131	0.0167	0.0694	0.1246	0.0599
01_grassWildFlowers	3_Hybrid	20	Gen18_Mut0_ID1	10.5432	11.5191	0.0327	0.0247	0.0318	0.1356	0.2269	0.0658	11.3428	10.4898	0.0278	0.0232	0.0306	0.1337	0.2244	0.0655
01_grassWildFlowers	3_Hybrid	20	Gen19_Mut0_IDR3	19.0408	5.097	0.0132	0.0158	0.0165	0.0223	0.0389	0.0118	20.2602	6.0874	0.0174	0.0168	0.0182	0.0229	0.0534	0.0226
01_grassWildFlowers	3_Hybrid	20	Gen20_Mut0_ID0	21.9411	4.9187	0.0099	0.0135	0.0199	0.0545	0.0572	0.0091	23.6936	5.492	0.014	0.0143	0.0203	0.0466	0.058	0.0136
01_grassWildFlowers	3_Hybrid	20	Gen20_Mut0_ID1	16.4097	10.9049	0.0351	0.0163	0.0215	0.0749	0.1038	0.0138	16.0762	7.8167	0.0222	0.0152	0.0222	0.0759	0.1067	0.0143
01_grassWildFlowers	3_Hybrid	20	Gen20_Mut0_ID2	10.6378	11.4928	0.0315	0.0193	0.025	0.082	0.1229	0.0643	11.1228	10.2951	0.026	0.0178	0.0252	0.0808	0.1228	0.0634
01_grassWildFlowers	3_Hybrid	20	Gen20_Mut0_ID3	12.2804	11.992	0.0334	0.0282	0.0349	0.1191	0.2036	0.0659	13.1548	10.9328	0.0279	0.0269	0.0336	0.1172	0.2007	0.0655
01_grassWildFlowers	3_Hybrid	20	Gen20_Mut0_ID4	20.3876	3.8072	0.0078	0.0104	0.014	0.0419	0.0563	0.0127	21.4643	5.4598	0.0162	0.012	0.0148	0.044	0.059	0.0138
01_grassWildFlowers	3_Hybrid	20	Gen20_Mut0_ID5	21.3507	11.0034	0.0342	0.0159	0.0222	0.0925	0.139	0.0162	21.5549	9.6278	0.0289	0.0158	0.022	0.0889	0.1349	0.0158
01_grassWildFlowers	3_Hybrid	20	Gen20_Mut0_IDR1	24.2224	5.2925	0.0151	0.0136	0.018	0.035	0.0481	0.0148	24.524	5.7939	0.0175	0.014	0.0182	0.0345	0.047	0.0149
01_grassWildFlowers	3_Hybrid	20	Gen20_Mut0_IDR0	10.4051	9.3419	0.0313	0.0153	0.0146	0.0492	0.1181	0.0669	10.4307	8.0894	0.0263	0.0142	0.0148	0.0472	0.1164	0.0659
01_grassWildFlowers	3_Hybrid	20	Gen20_Mut0_ID8	9.9944	8.055	0.0283	0.0137	0.0177	0.0408	0.0603	0.0182	10.1305	7.4983	0.0259	0.0132	0.0179	0.0411	0.0607	0.0184
01_grassWildFlowers	3_Hybrid	20	Gen20_Mut0_ID9	6.8916	6.9903	0.0242	0.0109	0.0126	0.0289	0.0364	0.0123	7.5017	4.8099	0.0143	0.0099	0.0146	0.0324	0.0327	0.0094
01_grassWildFlowers	3_Hybrid	20	Gen20_Mut0_ID10	13.1711	12.3654	0.036	0.0208	0.0317	0.1027	0.1175	0.0123	13.0981	10.3531	0.027	0.0186	0.0311	0.1014	0.1164	0.0119
01_grassWildFlowers	3_Hybrid	20	Gen20_Mut0_ID11	14.1976	4.3864	0.0122	0.0087	0.0133	0.0399	0.0625	0.0082	15.7863	7.6609	0.0246	0.0099	0.0155	0.0478	0.0748	0.0161
02_grassMowShort	1_Natural	0	Gen0_Mut0_ID0	26.64	5.3232	0.013	0.0091	0.0152	0.0525	0.0884	0.0366	26.6369	5.3173	0.013	0.0091	0.0152	0.0524	0.0884	0.0366
02_grassMowShort	1_Natural	0	Gen0_Mut0_ID1	25.2791	3.3544	0.0107	0.005	0.0079	0.0218	0.0375	0.0194	25.2825	3.3599	0.0107	0.005	0.0079	0.0218	0.0376	0.0194
02_grassMowShort	1_Natural	0	Gen0_Mut0_ID2	12.2795	9.9962	0.0351	0.0127	0.0193	0.0686	0.1355	0.0759	12.2785	9.979	0.035	0.0127	0.0193	0.0685	0.1356	0.0759
02_grassMowShort	1_Natural	0	Gen0_Mut0_ID3	38.2571	5.256	0.0083	0.0102	0.0202	0.0768	0.1151	0.0576	38.2188	5.2768	0.0083	0.0102	0.0202	0.0772	0.1158	0.0579
02_grassMowShort	1_Natural	0	Gen0_Mut0_ID4	7.4616	2.2948	0.0054	0.0061	0.009	0.0127	0.0212	0.0112	7.5642	2.4423	0.0059	0.0064	0.0093	0.0129	0.0214	0.0111
02_grassMowShort	1_Natural	0	Gen0_Mut0_ID5	41.7324	3.9033	0.0075	0.0111	0.0187	0.0491	0.0833	0.0442	41.7604	4.0073	0.0085	0.0114	0.0188	0.0495	0.0824	0.0444
02_grassMowShort	1_Natural	0	Gen0_Mut0_ID6	8.8589	6.468	0.018	0.0092	0.0144	0.0529	0.094	0.0399	8.2884	4.8375	0.0125	0.0074	0.0132	0.0477	0.0879	0.04
02_grassMowShort	1_Natural	0	Gen0_Mut0_ID7	25.8173	6.8596	0.0105	0.0109	0.0215	0.0882	0.1698	0.0854	25.6945	6.851	0.0099	0.0108	0.0216	0.0883	0.1712	0.0864
02_grassMowShort	1_Natural	0	Gen0_Mut0_ID8	39.7458	6.4013	0.0224	0.0184	0.0238	0.0566	0.1174	0.068	39.7114	6.4142	0.0223	0.0185	0.0238	0.0567	0.1167	0.0678
02_grassMowShort	1_Natural	0	Gen0_Mut0_ID9	31.784	1.7989	0.0024	0.0039	0.0082	0.017	0.0245	0.0136	31.9017	1.7837	0.0024	0.0039	0.0082	0.0167	0.024	0.0131
02_grassMowShort	1_Natural	0	Gen0_Mut0_ID10	30.4367	3.7304	0.007	0.01	0.0158	0.0243	0.047	0.0229	30.4355	3.7347	0.007	0.0101	0.0158	0.0243	0.047	0.0229
02_grassMowShort	1_Natural	0	Gen0_Mut0_ID11	37.8383	4.4787	0.0168	0.014	0.0194	0.0442	0.0228	0.01	37.7543	4.2717	0.0152	0.0142	0.0195	0.043	0.0261	0.0112
02_grassMowShort	1_Natural	0	Gen0_Mut0_ID12	22.7954	3.3881	0.012	0.0072	0.0066	0.0116	0.025	0.0171	22.6925	3.3337	0.012	0.007	0.0061	0.0106	0.0242	0.0166
02_grassMowShort	1_Natural	0	Gen0_Mut0_ID13	32.1516	4.7859	0.0093	0.0122	0.0203	0.0498	0.0749	0.0413	32.0467	4.9143	0.0099	0.0123	0.0206	0.0506	0.0776	0.0428
02_grassMowShort	1_Natural	0	Gen0_Mut0_ID14	28.4482	6.8391	0.0175	0.018	0.0251	0.046	0.1023	0.0626	29.4471	6.218	0.0159	0.0178	0.0255	0.0421	0.0953	0.0584
02_grassMowShort	1_Natural	0	Gen0_Mut0_ID15	18.5571	6.3964	0.0233	0.0085	0.0096	0.0327	0.055	0.0248	18.554	6.3902	0.0233	0.0085	0.0096	0.0327	0.0549	0.0247
02_grassMowShort	1_Natural	0	Gen0_Mut0_ID16	22.6661	15.0128	0.0166	0.0219	0.0605	0.2448	0.3005	0.0364	22.4567	14.8436	0.0153	0.0217	0.0609	0.2439	0.3007	0.0367
02_grassMowShort	1_Natural	0	Gen0_Mut0_ID17	29.153	0.2613	0.0008	0.0003	0.0003	0.0002	0.0003	0.0002	29.153	0.2613	0.0008	0.0003	0.0003	0.0002	0.0003	0.0002
02_grassMowShort	1_Natural	0	Gen0_Mut0_ID18	9.2987	5.3578	0.0164	0.0087	0.0149	0.0455	0.0614	0.0045	8.943	5.0583	0.0153	0.0084	0.0147	0.0459	0.0614	0.0042
02_grassMowShort	1_Natural	0	Gen0_Mut0_ID19	18.9953	5.3021	0.0168	0.0195	0.0243	0.076	0.1417	0.0477	18.9931	5.3045	0.0167	0.0195	0.0243	0.076	0.1417	0.0477
02_grassMowShort	1_Natural	0	Gen0_Mut0_ID20	33.3237	5.6987	0.0138	0.0097	0.0153	0.0476	0.0797	0.0266	33.3753	5.8694	0.014	0.0107	0.0169	0.0474	0.0789	0.0262
02_grassMowShort	1_Natural	0	Gen0_Mut0_ID21	22.603	4.9899	0.0194	0.0068	0.011	0.0296	0.055	0.0252	22.3247	3.3302	0.0124	0.0061	0.0097	0.0235	0.0422	0.021
02_grassMowShort	1_Natural	0	Gen0_Mut0_ID22	25.6407	7.3208	0.0254	0.0166	0.0161	0.0297	0.0556	0.0344	25.6416	7.32	0.0254	0.0166	0.0161	0.0297	0.0556	0.0344
02_grassMowShort	1_Natural	0	Gen0_Mut0_ID23	23.634	6.5572	0.0084	0.0138	0.0297	0.0718	0.127	0.0647	23.6457	6.5114	0.0082	0.0138	0.0297	0.0718	0.127	0.0648
02_grassMowShort	1_Natural	1	Gen0_Mut0_ID2	12.2795	9.9962	0.0351	0.0127	0.0193	0.0686	0.1355	0.0759	12.2785	9.979	0.035	0.0127	0.0193	0.0685	0.1356	0.0759
02_grassMowShort	1_Natural	1	Gen0_Mut0_ID0	26.64	5.3232	0.013	0.0091	0.0152	0.0525	0.0884	0.0366	26.6369	5.3173	0.013	0.0091	0.0152	0.0524	0.0884	0.0366
02_grassMowShort	1_Natural	1	Gen0_Mut0_ID16	22.6661	15.0128	0.0166	0.0219	0.0605	0.2448	0.3005	0.0364	22.4567	14.8436	0.0153	0.0217	0.0609	0.2439	0.3007	0.0367
02_grassMowShort	1_Natural	1	Gen0_Mut0_ID18	9.2987	5.3578	0.0164	0.0087	0.0149	0.0455	0.0614	0.0045	8.943	5.0583	0.0153	0.0084	0.0147	0.0459	0.0614	0.0042
02_grassMowShort	1_Natural	1	Gen0_Mut0_ID3	38.2571	5.256	0.0083	0.0102	0.0202	0.0768	0.1151	0.0576	38.2188	5.2768	0.0083	0.0102	0.0202	0.0772	0.1158	0.0579
02_grassMowShort	1_Natural	1	Gen0_Mut0_ID13	32.1516	4.7859	0.0093	0.0122	0.0203	0.0498	0.0749	0.0413	32.0467	4.9143	0.0099	0.0123	0.0206	0.0506	0.0776	0.0428
02_grassMowShort	1_Natural	1	Gen0_Mut0_ID8	39.7458	6.4013	0.0224	0.0184	0.0238	0.0566	0.1174	0.068	39.7114	6.4142	0.0223	0.0185	0.0238	0.0567	0.1167	0.0678
02_grassMowShort	1_Natural	1	Gen0_Mut0_ID21	22.603	4.9899	0.0194	0.0068	0.011	0.0296	0.055	0.0252	22.3247	3.3302	0.0124	0.0061	0.0097	0.0235	0.0422	0.021
02_grassMowShort	1_Natural	1	Gen0_Mut0_ID19	18.9953	5.3021	0.0168	0.0195	0.0243	0.076	0.1417	0.0477	18.9931	5.3045	0.0167	0.0195	0.0243	0.076	0.1417	0.0477
02_grassMowShort	1_Natural	1	Gen0_Mut0_ID14	28.4482	6.8391	0.0175	0.018	0.0251	0.046	0.1023	0.0626	29.4471	6.218	0.0159	0.0178	0.0255	0.0421	0.0953	0.0584
02_grassMowShort	1_Natural	1	Gen0_Mut0_ID9	31.784	1.7989	0.0024	0.0039	0.0082	0.017	0.0245	0.0136	31.9017	1.7837	0.0024	0.0039	0.0082	0.0167	0.024	0.0131
02_grassMowShort	1_Natural	1	Gen0_Mut0_ID4	7.4616	2.2948	0.0054	0.0061	0.009	0.0127	0.0212	0.0112	7.5642	2.4423	0.0059	0.0064	0.0093	0.0129	0.0214	0.0111
02_grassMowShort	1_Natural	1	Gen1_Mut0_ID0	18.735	3.6032	0.0076	0.0083	0.0118	0.0405	0.0569	0.0095	18.6894	3.5589	0.0074	0.0083	0.0117	0.0403	0.0566	0.0094
02_grassMowShort	1_Natural	1	Gen1_Mut0_ID1	14.0572	9.9215	0.0362	0.0171	0.0168	0.0389	0.0505	0.0113	14.2421	9.7061	0.0357	0.0171	0.0168	0.0393	0.0509	0.0113
02_grassMowShort	1_Natural	1	Gen1_Mut0_ID2	23.5485	4.4482	0.0133	0.0074	0.0122	0.0212	0.0305	0.0074	23.3103	2.8857	0.0082	0.0067	0.0109	0.0156	0.0248	0.0072
02_grassMowShort	1_Natural	1	Gen1_Mut0_ID3	31.7221	2.432	0.0038	0.0049	0.0107	0.0229	0.0336	0.0166	31.8336	2.4344	0.0037	0.0049	0.0108	0.0233	0.0341	0.0167
02_grassMowShort	1_Natural	1	Gen1_Mut0_ID4	30.9877	6.473	0.0179	0.017	0.0185	0.0336	0.0454	0.0198	32.2361	5.7571	0.0162	0.0166	0.0168	0.03	0.0364	0.019
02_grassMowShort	1_Natural	1	Gen1_Mut0_ID5	30.0168	5.0662	0.0094	0.013	0.0206	0.0526	0.0985	0.0503	29.8213	5.205	0.0099	0.0131	0.0206	0.0544	0.1028	0.0522
02_grassMowShort	1_Natural	1	Gen1_Mut0_ID6	2.1385	2.3654	0.0083	0.0026	0.0046	0.0177	0.0184	0.0018	2.1387	2.3438	0.0082	0.0026	0.0046	0.0176	0.0183	0.0018
02_grassMowShort	1_Natural	1	Gen1_Mut0_ID7	20.9536	2.2909	0.0076	0.0036	0.0046	0.011	0.0179	0.007	20.954	2.2903	0.0076	0.0036	0.0046	0.011	0.0179	0.007
02_grassMowShort	1_Natural	1	Gen1_Mut0_ID8	33.3466	3.9675	0.0073	0.0094	0.0147	0.0266	0.0403	0.0156	33.3759	3.9812	0.0073	0.0094	0.0148	0.0269	0.0408	0.0157
02_grassMowShort	1_Natural	1	Gen1_Mut0_ID9	21.1092	12.806	0.0167	0.0176	0.0464	0.1866	0.2205	0.038	20.6688	12.3644	0.0137	0.017	0.0463	0.184	0.2157	0.0359
02_grassMowShort	1_Natural	1	Gen1_Mut0_ID10	16.5481	3.0492	0.0089	0.0053	0.0053	0.0191	0.0268	0.0117	16.4918	2.5758	0.0077	0.0049	0.0051	0.0186	0.0251	0.0108
02_grassMowShort	1_Natural	1	Gen1_Mut0_ID11	21.8705	4.6022	0.0146	0.0092	0.0102	0.0124	0.0076	0.0018	21.3856	3.5032	0.0116	0.0089	0.0101	0.0129	0.0091	0.0021
02_grassMowShort	1_Natural	2	Gen1_Mut0_ID5	30.0168	5.0662	0.0094	0.013	0.0206	0.0526	0.0985	0.0503	29.8213	5.205	0.0099	0.0131	0.0206	0.0544	0.1028	0.0522
02_grassMowShort	1_Natural	2	Gen1_Mut0_ID3	31.7221	2.432	0.0038	0.0049	0.0107	0.0229	0.0336	0.0166	31.8336	2.4344	0.0037	0.0049	0.0108	0.0233	0.0341	0.0167
02_grassMowShort	1_Natural	2	Gen0_Mut0_ID19	18.9953	5.3021	0.0168	0.0195	0.0243	0.076	0.1417	0.0477	18.9931	5.3045	0.0167	0.0195	0.0243	0.076	0.1417	0.0477
02_grassMowShort	1_Natural	2	Gen0_Mut0_ID16	22.6661	15.0128	0.0166	0.0219	0.0605	0.2448	0.3005	0.0364	22.4567	14.8436	0.0153	0.0217	0.0609	0.2439	0.3007	0.0367
02_grassMowShort	1_Natural	2	Gen0_Mut0_ID8	39.7458	6.4013	0.0224	0.0184	0.0238	0.0566	0.1174	0.068	39.7114	6.4142	0.0223	0.0185	0.0238	0.0567	0.1167	0.0678
02_grassMowShort	1_Natural	2	Gen1_Mut0_ID0	18.735	3.6032	0.0076	0.0083	0.0118	0.0405	0.0569	0.0095	18.6894	3.5589	0.0074	0.0083	0.0117	0.0403	0.0566	0.0094
02_grassMowShort	1_Natural	2	Gen0_Mut0_ID21	22.603	4.9899	0.0194	0.0068	0.011	0.0296	0.055	0.0252	22.3247	3.3302	0.0124	0.0061	0.0097	0.0235	0.0422	0.021
02_grassMowShort	1_Natural	2	Gen1_Mut0_ID4	30.9877	6.473	0.0179	0.017	0.0185	0.0336	0.0454	0.0198	32.2361	5.7571	0.0162	0.0166	0.0168	0.03	0.0364	0.019
02_grassMowShort	1_Natural	2	Gen0_Mut0_ID13	32.1516	4.7859	0.0093	0.0122	0.0203	0.0498	0.0749	0.0413	32.0467	4.9143	0.0099	0.0123	0.0206	0.0506	0.0776	0.0428
02_grassMowShort	1_Natural	2	Gen1_Mut0_ID7	20.9536	2.2909	0.0076	0.0036	0.0046	0.011	0.0179	0.007	20.954	2.2903	0.0076	0.0036	0.0046	0.011	0.0179	0.007
02_grassMowShort	1_Natural	2	Gen1_Mut0_ID6	2.1385	2.3654	0.0083	0.0026	0.0046	0.0177	0.0184	0.0018	2.1387	2.3438	0.0082	0.0026	0.0046	0.0176	0.0183	0.0018
02_grassMowShort	1_Natural	2	Gen0_Mut0_ID18	9.2987	5.3578	0.0164	0.0087	0.0149	0.0455	0.0614	0.0045	8.943	5.0583	0.0153	0.0084	0.0147	0.0459	0.0614	0.0042
02_grassMowShort	1_Natural	2	Gen2_Mut0_ID0	25.1475	9.8574	0.0313	0.0123	0.0195	0.0697	0.1218	0.0506	24.8461	10.6687	0.0342	0.0128	0.0202	0.0718	0.1255	0.0525
02_grassMowShort	1_Natural	2	Gen2_Mut0_ID1	10.3306	9.3894	0.025	0.0285	0.0403	0.0717	0.0438	0.0308	10.2905	9.3303	0.0247	0.0284	0.0402	0.0714	0.0438	0.0307
02_grassMowShort	1_Natural	2	Gen2_Mut0_ID2	18.1179	3.4301	0.0124	0.0091	0.0094	0.0228	0.0379	0.0172	18.1296	3.3944	0.0123	0.0091	0.0094	0.0226	0.0378	0.0174
02_grassMowShort	1_Natural	2	Gen2_Mut0_ID3	24.11	12.1266	0.0366	0.0205	0.0289	0.1288	0.2029	0.0801	23.2356	11.1787	0.0319	0.0191	0.0279	0.1272	0.198	0.0762
02_grassMowShort	1_Natural	2	Gen2_Mut0_ID4	30.4861	3.4481	0.0124	0.0083	0.0088	0.0176	0.0361	0.0165	30.5241	3.4285	0.0124	0.0082	0.0087	0.0179	0.0365	0.0163
02_grassMowShort	1_Natural	2	Gen2_Mut0_ID5	21.1577	3.8252	0.0049	0.0069	0.0163	0.0508	0.0709	0.0269	21.1479	3.8377	0.005	0.0069	0.0164	0.0509	0.0709	0.0268
02_grassMowShort	1_Natural	2	Gen2_Mut0_ID6	19.9768	3.3149	0.0092	0.006	0.0082	0.0156	0.0162	0.0074	21.1566	2.3412	0.0065	0.0059	0.0078	0.0161	0.0092	0.0014
02_grassMowShort	1_Natural	2	Gen2_Mut0_ID7	26.8338	3.7851	0.0114	0.0103	0.009	0.0207	0.0215	0.006	26.8025	3.7775	0.0113	0.0103	0.0091	0.0211	0.0213	0.0057
02_grassMowShort	1_Natural	2	Gen2_Mut0_ID8	24.0656	2.7971	0.0089	0.007	0.0083	0.0085	0.0093	0.002	23.857	2.5991	0.008	0.0071	0.0084	0.0079	0.0065	0.0044
02_grassMowShort	1_Natural	2	Gen2_Mut0_IDR2	28.4482	6.8391	0.0175	0.018	0.0251	0.046	0.1023	0.0626	29.4471	6.218	0.0159	0.0178	0.0255	0.0421	0.0953	0.0584
02_grassMowShort	1_Natural	2	Gen2_Mut0_IDR1	31.784	1.7989	0.0024	0.0039	0.0082	0.017	0.0245	0.0136	31.9017	1.7837	0.0024	0.0039	0.0082	0.0167	0.024	0.0131
02_grassMowShort	1_Natural	2	Gen2_Mut0_IDR0	7.4616	2.2948	0.0054	0.0061	0.009	0.0127	0.0212	0.0112	7.5642	2.4423	0.0059	0.0064	0.0093	0.0129	0.0214	0.0111
02_grassMowShort	1_Natural	3	Gen2_Mut0_ID7	26.8338	3.7851	0.0114	0.0103	0.009	0.0207	0.0215	0.006	26.8025	3.7775	0.0113	0.0103	0.0091	0.0211	0.0213	0.0057
02_grassMowShort	1_Natural	3	Gen2_Mut0_ID4	30.4861	3.4481	0.0124	0.0083	0.0088	0.0176	0.0361	0.0165	30.5241	3.4285	0.0124	0.0082	0.0087	0.0179	0.0365	0.0163
02_grassMowShort	1_Natural	3	Gen0_Mut0_ID16	22.6661	15.0128	0.0166	0.0219	0.0605	0.2448	0.3005	0.0364	22.4567	14.8436	0.0153	0.0217	0.0609	0.2439	0.3007	0.0367
02_grassMowShort	1_Natural	3	Gen2_Mut0_ID1	10.3306	9.3894	0.025	0.0285	0.0403	0.0717	0.0438	0.0308	10.2905	9.3303	0.0247	0.0284	0.0402	0.0714	0.0438	0.0307
02_grassMowShort	1_Natural	3	Gen2_Mut0_IDR1	31.784	1.7989	0.0024	0.0039	0.0082	0.017	0.0245	0.0136	31.9017	1.7837	0.0024	0.0039	0.0082	0.0167	0.024	0.0131
02_grassMowShort	1_Natural	3	Gen2_Mut0_IDR0	7.4616	2.2948	0.0054	0.0061	0.009	0.0127	0.0212	0.0112	7.5642	2.4423	0.0059	0.0064	0.0093	0.0129	0.0214	0.0111
02_grassMowShort	1_Natural	3	Gen0_Mut0_ID8	39.7458	6.4013	0.0224	0.0184	0.0238	0.0566	0.1174	0.068	39.7114	6.4142	0.0223	0.0185	0.0238	0.0567	0.1167	0.0678
02_grassMowShort	1_Natural	3	Gen1_Mut0_ID6	2.1385	2.3654	0.0083	0.0026	0.0046	0.0177	0.0184	0.0018	2.1387	2.3438	0.0082	0.0026	0.0046	0.0176	0.0183	0.0018
02_grassMowShort	1_Natural	3	Gen1_Mut0_ID0	18.735	3.6032	0.0076	0.0083	0.0118	0.0405	0.0569	0.0095	18.6894	3.5589	0.0074	0.0083	0.0117	0.0403	0.0566	0.0094
02_grassMowShort	1_Natural	3	Gen2_Mut0_ID8	24.0656	2.7971	0.0089	0.007	0.0083	0.0085	0.0093	0.002	23.857	2.5991	0.008	0.0071	0.0084	0.0079	0.0065	0.0044
02_grassMowShort	1_Natural	3	Gen0_Mut0_ID19	18.9953	5.3021	0.0168	0.0195	0.0243	0.076	0.1417	0.0477	18.9931	5.3045	0.0167	0.0195	0.0243	0.076	0.1417	0.0477
02_grassMowShort	1_Natural	3	Gen1_Mut0_ID3	31.7221	2.432	0.0038	0.0049	0.0107	0.0229	0.0336	0.0166	31.8336	2.4344	0.0037	0.0049	0.0108	0.0233	0.0341	0.0167
02_grassMowShort	1_Natural	3	Gen3_Mut0_ID0	24.578	13.5438	0.0198	0.016	0.0477	0.2001	0.2677	0.0556	24.0736	13.1441	0.0176	0.016	0.0482	0.1979	0.2678	0.0572
02_grassMowShort	1_Natural	3	Gen3_Mut0_ID1	31.8538	1.565	0.0033	0.0035	0.0069	0.0118	0.0218	0.0116	31.8981	1.5333	0.0031	0.0035	0.007	0.0119	0.0218	0.0116
02_grassMowShort	1_Natural	3	Gen3_Mut0_ID2	13.173	6.5249	0.0151	0.0141	0.0219	0.0566	0.0681	0.0171	13.1053	6.5555	0.0152	0.0142	0.0219	0.0573	0.0693	0.0177
02_grassMowShort	1_Natural	3	Gen3_Mut0_IDR4	22.603	4.9899	0.0194	0.0068	0.011	0.0296	0.055	0.0252	22.3247	3.3302	0.0124	0.0061	0.0097	0.0235	0.0422	0.021
02_grassMowShort	1_Natural	3	Gen3_Mut0_IDR3	30.9877	6.473	0.0179	0.017	0.0185	0.0336	0.0454	0.0198	32.2361	5.7571	0.0162	0.0166	0.0168	0.03	0.0364	0.019
02_grassMowShort	1_Natural	3	Gen3_Mut0_IDR2	32.1516	4.7859	0.0093	0.0122	0.0203	0.0498	0.0749	0.0413	32.0467	4.9143	0.0099	0.0123	0.0206	0.0506	0.0776	0.0428
02_grassMowShort	1_Natural	3	Gen3_Mut0_IDR1	20.9536	2.2909	0.0076	0.0036	0.0046	0.011	0.0179	0.007	20.954	2.2903	0.0076	0.0036	0.0046	0.011	0.0179	0.007
02_grassMowShort	1_Natural	3	Gen3_Mut0_IDR0	9.2987	5.3578	0.0164	0.0087	0.0149	0.0455	0.0614	0.0045	8.943	5.0583	0.0153	0.0084	0.0147	0.0459	0.0614	0.0042
02_grassMowShort	1_Natural	3	Gen3_Mut0_ID8	12.6564	6.5187	0.0117	0.0157	0.0261	0.055	0.0662	0.0092	12.6364	6.3662	0.0109	0.0155	0.0259	0.0548	0.0658	0.0092
02_grassMowShort	1_Natural	3	Gen3_Mut0_ID9	8.774	5.1611	0.013	0.0104	0.0172	0.0472	0.0798	0.0257	8.7796	5.3152	0.0133	0.0107	0.0177	0.048	0.0809	0.0261
02_grassMowShort	1_Natural	3	Gen3_Mut0_ID10	20.039	7.5255	0.0137	0.0131	0.0242	0.09	0.1053	0.0106	19.9808	7.4445	0.0135	0.0131	0.0241	0.0894	0.1044	0.0105
02_grassMowShort	1_Natural	3	Gen3_Mut0_ID11	37.4327	5.9458	0.0088	0.0084	0.0216	0.0778	0.1365	0.0537	37.5641	5.8214	0.0086	0.0083	0.0213	0.0767	0.1349	0.0532
02_grassMowShort	1_Natural	4	Gen2_Mut0_IDR0	7.4616	2.2948	0.0054	0.0061	0.009	0.0127	0.0212	0.0112	7.5642	2.4423	0.0059	0.0064	0.0093	0.0129	0.0214	0.0111
02_grassMowShort	1_Natural	4	Gen2_Mut0_ID8	24.0656	2.7971	0.0089	0.007	0.0083	0.0085	0.0093	0.002	23.857	2.5991	0.008	0.0071	0.0084	0.0079	0.0065	0.0044
02_grassMowShort	1_Natural	4	Gen3_Mut0_ID0	24.578	13.5438	0.0198	0.016	0.0477	0.2001	0.2677	0.0556	24.0736	13.1441	0.0176	0.016	0.0482	0.1979	0.2678	0.0572
02_grassMowShort	1_Natural	4	Gen3_Mut0_IDR1	20.9536	2.2909	0.0076	0.0036	0.0046	0.011	0.0179	0.007	20.954	2.2903	0.0076	0.0036	0.0046	0.011	0.0179	0.007
02_grassMowShort	1_Natural	4	Gen1_Mut0_ID0	18.735	3.6032	0.0076	0.0083	0.0118	0.0405	0.0569	0.0095	18.6894	3.5589	0.0074	0.0083	0.0117	0.0403	0.0566	0.0094
02_grassMowShort	1_Natural	4	Gen3_Mut0_ID2	13.173	6.5249	0.0151	0.0141	0.0219	0.0566	0.0681	0.0171	13.1053	6.5555	0.0152	0.0142	0.0219	0.0573	0.0693	0.0177
02_grassMowShort	1_Natural	4	Gen3_Mut0_IDR4	22.603	4.9899	0.0194	0.0068	0.011	0.0296	0.055	0.0252	22.3247	3.3302	0.0124	0.0061	0.0097	0.0235	0.0422	0.021
02_grassMowShort	1_Natural	4	Gen0_Mut0_ID16	22.6661	15.0128	0.0166	0.0219	0.0605	0.2448	0.3005	0.0364	22.4567	14.8436	0.0153	0.0217	0.0609	0.2439	0.3007	0.0367
02_grassMowShort	1_Natural	4	Gen2_Mut0_ID7	26.8338	3.7851	0.0114	0.0103	0.009	0.0207	0.0215	0.006	26.8025	3.7775	0.0113	0.0103	0.0091	0.0211	0.0213	0.0057
02_grassMowShort	1_Natural	4	Gen3_Mut0_ID11	37.4327	5.9458	0.0088	0.0084	0.0216	0.0778	0.1365	0.0537	37.5641	5.8214	0.0086	0.0083	0.0213	0.0767	0.1349	0.0532
02_grassMowShort	1_Natural	4	Gen1_Mut0_ID6	2.1385	2.3654	0.0083	0.0026	0.0046	0.0177	0.0184	0.0018	2.1387	2.3438	0.0082	0.0026	0.0046	0.0176	0.0183	0.0018
02_grassMowShort	1_Natural	4	Gen3_Mut0_ID9	8.774	5.1611	0.013	0.0104	0.0172	0.0472	0.0798	0.0257	8.7796	5.3152	0.0133	0.0107	0.0177	0.048	0.0809	0.0261
02_grassMowShort	1_Natural	4	Gen4_Mut0_ID0	18.3126	7.7568	0.0191	0.0172	0.0256	0.0598	0.0827	0.0175	18.3102	7.7922	0.0192	0.0172	0.0257	0.0601	0.0833	0.0177
02_grassMowShort	1_Natural	4	Gen4_Mut0_ID1	10.349	7.5834	0.0179	0.0144	0.0204	0.0623	0.1396	0.077	10.1875	7.3562	0.0169	0.0142	0.02	0.0612	0.1367	0.0756
02_grassMowShort	1_Natural	4	Gen4_Mut0_ID2	2.2247	3.5315	0.0093	0.0092	0.0095	0.0172	0.0208	0.0064	2.2017	3.5015	0.0092	0.0091	0.0094	0.0171	0.0207	0.0063
02_grassMowShort	1_Natural	4	Gen4_Mut0_ID3	16.7753	5.8848	0.0212	0.0114	0.0101	0.0364	0.0686	0.0445	16.8836	5.3978	0.0195	0.011	0.0101	0.0358	0.0689	0.0446
02_grassMowShort	1_Natural	4	Gen4_Mut0_ID4	23.6316	6.3402	0.0102	0.0079	0.022	0.0969	0.1156	0.0133	23.6242	6.2819	0.01	0.0078	0.022	0.0968	0.1154	0.0133
02_grassMowShort	1_Natural	4	Gen4_Mut0_ID5	31.3229	8.4903	0.0197	0.0192	0.0323	0.0704	0.1231	0.073	31.3189	8.5065	0.0197	0.0192	0.0323	0.0704	0.1231	0.0729
02_grassMowShort	1_Natural	4	Gen4_Mut0_ID6	12.247	5.718	0.0182	0.0146	0.0141	0.0278	0.0662	0.0355	11.8432	4.5245	0.0151	0.012	0.0116	0.0225	0.0533	0.0291
02_grassMowShort	1_Natural	4	Gen4_Mut0_ID7	23.8134	3.3607	0.0054	0.0061	0.0119	0.0353	0.0398	0.014	23.7293	3.1624	0.0044	0.006	0.0116	0.0351	0.0402	0.0139
02_grassMowShort	1_Natural	4	Gen4_Mut0_ID8	23.0763	3.7782	0.0103	0.0071	0.0107	0.0302	0.0527	0.0283	23.007	3.5875	0.01	0.0071	0.0104	0.0285	0.0511	0.0275
02_grassMowShort	1_Natural	4	Gen4_Mut0_IDR2	39.7458	6.4013	0.0224	0.0184	0.0238	0.0566	0.1174	0.068	39.7114	6.4142	0.0223	0.0185	0.0238	0.0567	0.1167	0.0678
02_grassMowShort	1_Natural	4	Gen4_Mut0_IDR1	18.9953	5.3021	0.0168	0.0195	0.0243	0.076	0.1417	0.0477	18.9931	5.3045	0.0167	0.0195	0.0243	0.076	0.1417	0.0477
02_grassMowShort	1_Natural	4	Gen4_Mut0_IDR0	31.7221	2.432	0.0038	0.0049	0.0107	0.0229	0.0336	0.0166	31.8336	2.4344	0.0037	0.0049	0.0108	0.0233	0.0341	0.0167
02_grassMowShort	1_Natural	5	Gen1_Mut0_ID6	2.1385	2.3654	0.0083	0.0026	0.0046	0.0177	0.0184	0.0018	2.1387	2.3438	0.0082	0.0026	0.0046	0.0176	0.0183	0.0018
02_grassMowShort	1_Natural	5	Gen1_Mut0_ID0	18.735	3.6032	0.0076	0.0083	0.0118	0.0405	0.0569	0.0095	18.6894	3.5589	0.0074	0.0083	0.0117	0.0403	0.0566	0.0094
02_grassMowShort	1_Natural	5	Gen2_Mut0_ID7	26.8338	3.7851	0.0114	0.0103	0.009	0.0207	0.0215	0.006	26.8025	3.7775	0.0113	0.0103	0.0091	0.0211	0.0213	0.0057
02_grassMowShort	1_Natural	5	Gen4_Mut0_IDR2	39.7458	6.4013	0.0224	0.0184	0.0238	0.0566	0.1174	0.068	39.7114	6.4142	0.0223	0.0185	0.0238	0.0567	0.1167	0.0678
02_grassMowShort	1_Natural	5	Gen4_Mut0_ID4	23.6316	6.3402	0.0102	0.0079	0.022	0.0969	0.1156	0.0133	23.6242	6.2819	0.01	0.0078	0.022	0.0968	0.1154	0.0133
02_grassMowShort	1_Natural	5	Gen4_Mut0_ID5	31.3229	8.4903	0.0197	0.0192	0.0323	0.0704	0.1231	0.073	31.3189	8.5065	0.0197	0.0192	0.0323	0.0704	0.1231	0.0729
02_grassMowShort	1_Natural	5	Gen2_Mut0_IDR0	7.4616	2.2948	0.0054	0.0061	0.009	0.0127	0.0212	0.0112	7.5642	2.4423	0.0059	0.0064	0.0093	0.0129	0.0214	0.0111
02_grassMowShort	1_Natural	5	Gen3_Mut0_IDR1	20.9536	2.2909	0.0076	0.0036	0.0046	0.011	0.0179	0.007	20.954	2.2903	0.0076	0.0036	0.0046	0.011	0.0179	0.007
02_grassMowShort	1_Natural	5	Gen4_Mut0_ID6	12.247	5.718	0.0182	0.0146	0.0141	0.0278	0.0662	0.0355	11.8432	4.5245	0.0151	0.012	0.0116	0.0225	0.0533	0.0291
02_grassMowShort	1_Natural	5	Gen3_Mut0_ID9	8.774	5.1611	0.013	0.0104	0.0172	0.0472	0.0798	0.0257	8.7796	5.3152	0.0133	0.0107	0.0177	0.048	0.0809	0.0261
02_grassMowShort	1_Natural	5	Gen2_Mut0_ID8	24.0656	2.7971	0.0089	0.007	0.0083	0.0085	0.0093	0.002	23.857	2.5991	0.008	0.0071	0.0084	0.0079	0.0065	0.0044
02_grassMowShort	1_Natural	5	Gen4_Mut0_IDR0	31.7221	2.432	0.0038	0.0049	0.0107	0.0229	0.0336	0.0166	31.8336	2.4344	0.0037	0.0049	0.0108	0.0233	0.0341	0.0167
02_grassMowShort	1_Natural	5	Gen5_Mut0_ID0	34.1789	4.9426	0.0157	0.0096	0.0149	0.0382	0.034	0.0075	34.2973	5.0551	0.0158	0.0095	0.0147	0.0381	0.0334	0.0072
02_grassMowShort	1_Natural	5	Gen5_Mut0_ID1	19.7775	4.0672	0.0112	0.0078	0.0139	0.0317	0.0286	0.0153	19.6695	3.5453	0.0091	0.007	0.0135	0.03	0.0287	0.0159
02_grassMowShort	1_Natural	5	Gen5_Mut0_ID2	3.487	2.1218	0.0068	0.0024	0.0042	0.0136	0.0158	0.0048	3.7868	1.9286	0.0061	0.0024	0.0043	0.0145	0.0139	0.0022
02_grassMowShort	1_Natural	5	Gen5_Mut0_ID3	21.4247	2.9826	0.0081	0.0075	0.009	0.0185	0.0232	0.0022	21.3836	2.9402	0.0079	0.0075	0.0089	0.0185	0.0233	0.0022
02_grassMowShort	1_Natural	5	Gen5_Mut0_ID4	17.4143	8.9116	0.0255	0.0219	0.0271	0.0595	0.0769	0.0381	17.2741	8.9342	0.0255	0.022	0.0273	0.0599	0.0772	0.0381
02_grassMowShort	1_Natural	5	Gen5_Mut0_IDR2	22.603	4.9899	0.0194	0.0068	0.011	0.0296	0.055	0.0252	22.3247	3.3302	0.0124	0.0061	0.0097	0.0235	0.0422	0.021
02_grassMowShort	1_Natural	5	Gen5_Mut0_IDR1	22.6661	15.0128	0.0166	0.0219	0.0605	0.2448	0.3005	0.0364	22.4567	14.8436	0.0153	0.0217	0.0609	0.2439	0.3007	0.0367
02_grassMowShort	1_Natural	5	Gen5_Mut0_IDR0	37.4327	5.9458	0.0088	0.0084	0.0216	0.0778	0.1365	0.0537	37.5641	5.8214	0.0086	0.0083	0.0213	0.0767	0.1349	0.0532
02_grassMowShort	1_Natural	5	Gen5_Mut0_ID8	33.7612	3.3631	0.0111	0.0095	0.0083	0.0114	0.0068	0.0025	33.7572	3.3623	0.0111	0.0095	0.0083	0.0113	0.0068	0.0025
02_grassMowShort	1_Natural	5	Gen5_Mut0_ID9	17.2351	3.8379	0.0108	0.0067	0.0108	0.0192	0.0132	0.0022	17.1887	3.8071	0.0107	0.0067	0.0107	0.0191	0.0131	0.0021
02_grassMowShort	1_Natural	5	Gen5_Mut0_ID10	32.3971	5.707	0.0101	0.0135	0.0262	0.0576	0.053	0.0129	32.4003	5.7072	0.0101	0.0135	0.0262	0.0576	0.053	0.0129
02_grassMowShort	1_Natural	5	Gen5_Mut0_ID11	23.8781	7.0928	0.0142	0.0152	0.0198	0.0641	0.1313	0.0657	23.9135	7.0308	0.014	0.0151	0.0198	0.0641	0.1312	0.0656
02_grassMowShort	1_Natural	6	Gen5_Mut0_ID1	19.7775	4.0672	0.0112	0.0078	0.0139	0.0317	0.0286	0.0153	19.6695	3.5453	0.0091	0.007	0.0135	0.03	0.0287	0.0159
02_grassMowShort	1_Natural	6	Gen3_Mut0_ID9	8.774	5.1611	0.013	0.0104	0.0172	0.0472	0.0798	0.0257	8.7796	5.3152	0.0133	0.0107	0.0177	0.048	0.0809	0.0261
02_grassMowShort	1_Natural	6	Gen4_Mut0_ID5	31.3229	8.4903	0.0197	0.0192	0.0323	0.0704	0.1231	0.073	31.3189	8.5065	0.0197	0.0192	0.0323	0.0704	0.1231	0.0729
02_grassMowShort	1_Natural	6	Gen5_Mut0_ID9	17.2351	3.8379	0.0108	0.0067	0.0108	0.0192	0.0132	0.0022	17.1887	3.8071	0.0107	0.0067	0.0107	0.0191	0.0131	0.0021
02_grassMowShort	1_Natural	6	Gen5_Mut0_IDR0	37.4327	5.9458	0.0088	0.0084	0.0216	0.0778	0.1365	0.0537	37.5641	5.8214	0.0086	0.0083	0.0213	0.0767	0.1349	0.0532
02_grassMowShort	1_Natural	6	Gen4_Mut0_ID6	12.247	5.718	0.0182	0.0146	0.0141	0.0278	0.0662	0.0355	11.8432	4.5245	0.0151	0.012	0.0116	0.0225	0.0533	0.0291
02_grassMowShort	1_Natural	6	Gen5_Mut0_ID3	21.4247	2.9826	0.0081	0.0075	0.009	0.0185	0.0232	0.0022	21.3836	2.9402	0.0079	0.0075	0.0089	0.0185	0.0233	0.0022
02_grassMowShort	1_Natural	6	Gen4_Mut0_IDR0	31.7221	2.432	0.0038	0.0049	0.0107	0.0229	0.0336	0.0166	31.8336	2.4344	0.0037	0.0049	0.0108	0.0233	0.0341	0.0167
02_grassMowShort	1_Natural	6	Gen5_Mut0_ID0	34.1789	4.9426	0.0157	0.0096	0.0149	0.0382	0.034	0.0075	34.2973	5.0551	0.0158	0.0095	0.0147	0.0381	0.0334	0.0072
02_grassMowShort	1_Natural	6	Gen5_Mut0_ID10	32.3971	5.707	0.0101	0.0135	0.0262	0.0576	0.053	0.0129	32.4003	5.7072	0.0101	0.0135	0.0262	0.0576	0.053	0.0129
02_grassMowShort	1_Natural	6	Gen5_Mut0_ID11	23.8781	7.0928	0.0142	0.0152	0.0198	0.0641	0.1313	0.0657	23.9135	7.0308	0.014	0.0151	0.0198	0.0641	0.1312	0.0656
02_grassMowShort	1_Natural	6	Gen2_Mut0_IDR0	7.4616	2.2948	0.0054	0.0061	0.009	0.0127	0.0212	0.0112	7.5642	2.4423	0.0059	0.0064	0.0093	0.0129	0.0214	0.0111
02_grassMowShort	1_Natural	6	Gen6_Mut0_ID0	14.7368	2.3422	0.0069	0.0058	0.0086	0.0092	0.0172	0.0078	14.9102	2.1638	0.0061	0.0058	0.0089	0.0094	0.018	0.0083
02_grassMowShort	1_Natural	6	Gen6_Mut0_ID1	19.2915	4.7316	0.0175	0.0095	0.0128	0.0284	0.0444	0.0198	19.2392	4.6792	0.0173	0.0095	0.0128	0.0284	0.0444	0.0199
02_grassMowShort	1_Natural	6	Gen6_Mut0_IDR1	20.9536	2.2909	0.0076	0.0036	0.0046	0.011	0.0179	0.007	20.954	2.2903	0.0076	0.0036	0.0046	0.011	0.0179	0.007
02_grassMowShort	1_Natural	6	Gen6_Mut0_IDR0	24.0656	2.7971	0.0089	0.007	0.0083	0.0085	0.0093	0.002	23.857	2.5991	0.008	0.0071	0.0084	0.0079	0.0065	0.0044
02_grassMowShort	1_Natural	6	Gen6_Mut0_ID4	22.5866	6.5708	0.0175	0.0144	0.0227	0.0542	0.0999	0.0545	22.4477	5.9744	0.0149	0.0134	0.0226	0.0521	0.0958	0.0527
02_grassMowShort	1_Natural	6	Gen6_Mut0_ID5	31.409	3.6886	0.011	0.0093	0.0126	0.0187	0.0151	0.0102	31.564	3.8779	0.0117	0.0094	0.0127	0.0187	0.0145	0.0101
02_grassMowShort	1_Natural	6	Gen6_Mut0_ID6	25.209	3.3932	0.0078	0.0065	0.0112	0.0234	0.042	0.0221	25.3372	3.2262	0.0074	0.0064	0.0111	0.0231	0.041	0.0215
02_grassMowShort	1_Natural	6	Gen6_Mut0_ID7	21.2267	4.339	0.0117	0.0077	0.0119	0.0458	0.0556	0.0048	21.1615	4.3141	0.0116	0.0077	0.0117	0.0453	0.0548	0.0047
02_grassMowShort	1_Natural	6	Gen6_Mut0_ID8	22.8135	5.8395	0.016	0.0126	0.0158	0.0592	0.1111	0.0438	22.817	5.7502	0.0156	0.0125	0.0157	0.059	0.1106	0.0436
02_grassMowShort	1_Natural	6	Gen6_Mut0_ID9	27.7177	3.7878	0.0103	0.0099	0.0112	0.0237	0.0333	0.0186	27.698	3.7683	0.0102	0.0099	0.0112	0.0236	0.0332	0.0185
02_grassMowShort	1_Natural	6	Gen6_Mut0_ID10	11.8233	6.7957	0.0197	0.022	0.016	0.0373	0.0868	0.0401	11.8718	6.856	0.0199	0.0222	0.016	0.0374	0.087	0.0402
02_grassMowShort	1_Natural	6	Gen6_Mut0_ID11	19.3144	4.0982	0.0141	0.008	0.0083	0.0244	0.0291	0.0045	18.9035	3.7216	0.0128	0.0078	0.0081	0.0257	0.0322	0.0056
02_grassMowShort	1_Natural	7	Gen4_Mut0_IDR0	31.7221	2.432	0.0038	0.0049	0.0107	0.0229	0.0336	0.0166	31.8336	2.4344	0.0037	0.0049	0.0108	0.0233	0.0341	0.0167
02_grassMowShort	1_Natural	7	Gen6_Mut0_ID0	14.7368	2.3422	0.0069	0.0058	0.0086	0.0092	0.0172	0.0078	14.9102	2.1638	0.0061	0.0058	0.0089	0.0094	0.018	0.0083
02_grassMowShort	1_Natural	7	Gen6_Mut0_ID11	19.3144	4.0982	0.0141	0.008	0.0083	0.0244	0.0291	0.0045	18.9035	3.7216	0.0128	0.0078	0.0081	0.0257	0.0322	0.0056
02_grassMowShort	1_Natural	7	Gen5_Mut0_ID9	17.2351	3.8379	0.0108	0.0067	0.0108	0.0192	0.0132	0.0022	17.1887	3.8071	0.0107	0.0067	0.0107	0.0191	0.0131	0.0021
02_grassMowShort	1_Natural	7	Gen6_Mut0_ID9	27.7177	3.7878	0.0103	0.0099	0.0112	0.0237	0.0333	0.0186	27.698	3.7683	0.0102	0.0099	0.0112	0.0236	0.0332	0.0185
02_grassMowShort	1_Natural	7	Gen5_Mut0_ID3	21.4247	2.9826	0.0081	0.0075	0.009	0.0185	0.0232	0.0022	21.3836	2.9402	0.0079	0.0075	0.0089	0.0185	0.0233	0.0022
02_grassMowShort	1_Natural	7	Gen3_Mut0_ID9	8.774	5.1611	0.013	0.0104	0.0172	0.0472	0.0798	0.0257	8.7796	5.3152	0.0133	0.0107	0.0177	0.048	0.0809	0.0261
02_grassMowShort	1_Natural	7	Gen6_Mut0_ID6	25.209	3.3932	0.0078	0.0065	0.0112	0.0234	0.042	0.0221	25.3372	3.2262	0.0074	0.0064	0.0111	0.0231	0.041	0.0215
02_grassMowShort	1_Natural	7	Gen6_Mut0_ID4	22.5866	6.5708	0.0175	0.0144	0.0227	0.0542	0.0999	0.0545	22.4477	5.9744	0.0149	0.0134	0.0226	0.0521	0.0958	0.0527
02_grassMowShort	1_Natural	7	Gen6_Mut0_ID7	21.2267	4.339	0.0117	0.0077	0.0119	0.0458	0.0556	0.0048	21.1615	4.3141	0.0116	0.0077	0.0117	0.0453	0.0548	0.0047
02_grassMowShort	1_Natural	7	Gen6_Mut0_ID10	11.8233	6.7957	0.0197	0.022	0.016	0.0373	0.0868	0.0401	11.8718	6.856	0.0199	0.0222	0.016	0.0374	0.087	0.0402
02_grassMowShort	1_Natural	7	Gen2_Mut0_IDR0	7.4616	2.2948	0.0054	0.0061	0.009	0.0127	0.0212	0.0112	7.5642	2.4423	0.0059	0.0064	0.0093	0.0129	0.0214	0.0111
02_grassMowShort	1_Natural	7	Gen7_Mut0_ID0	13.7342	1.6519	0.0035	0.0034	0.0062	0.0121	0.0265	0.0135	13.781	1.699	0.0037	0.0035	0.0063	0.0124	0.0269	0.0137
02_grassMowShort	1_Natural	7	Gen7_Mut0_ID1	18.2956	7.1619	0.0227	0.0162	0.0198	0.0446	0.0428	0.0161	18.5583	6.4747	0.0206	0.0154	0.0188	0.0433	0.042	0.0153
02_grassMowShort	1_Natural	7	Gen7_Mut0_ID2	12.4112	7.2774	0.0238	0.0245	0.014	0.0369	0.0589	0.0269	12.454	7.3494	0.0241	0.0246	0.0141	0.0368	0.0588	0.0268
02_grassMowShort	1_Natural	7	Gen7_Mut0_ID3	24.485	6.8297	0.0129	0.0148	0.0248	0.0641	0.0619	0.0164	24.4649	6.8196	0.0128	0.0148	0.0247	0.0641	0.0621	0.0165
02_grassMowShort	1_Natural	7	Gen7_Mut0_ID4	20.7076	3.8309	0.0109	0.0064	0.0101	0.036	0.0493	0.0116	20.6902	3.8306	0.0109	0.0064	0.0101	0.0359	0.0491	0.0114
02_grassMowShort	1_Natural	7	Gen7_Mut0_IDR2	34.1789	4.9426	0.0157	0.0096	0.0149	0.0382	0.034	0.0075	34.2973	5.0551	0.0158	0.0095	0.0147	0.0381	0.0334	0.0072
02_grassMowShort	1_Natural	7	Gen7_Mut0_IDR1	32.3971	5.707	0.0101	0.0135	0.0262	0.0576	0.053	0.0129	32.4003	5.7072	0.0101	0.0135	0.0262	0.0576	0.053	0.0129
02_grassMowShort	1_Natural	7	Gen7_Mut0_IDR0	23.8781	7.0928	0.0142	0.0152	0.0198	0.0641	0.1313	0.0657	23.9135	7.0308	0.014	0.0151	0.0198	0.0641	0.1312	0.0656
02_grassMowShort	1_Natural	7	Gen7_Mut0_ID8	17.7832	6.7711	0.0234	0.0154	0.0197	0.058	0.0778	0.0215	17.7143	6.7488	0.0231	0.0153	0.0198	0.0596	0.0804	0.0223
02_grassMowShort	1_Natural	7	Gen7_Mut0_ID9	8.8223	2.3165	0.0079	0.0061	0.0051	0.0081	0.02	0.0086	8.7729	2.4121	0.0082	0.0062	0.005	0.008	0.0197	0.0084
02_grassMowShort	1_Natural	7	Gen7_Mut0_ID10	17.6407	4.7717	0.0113	0.0118	0.0198	0.0407	0.0419	0.0039	17.5858	4.4693	0.0098	0.0114	0.0196	0.0409	0.0424	0.0039
02_grassMowShort	1_Natural	7	Gen7_Mut0_ID11	7.2204	2.5089	0.0085	0.0063	0.0042	0.0077	0.0098	0.0061	6.9286	2.513	0.0084	0.0062	0.0042	0.0079	0.01	0.0063
02_grassMowShort	1_Natural	8	Gen5_Mut0_ID9	17.2351	3.8379	0.0108	0.0067	0.0108	0.0192	0.0132	0.0022	17.1887	3.8071	0.0107	0.0067	0.0107	0.0191	0.0131	0.0021
02_grassMowShort	1_Natural	8	Gen6_Mut0_ID10	11.8233	6.7957	0.0197	0.022	0.016	0.0373	0.0868	0.0401	11.8718	6.856	0.0199	0.0222	0.016	0.0374	0.087	0.0402
02_grassMowShort	1_Natural	8	Gen7_Mut0_IDR2	34.1789	4.9426	0.0157	0.0096	0.0149	0.0382	0.034	0.0075	34.2973	5.0551	0.0158	0.0095	0.0147	0.0381	0.0334	0.0072
02_grassMowShort	1_Natural	8	Gen6_Mut0_ID4	22.5866	6.5708	0.0175	0.0144	0.0227	0.0542	0.0999	0.0545	22.4477	5.9744	0.0149	0.0134	0.0226	0.0521	0.0958	0.0527
02_grassMowShort	1_Natural	8	Gen2_Mut0_IDR0	7.4616	2.2948	0.0054	0.0061	0.009	0.0127	0.0212	0.0112	7.5642	2.4423	0.0059	0.0064	0.0093	0.0129	0.0214	0.0111
02_grassMowShort	1_Natural	8	Gen6_Mut0_ID6	25.209	3.3932	0.0078	0.0065	0.0112	0.0234	0.042	0.0221	25.3372	3.2262	0.0074	0.0064	0.0111	0.0231	0.041	0.0215
02_grassMowShort	1_Natural	8	Gen7_Mut0_IDR0	23.8781	7.0928	0.0142	0.0152	0.0198	0.0641	0.1313	0.0657	23.9135	7.0308	0.014	0.0151	0.0198	0.0641	0.1312	0.0656
02_grassMowShort	1_Natural	8	Gen7_Mut0_ID0	13.7342	1.6519	0.0035	0.0034	0.0062	0.0121	0.0265	0.0135	13.781	1.699	0.0037	0.0035	0.0063	0.0124	0.0269	0.0137
02_grassMowShort	1_Natural	8	Gen6_Mut0_ID0	14.7368	2.3422	0.0069	0.0058	0.0086	0.0092	0.0172	0.0078	14.9102	2.1638	0.0061	0.0058	0.0089	0.0094	0.018	0.0083
02_grassMowShort	1_Natural	8	Gen5_Mut0_ID3	21.4247	2.9826	0.0081	0.0075	0.009	0.0185	0.0232	0.0022	21.3836	2.9402	0.0079	0.0075	0.0089	0.0185	0.0233	0.0022
02_grassMowShort	1_Natural	8	Gen7_Mut0_ID4	20.7076	3.8309	0.0109	0.0064	0.0101	0.036	0.0493	0.0116	20.6902	3.8306	0.0109	0.0064	0.0101	0.0359	0.0491	0.0114
02_grassMowShort	1_Natural	8	Gen6_Mut0_ID9	27.7177	3.7878	0.0103	0.0099	0.0112	0.0237	0.0333	0.0186	27.698	3.7683	0.0102	0.0099	0.0112	0.0236	0.0332	0.0185
02_grassMowShort	1_Natural	8	Gen8_Mut0_ID0	24.7349	2.8158	0.0072	0.0076	0.009	0.0214	0.0296	0.0159	24.6957	2.865	0.0073	0.0077	0.009	0.0213	0.0292	0.0158
02_grassMowShort	1_Natural	8	Gen8_Mut0_ID1	13.0693	7.0047	0.0154	0.0187	0.0247	0.0693	0.0947	0.0142	13.072	7.025	0.0155	0.0187	0.0247	0.0693	0.0948	0.0142
02_grassMowShort	1_Natural	8	Gen8_Mut0_ID2	15.1072	2.1451	0.0052	0.0054	0.0067	0.0107	0.0232	0.0087	14.9707	2.2165	0.0059	0.0054	0.0067	0.0107	0.0241	0.0095
02_grassMowShort	1_Natural	8	Gen8_Mut0_ID3	14.2399	3.115	0.0115	0.0077	0.0057	0.0133	0.0119	0.005	14.212	3.1799	0.0117	0.0077	0.0058	0.0134	0.0119	0.005
02_grassMowShort	1_Natural	8	Gen8_Mut0_ID4	23.652	4.3866	0.0096	0.007	0.0143	0.0369	0.0765	0.0382	23.8716	4.0769	0.0088	0.0069	0.0138	0.0363	0.0759	0.0381
02_grassMowShort	1_Natural	8	Gen8_Mut0_ID5	16.9523	2.345	0.0063	0.006	0.0104	0.019	0.0341	0.0068	16.981	2.2842	0.0061	0.0059	0.0104	0.0192	0.0342	0.0067
02_grassMowShort	1_Natural	8	Gen8_Mut0_ID6	9.9792	3.2194	0.0066	0.0075	0.0128	0.0329	0.0532	0.0219	9.9934	3.2634	0.0068	0.0075	0.0128	0.0328	0.0532	0.0218
02_grassMowShort	1_Natural	8	Gen8_Mut0_ID7	14.3884	3.7104	0.0125	0.0063	0.0081	0.0283	0.0537	0.0271	14.7149	3.327	0.0115	0.0062	0.0078	0.027	0.0522	0.0263
02_grassMowShort	1_Natural	8	Gen8_Mut0_ID8	26.5727	5.5126	0.0125	0.0103	0.014	0.0447	0.0993	0.0523	26.6431	5.4579	0.0123	0.0102	0.014	0.0448	0.0994	0.0523
02_grassMowShort	1_Natural	8	Gen8_Mut0_ID9	31.8462	7.3834	0.0196	0.0121	0.0186	0.0571	0.0807	0.0367	32.1157	7.3017	0.0197	0.0123	0.0184	0.0561	0.0813	0.0363
02_grassMowShort	1_Natural	8	Gen8_Mut0_ID10	20.9576	4.662	0.0145	0.0073	0.0101	0.0414	0.0537	0.0107	21.0534	4.7393	0.0147	0.0073	0.0103	0.0425	0.0553	0.0111
02_grassMowShort	1_Natural	8	Gen8_Mut0_ID11	33.9625	6.2592	0.0185	0.0144	0.018	0.0294	0.049	0.0309	34.0105	6.2023	0.0184	0.0145	0.0181	0.0291	0.0479	0.0302
02_grassMowShort	1_Natural	9	Gen6_Mut0_ID9	27.7177	3.7878	0.0103	0.0099	0.0112	0.0237	0.0333	0.0186	27.698	3.7683	0.0102	0.0099	0.0112	0.0236	0.0332	0.0185
02_grassMowShort	1_Natural	9	Gen7_Mut0_ID4	20.7076	3.8309	0.0109	0.0064	0.0101	0.036	0.0493	0.0116	20.6902	3.8306	0.0109	0.0064	0.0101	0.0359	0.0491	0.0114
02_grassMowShort	1_Natural	9	Gen8_Mut0_ID0	24.7349	2.8158	0.0072	0.0076	0.009	0.0214	0.0296	0.0159	24.6957	2.865	0.0073	0.0077	0.009	0.0213	0.0292	0.0158
02_grassMowShort	1_Natural	9	Gen8_Mut0_ID3	14.2399	3.115	0.0115	0.0077	0.0057	0.0133	0.0119	0.005	14.212	3.1799	0.0117	0.0077	0.0058	0.0134	0.0119	0.005
02_grassMowShort	1_Natural	9	Gen8_Mut0_ID7	14.3884	3.7104	0.0125	0.0063	0.0081	0.0283	0.0537	0.0271	14.7149	3.327	0.0115	0.0062	0.0078	0.027	0.0522	0.0263
02_grassMowShort	1_Natural	9	Gen6_Mut0_ID10	11.8233	6.7957	0.0197	0.022	0.016	0.0373	0.0868	0.0401	11.8718	6.856	0.0199	0.0222	0.016	0.0374	0.087	0.0402
02_grassMowShort	1_Natural	9	Gen8_Mut0_ID1	13.0693	7.0047	0.0154	0.0187	0.0247	0.0693	0.0947	0.0142	13.072	7.025	0.0155	0.0187	0.0247	0.0693	0.0948	0.0142
02_grassMowShort	1_Natural	9	Gen2_Mut0_IDR0	7.4616	2.2948	0.0054	0.0061	0.009	0.0127	0.0212	0.0112	7.5642	2.4423	0.0059	0.0064	0.0093	0.0129	0.0214	0.0111
02_grassMowShort	1_Natural	9	Gen6_Mut0_ID6	25.209	3.3932	0.0078	0.0065	0.0112	0.0234	0.042	0.0221	25.3372	3.2262	0.0074	0.0064	0.0111	0.0231	0.041	0.0215
02_grassMowShort	1_Natural	9	Gen8_Mut0_ID9	31.8462	7.3834	0.0196	0.0121	0.0186	0.0571	0.0807	0.0367	32.1157	7.3017	0.0197	0.0123	0.0184	0.0561	0.0813	0.0363
02_grassMowShort	1_Natural	9	Gen5_Mut0_ID9	17.2351	3.8379	0.0108	0.0067	0.0108	0.0192	0.0132	0.0022	17.1887	3.8071	0.0107	0.0067	0.0107	0.0191	0.0131	0.0021
02_grassMowShort	1_Natural	9	Gen8_Mut0_ID8	26.5727	5.5126	0.0125	0.0103	0.014	0.0447	0.0993	0.0523	26.6431	5.4579	0.0123	0.0102	0.014	0.0448	0.0994	0.0523
02_grassMowShort	1_Natural	9	Gen9_Mut0_ID0	19.4113	5.2031	0.0102	0.0116	0.0182	0.049	0.0588	0.0215	19.4643	5.0937	0.0097	0.0115	0.0181	0.0493	0.0594	0.0218
02_grassMowShort	1_Natural	9	Gen9_Mut0_ID1	20.233	2.9929	0.011	0.006	0.0072	0.023	0.0427	0.0196	20.3943	2.8624	0.0106	0.0059	0.0071	0.0226	0.0422	0.0194
02_grassMowShort	1_Natural	9	Gen9_Mut0_ID2	20.7687	3.7772	0.0109	0.0059	0.0098	0.0353	0.0433	0.0094	20.7594	3.7777	0.0108	0.0059	0.0097	0.0353	0.0433	0.0093
02_grassMowShort	1_Natural	9	Gen9_Mut0_ID3	17.3159	3.4612	0.0108	0.0065	0.0089	0.0141	0.0125	0.001	17.2689	3.4279	0.0108	0.0064	0.0088	0.0141	0.0127	0.0011
02_grassMowShort	1_Natural	9	Gen9_Mut0_ID4	30.7443	8.549	0.0186	0.0157	0.0252	0.0612	0.1202	0.0647	30.9103	8.4583	0.0182	0.0159	0.0252	0.0613	0.12	0.0646
02_grassMowShort	1_Natural	9	Gen9_Mut0_ID5	14.3313	6.556	0.0163	0.0153	0.0202	0.0482	0.0688	0.0201	14.3302	6.582	0.0164	0.0153	0.0202	0.0482	0.0688	0.0202
02_grassMowShort	1_Natural	9	Gen9_Mut0_ID6	20.8216	2.057	0.005	0.0052	0.0069	0.0136	0.0152	0.0022	20.7708	1.9442	0.0046	0.0051	0.007	0.0134	0.0147	0.0021
02_grassMowShort	1_Natural	9	Gen9_Mut0_ID7	15.3486	5.3468	0.0144	0.0114	0.0148	0.0454	0.1151	0.0629	15.4362	5.2736	0.0142	0.0114	0.0147	0.045	0.1145	0.0627
02_grassMowShort	1_Natural	9	Gen9_Mut0_ID8	9.1335	4.1323	0.0125	0.0113	0.0152	0.0237	0.0216	0.0097	9.176	4.2671	0.013	0.0114	0.0154	0.0239	0.0219	0.0098
02_grassMowShort	1_Natural	9	Gen9_Mut0_ID9	22.9782	2.6823	0.0071	0.0063	0.0108	0.0261	0.0237	0.0178	22.9386	2.7685	0.0073	0.0064	0.0109	0.0261	0.0233	0.0176
02_grassMowShort	1_Natural	9	Gen9_Mut0_ID10	19.5806	11.876	0.0227	0.0236	0.037	0.1025	0.2022	0.1217	19.5874	11.8504	0.0225	0.0235	0.037	0.1026	0.2026	0.1219
02_grassMowShort	1_Natural	9	Gen9_Mut0_ID11	20.1144	2.6988	0.0087	0.0049	0.0058	0.0137	0.0234	0.0084	20.1718	2.6445	0.0086	0.0048	0.0058	0.0137	0.0227	0.0079
02_grassMowShort	1_Natural	10	Gen9_Mut0_ID5	14.3313	6.556	0.0163	0.0153	0.0202	0.0482	0.0688	0.0201	14.3302	6.582	0.0164	0.0153	0.0202	0.0482	0.0688	0.0202
02_grassMowShort	1_Natural	10	Gen7_Mut0_ID4	20.7076	3.8309	0.0109	0.0064	0.0101	0.036	0.0493	0.0116	20.6902	3.8306	0.0109	0.0064	0.0101	0.0359	0.0491	0.0114
02_grassMowShort	1_Natural	10	Gen9_Mut0_ID2	20.7687	3.7772	0.0109	0.0059	0.0098	0.0353	0.0433	0.0094	20.7594	3.7777	0.0108	0.0059	0.0097	0.0353	0.0433	0.0093
02_grassMowShort	1_Natural	10	Gen9_Mut0_ID7	15.3486	5.3468	0.0144	0.0114	0.0148	0.0454	0.1151	0.0629	15.4362	5.2736	0.0142	0.0114	0.0147	0.045	0.1145	0.0627
02_grassMowShort	1_Natural	10	Gen6_Mut0_ID9	27.7177	3.7878	0.0103	0.0099	0.0112	0.0237	0.0333	0.0186	27.698	3.7683	0.0102	0.0099	0.0112	0.0236	0.0332	0.0185
02_grassMowShort	1_Natural	10	Gen8_Mut0_ID9	31.8462	7.3834	0.0196	0.0121	0.0186	0.0571	0.0807	0.0367	32.1157	7.3017	0.0197	0.0123	0.0184	0.0561	0.0813	0.0363
02_grassMowShort	1_Natural	10	Gen9_Mut0_ID1	20.233	2.9929	0.011	0.006	0.0072	0.023	0.0427	0.0196	20.3943	2.8624	0.0106	0.0059	0.0071	0.0226	0.0422	0.0194
02_grassMowShort	1_Natural	10	Gen8_Mut0_ID0	24.7349	2.8158	0.0072	0.0076	0.009	0.0214	0.0296	0.0159	24.6957	2.865	0.0073	0.0077	0.009	0.0213	0.0292	0.0158
02_grassMowShort	1_Natural	10	Gen9_Mut0_ID4	30.7443	8.549	0.0186	0.0157	0.0252	0.0612	0.1202	0.0647	30.9103	8.4583	0.0182	0.0159	0.0252	0.0613	0.12	0.0646
02_grassMowShort	1_Natural	10	Gen2_Mut0_IDR0	7.4616	2.2948	0.0054	0.0061	0.009	0.0127	0.0212	0.0112	7.5642	2.4423	0.0059	0.0064	0.0093	0.0129	0.0214	0.0111
02_grassMowShort	1_Natural	10	Gen9_Mut0_ID8	9.1335	4.1323	0.0125	0.0113	0.0152	0.0237	0.0216	0.0097	9.176	4.2671	0.013	0.0114	0.0154	0.0239	0.0219	0.0098
02_grassMowShort	1_Natural	10	Gen8_Mut0_ID3	14.2399	3.115	0.0115	0.0077	0.0057	0.0133	0.0119	0.005	14.212	3.1799	0.0117	0.0077	0.0058	0.0134	0.0119	0.005
02_grassMowShort	1_Natural	10	Gen10_Mut0_ID0	7.7338	2.5844	0.0065	0.0062	0.01	0.0187	0.0216	0.0035	7.7488	2.6351	0.0067	0.0063	0.01	0.0188	0.0217	0.0035
02_grassMowShort	1_Natural	10	Gen10_Mut0_ID1	13.2681	3.8464	0.0133	0.0096	0.0071	0.0147	0.0221	0.0108	13.0753	4.1074	0.0141	0.0099	0.0071	0.0152	0.0223	0.0109
02_grassMowShort	1_Natural	10	Gen10_Mut0_ID2	10.3836	3.508	0.0106	0.0095	0.01	0.0151	0.0283	0.0151	10.4482	3.6212	0.011	0.0096	0.0101	0.015	0.0282	0.0151
02_grassMowShort	1_Natural	10	Gen10_Mut0_ID3	13.3313	5.2186	0.0147	0.0085	0.0133	0.0469	0.0591	0.015	13.3838	4.954	0.014	0.0084	0.0131	0.0461	0.0583	0.0146
02_grassMowShort	1_Natural	10	Gen10_Mut0_ID4	28.2115	6.9251	0.0127	0.0132	0.0204	0.0705	0.1315	0.0691	28.195	6.9548	0.0128	0.0133	0.0204	0.0705	0.1314	0.069
02_grassMowShort	1_Natural	10	Gen10_Mut0_ID5	24.9733	6.0773	0.0154	0.0115	0.0213	0.0572	0.1073	0.0673	25.0853	6.1495	0.0157	0.0116	0.0213	0.0568	0.1068	0.067
02_grassMowShort	1_Natural	10	Gen10_Mut0_ID6	23.0126	3.7426	0.0121	0.0114	0.0096	0.0272	0.0416	0.0239	23.0229	3.7116	0.012	0.0113	0.0096	0.0272	0.0416	0.024
02_grassMowShort	1_Natural	10	Gen10_Mut0_ID7	13.8825	9.2098	0.0245	0.0253	0.021	0.0636	0.13	0.0713	13.897	9.2805	0.0247	0.0254	0.021	0.0636	0.1297	0.0712
02_grassMowShort	1_Natural	10	Gen10_Mut0_IDR3	13.0693	7.0047	0.0154	0.0187	0.0247	0.0693	0.0947	0.0142	13.072	7.025	0.0155	0.0187	0.0247	0.0693	0.0948	0.0142
02_grassMowShort	1_Natural	10	Gen10_Mut0_IDR2	25.209	3.3932	0.0078	0.0065	0.0112	0.0234	0.042	0.0221	25.3372	3.2262	0.0074	0.0064	0.0111	0.0231	0.041	0.0215
02_grassMowShort	1_Natural	10	Gen10_Mut0_IDR1	17.2351	3.8379	0.0108	0.0067	0.0108	0.0192	0.0132	0.0022	17.1887	3.8071	0.0107	0.0067	0.0107	0.0191	0.0131	0.0021
02_grassMowShort	1_Natural	10	Gen10_Mut0_IDR0	26.5727	5.5126	0.0125	0.0103	0.014	0.0447	0.0993	0.0523	26.6431	5.4579	0.0123	0.0102	0.014	0.0448	0.0994	0.0523
02_grassMowShort	1_Natural	11	Gen8_Mut0_ID0	24.7349	2.8158	0.0072	0.0076	0.009	0.0214	0.0296	0.0159	24.6957	2.865	0.0073	0.0077	0.009	0.0213	0.0292	0.0158
02_grassMowShort	1_Natural	11	Gen8_Mut0_ID9	31.8462	7.3834	0.0196	0.0121	0.0186	0.0571	0.0807	0.0367	32.1157	7.3017	0.0197	0.0123	0.0184	0.0561	0.0813	0.0363
02_grassMowShort	1_Natural	11	Gen9_Mut0_ID1	20.233	2.9929	0.011	0.006	0.0072	0.023	0.0427	0.0196	20.3943	2.8624	0.0106	0.0059	0.0071	0.0226	0.0422	0.0194
02_grassMowShort	1_Natural	11	Gen10_Mut0_ID7	13.8825	9.2098	0.0245	0.0253	0.021	0.0636	0.13	0.0713	13.897	9.2805	0.0247	0.0254	0.021	0.0636	0.1297	0.0712
02_grassMowShort	1_Natural	11	Gen10_Mut0_ID4	28.2115	6.9251	0.0127	0.0132	0.0204	0.0705	0.1315	0.0691	28.195	6.9548	0.0128	0.0133	0.0204	0.0705	0.1314	0.069
02_grassMowShort	1_Natural	11	Gen10_Mut0_ID1	13.2681	3.8464	0.0133	0.0096	0.0071	0.0147	0.0221	0.0108	13.0753	4.1074	0.0141	0.0099	0.0071	0.0152	0.0223	0.0109
02_grassMowShort	1_Natural	11	Gen9_Mut0_ID4	30.7443	8.549	0.0186	0.0157	0.0252	0.0612	0.1202	0.0647	30.9103	8.4583	0.0182	0.0159	0.0252	0.0613	0.12	0.0646
02_grassMowShort	1_Natural	11	Gen10_Mut0_ID3	13.3313	5.2186	0.0147	0.0085	0.0133	0.0469	0.0591	0.015	13.3838	4.954	0.014	0.0084	0.0131	0.0461	0.0583	0.0146
02_grassMowShort	1_Natural	11	Gen10_Mut0_IDR1	17.2351	3.8379	0.0108	0.0067	0.0108	0.0192	0.0132	0.0022	17.1887	3.8071	0.0107	0.0067	0.0107	0.0191	0.0131	0.0021
02_grassMowShort	1_Natural	11	Gen10_Mut0_ID6	23.0126	3.7426	0.0121	0.0114	0.0096	0.0272	0.0416	0.0239	23.0229	3.7116	0.012	0.0113	0.0096	0.0272	0.0416	0.024
02_grassMowShort	1_Natural	11	Gen8_Mut0_ID3	14.2399	3.115	0.0115	0.0077	0.0057	0.0133	0.0119	0.005	14.212	3.1799	0.0117	0.0077	0.0058	0.0134	0.0119	0.005
02_grassMowShort	1_Natural	11	Gen9_Mut0_ID7	15.3486	5.3468	0.0144	0.0114	0.0148	0.0454	0.1151	0.0629	15.4362	5.2736	0.0142	0.0114	0.0147	0.045	0.1145	0.0627
02_grassMowShort	1_Natural	11	Gen11_Mut0_IDR1	7.4616	2.2948	0.0054	0.0061	0.009	0.0127	0.0212	0.0112	7.5642	2.4423	0.0059	0.0064	0.0093	0.0129	0.0214	0.0111
02_grassMowShort	1_Natural	11	Gen11_Mut0_IDR0	9.1335	4.1323	0.0125	0.0113	0.0152	0.0237	0.0216	0.0097	9.176	4.2671	0.013	0.0114	0.0154	0.0239	0.0219	0.0098
02_grassMowShort	1_Natural	11	Gen11_Mut0_ID2	13.4497	5.3184	0.0158	0.0086	0.015	0.0542	0.0834	0.0174	13.3711	4.8271	0.0144	0.0086	0.0148	0.0526	0.0814	0.0178
02_grassMowShort	1_Natural	11	Gen11_Mut0_ID3	14.7998	4.3181	0.0132	0.0115	0.0084	0.0202	0.0372	0.0159	14.7982	4.2663	0.0131	0.0115	0.0084	0.0201	0.0371	0.0158
02_grassMowShort	1_Natural	11	Gen11_Mut0_ID4	29.8929	6.7552	0.0186	0.0208	0.0228	0.0391	0.0449	0.0244	29.8965	6.7205	0.0185	0.0208	0.0228	0.0391	0.0449	0.0244
02_grassMowShort	1_Natural	11	Gen11_Mut0_ID5	24.5019	4.785	0.0161	0.009	0.0097	0.0289	0.0538	0.0262	24.6041	4.615	0.0157	0.0089	0.0098	0.0283	0.0545	0.0269
02_grassMowShort	1_Natural	11	Gen11_Mut0_ID6	21.834	3.1408	0.0108	0.0068	0.0094	0.0131	0.0192	0.0095	21.8505	3.1233	0.0108	0.0068	0.0093	0.0131	0.0192	0.0094
02_grassMowShort	1_Natural	11	Gen11_Mut0_ID7	18.5133	5.8236	0.0149	0.0073	0.0138	0.0575	0.0945	0.0447	18.3878	5.8967	0.0151	0.0074	0.0139	0.0573	0.0942	0.0445
02_grassMowShort	1_Natural	11	Gen11_Mut0_ID8	23.5592	4.3023	0.0116	0.013	0.0144	0.0173	0.0286	0.0182	23.5273	4.352	0.0118	0.013	0.0144	0.0172	0.0287	0.0182
02_grassMowShort	1_Natural	11	Gen11_Mut0_ID9	27.3027	4.6099	0.0126	0.0124	0.0153	0.0377	0.0433	0.0054	27.2648	4.6374	0.0127	0.0124	0.0154	0.0379	0.0435	0.0055
02_grassMowShort	1_Natural	11	Gen11_Mut0_ID10	30.3588	5.7574	0.0155	0.0103	0.0176	0.0626	0.0722	0.0138	30.416	5.7109	0.0154	0.0103	0.0176	0.0626	0.0719	0.0139
02_grassMowShort	1_Natural	11	Gen11_Mut0_ID11	15.9306	5.3866	0.0155	0.0109	0.0145	0.0426	0.1137	0.0604	16.1785	5.0884	0.015	0.0109	0.0143	0.0413	0.1114	0.0589
02_grassMowShort	1_Natural	12	Gen11_Mut0_ID10	30.3588	5.7574	0.0155	0.0103	0.0176	0.0626	0.0722	0.0138	30.416	5.7109	0.0154	0.0103	0.0176	0.0626	0.0719	0.0139
02_grassMowShort	1_Natural	12	Gen11_Mut0_ID4	29.8929	6.7552	0.0186	0.0208	0.0228	0.0391	0.0449	0.0244	29.8965	6.7205	0.0185	0.0208	0.0228	0.0391	0.0449	0.0244
02_grassMowShort	1_Natural	12	Gen8_Mut0_ID3	14.2399	3.115	0.0115	0.0077	0.0057	0.0133	0.0119	0.005	14.212	3.1799	0.0117	0.0077	0.0058	0.0134	0.0119	0.005
02_grassMowShort	1_Natural	12	Gen10_Mut0_ID6	23.0126	3.7426	0.0121	0.0114	0.0096	0.0272	0.0416	0.0239	23.0229	3.7116	0.012	0.0113	0.0096	0.0272	0.0416	0.024
02_grassMowShort	1_Natural	12	Gen11_Mut0_ID5	24.5019	4.785	0.0161	0.009	0.0097	0.0289	0.0538	0.0262	24.6041	4.615	0.0157	0.0089	0.0098	0.0283	0.0545	0.0269
02_grassMowShort	1_Natural	12	Gen8_Mut0_ID0	24.7349	2.8158	0.0072	0.0076	0.009	0.0214	0.0296	0.0159	24.6957	2.865	0.0073	0.0077	0.009	0.0213	0.0292	0.0158
02_grassMowShort	1_Natural	12	Gen11_Mut0_ID2	13.4497	5.3184	0.0158	0.0086	0.015	0.0542	0.0834	0.0174	13.3711	4.8271	0.0144	0.0086	0.0148	0.0526	0.0814	0.0178
02_grassMowShort	1_Natural	12	Gen8_Mut0_ID9	31.8462	7.3834	0.0196	0.0121	0.0186	0.0571	0.0807	0.0367	32.1157	7.3017	0.0197	0.0123	0.0184	0.0561	0.0813	0.0363
02_grassMowShort	1_Natural	12	Gen11_Mut0_ID9	27.3027	4.6099	0.0126	0.0124	0.0153	0.0377	0.0433	0.0054	27.2648	4.6374	0.0127	0.0124	0.0154	0.0379	0.0435	0.0055
02_grassMowShort	1_Natural	12	Gen10_Mut0_ID4	28.2115	6.9251	0.0127	0.0132	0.0204	0.0705	0.1315	0.0691	28.195	6.9548	0.0128	0.0133	0.0204	0.0705	0.1314	0.069
02_grassMowShort	1_Natural	12	Gen10_Mut0_ID7	13.8825	9.2098	0.0245	0.0253	0.021	0.0636	0.13	0.0713	13.897	9.2805	0.0247	0.0254	0.021	0.0636	0.1297	0.0712
02_grassMowShort	1_Natural	12	Gen10_Mut0_ID1	13.2681	3.8464	0.0133	0.0096	0.0071	0.0147	0.0221	0.0108	13.0753	4.1074	0.0141	0.0099	0.0071	0.0152	0.0223	0.0109
02_grassMowShort	1_Natural	12	Gen12_Mut0_ID0	23.6111	2.0002	0.0069	0.0055	0.0045	0.0086	0.0115	0.0045	23.5807	1.9942	0.0068	0.0055	0.0045	0.0085	0.0115	0.0046
02_grassMowShort	1_Natural	12	Gen12_Mut0_ID1	21.4452	10.6054	0.0322	0.0277	0.0163	0.0424	0.0776	0.0435	21.3428	10.2399	0.0312	0.0273	0.0163	0.0415	0.0763	0.0429
02_grassMowShort	1_Natural	12	Gen12_Mut0_ID2	23.7918	4.1506	0.0149	0.0095	0.0098	0.0143	0.022	0.0077	23.8317	4.1738	0.015	0.0095	0.0097	0.0147	0.0229	0.0078
02_grassMowShort	1_Natural	12	Gen12_Mut0_ID3	21.5521	15.5596	0.0346	0.0368	0.0425	0.1659	0.2386	0.0596	21.6111	15.5083	0.0344	0.0368	0.0425	0.1656	0.2381	0.0596
02_grassMowShort	1_Natural	12	Gen12_Mut0_ID4	25.5436	5.3993	0.0124	0.0139	0.0218	0.0371	0.0356	0.0265	25.5349	5.4154	0.0124	0.0139	0.0218	0.0371	0.0354	0.0265
02_grassMowShort	1_Natural	12	Gen12_Mut0_ID5	25.0907	3.7602	0.0105	0.0077	0.0111	0.0339	0.0755	0.0347	25.0909	3.7477	0.0105	0.0076	0.0111	0.0339	0.0754	0.0347
02_grassMowShort	1_Natural	12	Gen12_Mut0_IDR3	30.7443	8.549	0.0186	0.0157	0.0252	0.0612	0.1202	0.0647	30.9103	8.4583	0.0182	0.0159	0.0252	0.0613	0.12	0.0646
02_grassMowShort	1_Natural	12	Gen12_Mut0_IDR2	13.3313	5.2186	0.0147	0.0085	0.0133	0.0469	0.0591	0.015	13.3838	4.954	0.014	0.0084	0.0131	0.0461	0.0583	0.0146
02_grassMowShort	1_Natural	12	Gen12_Mut0_IDR1	17.2351	3.8379	0.0108	0.0067	0.0108	0.0192	0.0132	0.0022	17.1887	3.8071	0.0107	0.0067	0.0107	0.0191	0.0131	0.0021
02_grassMowShort	1_Natural	12	Gen12_Mut0_IDR0	15.3486	5.3468	0.0144	0.0114	0.0148	0.0454	0.1151	0.0629	15.4362	5.2736	0.0142	0.0114	0.0147	0.045	0.1145	0.0627
02_grassMowShort	1_Natural	12	Gen12_Mut0_ID10	13.3702	3.6469	0.0132	0.0081	0.0067	0.0118	0.0201	0.0079	13.3335	3.7159	0.0134	0.0082	0.0067	0.0118	0.0202	0.0079
02_grassMowShort	1_Natural	12	Gen12_Mut0_ID11	14.0667	3.093	0.0106	0.0082	0.0059	0.0109	0.0183	0.0048	13.9036	3.3254	0.0113	0.0084	0.0059	0.011	0.0185	0.0047
02_grassMowShort	1_Natural	13	Gen12_Mut0_ID2	23.7918	4.1506	0.0149	0.0095	0.0098	0.0143	0.022	0.0077	23.8317	4.1738	0.015	0.0095	0.0097	0.0147	0.0229	0.0078
02_grassMowShort	1_Natural	13	Gen12_Mut0_ID11	14.0667	3.093	0.0106	0.0082	0.0059	0.0109	0.0183	0.0048	13.9036	3.3254	0.0113	0.0084	0.0059	0.011	0.0185	0.0047
02_grassMowShort	1_Natural	13	Gen10_Mut0_ID4	28.2115	6.9251	0.0127	0.0132	0.0204	0.0705	0.1315	0.0691	28.195	6.9548	0.0128	0.0133	0.0204	0.0705	0.1314	0.069
02_grassMowShort	1_Natural	13	Gen10_Mut0_ID1	13.2681	3.8464	0.0133	0.0096	0.0071	0.0147	0.0221	0.0108	13.0753	4.1074	0.0141	0.0099	0.0071	0.0152	0.0223	0.0109
02_grassMowShort	1_Natural	13	Gen12_Mut0_ID0	23.6111	2.0002	0.0069	0.0055	0.0045	0.0086	0.0115	0.0045	23.5807	1.9942	0.0068	0.0055	0.0045	0.0085	0.0115	0.0046
02_grassMowShort	1_Natural	13	Gen8_Mut0_ID3	14.2399	3.115	0.0115	0.0077	0.0057	0.0133	0.0119	0.005	14.212	3.1799	0.0117	0.0077	0.0058	0.0134	0.0119	0.005
02_grassMowShort	1_Natural	13	Gen10_Mut0_ID7	13.8825	9.2098	0.0245	0.0253	0.021	0.0636	0.13	0.0713	13.897	9.2805	0.0247	0.0254	0.021	0.0636	0.1297	0.0712
02_grassMowShort	1_Natural	13	Gen12_Mut0_IDR2	13.3313	5.2186	0.0147	0.0085	0.0133	0.0469	0.0591	0.015	13.3838	4.954	0.014	0.0084	0.0131	0.0461	0.0583	0.0146
02_grassMowShort	1_Natural	13	Gen12_Mut0_IDR3	30.7443	8.549	0.0186	0.0157	0.0252	0.0612	0.1202	0.0647	30.9103	8.4583	0.0182	0.0159	0.0252	0.0613	0.12	0.0646
02_grassMowShort	1_Natural	13	Gen12_Mut0_ID5	25.0907	3.7602	0.0105	0.0077	0.0111	0.0339	0.0755	0.0347	25.0909	3.7477	0.0105	0.0076	0.0111	0.0339	0.0754	0.0347
02_grassMowShort	1_Natural	13	Gen11_Mut0_ID10	30.3588	5.7574	0.0155	0.0103	0.0176	0.0626	0.0722	0.0138	30.416	5.7109	0.0154	0.0103	0.0176	0.0626	0.0719	0.0139
02_grassMowShort	1_Natural	13	Gen11_Mut0_ID5	24.5019	4.785	0.0161	0.009	0.0097	0.0289	0.0538	0.0262	24.6041	4.615	0.0157	0.0089	0.0098	0.0283	0.0545	0.0269
02_grassMowShort	1_Natural	13	Gen13_Mut0_ID0	21.8309	4.6776	0.017	0.011	0.0122	0.0298	0.0247	0.0115	21.861	4.7289	0.0172	0.0111	0.0123	0.0297	0.0255	0.0119
02_grassMowShort	1_Natural	13	Gen13_Mut0_IDR2	13.4497	5.3184	0.0158	0.0086	0.015	0.0542	0.0834	0.0174	13.3711	4.8271	0.0144	0.0086	0.0148	0.0526	0.0814	0.0178
02_grassMowShort	1_Natural	13	Gen13_Mut0_IDR1	31.8462	7.3834	0.0196	0.0121	0.0186	0.0571	0.0807	0.0367	32.1157	7.3017	0.0197	0.0123	0.0184	0.0561	0.0813	0.0363
02_grassMowShort	1_Natural	13	Gen13_Mut0_IDR0	27.3027	4.6099	0.0126	0.0124	0.0153	0.0377	0.0433	0.0054	27.2648	4.6374	0.0127	0.0124	0.0154	0.0379	0.0435	0.0055
02_grassMowShort	1_Natural	13	Gen13_Mut0_ID4	24.126	2.2453	0.0063	0.0076	0.0076	0.0074	0.0076	0.0034	24.0772	2.2446	0.0063	0.0077	0.0076	0.0075	0.0078	0.0035
02_grassMowShort	1_Natural	13	Gen13_Mut0_ID5	30.2916	8.3319	0.025	0.0232	0.0202	0.0305	0.052	0.0245	30.5021	8.2242	0.0245	0.0233	0.0203	0.0297	0.0505	0.0243
02_grassMowShort	1_Natural	13	Gen13_Mut0_ID6	21.7424	4.0528	0.0129	0.0109	0.013	0.0349	0.0416	0.0234	21.6606	4.2164	0.0134	0.011	0.0131	0.0356	0.0425	0.0238
02_grassMowShort	1_Natural	13	Gen13_Mut0_ID7	19.0032	7.73	0.0173	0.0213	0.0329	0.0655	0.1124	0.0194	18.9797	7.7594	0.0175	0.0213	0.0329	0.0656	0.1126	0.0194
02_grassMowShort	1_Natural	13	Gen13_Mut0_ID8	16.7035	9.0717	0.026	0.0273	0.0175	0.0392	0.045	0.0071	16.8134	9.4021	0.0269	0.0278	0.0178	0.0401	0.0458	0.0068
02_grassMowShort	1_Natural	13	Gen13_Mut0_ID9	10.9471	6.5303	0.0179	0.0136	0.0162	0.0485	0.1119	0.0635	10.9266	6.6451	0.0184	0.0137	0.0163	0.0487	0.1123	0.0638
02_grassMowShort	1_Natural	13	Gen13_Mut0_ID10	24.7502	6.8888	0.0203	0.0104	0.0161	0.0526	0.1068	0.05	24.7636	6.8242	0.0201	0.0104	0.0161	0.0525	0.1066	0.0499
02_grassMowShort	1_Natural	13	Gen13_Mut0_ID11	22.8393	4.2189	0.0142	0.0084	0.0101	0.0317	0.0425	0.0053	22.9678	4.0434	0.0139	0.0084	0.01	0.0306	0.0408	0.0052
02_grassMowShort	1_Natural	14	Gen8_Mut0_ID3	14.2399	3.115	0.0115	0.0077	0.0057	0.0133	0.0119	0.005	14.212	3.1799	0.0117	0.0077	0.0058	0.0134	0.0119	0.005
02_grassMowShort	1_Natural	14	Gen13_Mut0_ID9	10.9471	6.5303	0.0179	0.0136	0.0162	0.0485	0.1119	0.0635	10.9266	6.6451	0.0184	0.0137	0.0163	0.0487	0.1123	0.0638
02_grassMowShort	1_Natural	14	Gen12_Mut0_ID5	25.0907	3.7602	0.0105	0.0077	0.0111	0.0339	0.0755	0.0347	25.0909	3.7477	0.0105	0.0076	0.0111	0.0339	0.0754	0.0347
02_grassMowShort	1_Natural	14	Gen13_Mut0_ID11	22.8393	4.2189	0.0142	0.0084	0.0101	0.0317	0.0425	0.0053	22.9678	4.0434	0.0139	0.0084	0.01	0.0306	0.0408	0.0052
02_grassMowShort	1_Natural	14	Gen13_Mut0_ID10	24.7502	6.8888	0.0203	0.0104	0.0161	0.0526	0.1068	0.05	24.7636	6.8242	0.0201	0.0104	0.0161	0.0525	0.1066	0.0499
02_grassMowShort	1_Natural	14	Gen13_Mut0_ID0	21.8309	4.6776	0.017	0.011	0.0122	0.0298	0.0247	0.0115	21.861	4.7289	0.0172	0.0111	0.0123	0.0297	0.0255	0.0119
02_grassMowShort	1_Natural	14	Gen11_Mut0_ID10	30.3588	5.7574	0.0155	0.0103	0.0176	0.0626	0.0722	0.0138	30.416	5.7109	0.0154	0.0103	0.0176	0.0626	0.0719	0.0139
02_grassMowShort	1_Natural	14	Gen12_Mut0_IDR2	13.3313	5.2186	0.0147	0.0085	0.0133	0.0469	0.0591	0.015	13.3838	4.954	0.014	0.0084	0.0131	0.0461	0.0583	0.0146
02_grassMowShort	1_Natural	14	Gen12_Mut0_ID0	23.6111	2.0002	0.0069	0.0055	0.0045	0.0086	0.0115	0.0045	23.5807	1.9942	0.0068	0.0055	0.0045	0.0085	0.0115	0.0046
02_grassMowShort	1_Natural	14	Gen13_Mut0_ID7	19.0032	7.73	0.0173	0.0213	0.0329	0.0655	0.1124	0.0194	18.9797	7.7594	0.0175	0.0213	0.0329	0.0656	0.1126	0.0194
02_grassMowShort	1_Natural	14	Gen13_Mut0_ID4	24.126	2.2453	0.0063	0.0076	0.0076	0.0074	0.0076	0.0034	24.0772	2.2446	0.0063	0.0077	0.0076	0.0075	0.0078	0.0035
02_grassMowShort	1_Natural	14	Gen10_Mut0_ID7	13.8825	9.2098	0.0245	0.0253	0.021	0.0636	0.13	0.0713	13.897	9.2805	0.0247	0.0254	0.021	0.0636	0.1297	0.0712
02_grassMowShort	1_Natural	14	Gen14_Mut0_ID0	25.226	12.8484	0.027	0.0256	0.036	0.1071	0.1815	0.091	25.2408	12.8794	0.0271	0.0257	0.036	0.1072	0.1816	0.0911
02_grassMowShort	1_Natural	14	Gen14_Mut0_ID1	17.8286	2.9568	0.0086	0.005	0.0077	0.023	0.0404	0.0177	17.8222	3.0647	0.0088	0.005	0.0077	0.0236	0.0413	0.0182
02_grassMowShort	1_Natural	14	Gen14_Mut0_ID2	20.5271	3.0011	0.0079	0.0075	0.0089	0.0294	0.0498	0.0183	20.522	3.0077	0.0079	0.0075	0.0089	0.0295	0.0499	0.0183
02_grassMowShort	1_Natural	14	Gen14_Mut0_ID3	25.8878	3.6843	0.0114	0.0088	0.0101	0.0237	0.0252	0.0041	25.9394	3.8462	0.0119	0.009	0.0103	0.0246	0.0265	0.0044
02_grassMowShort	1_Natural	14	Gen14_Mut0_IDR1	30.7443	8.549	0.0186	0.0157	0.0252	0.0612	0.1202	0.0647	30.9103	8.4583	0.0182	0.0159	0.0252	0.0613	0.12	0.0646
02_grassMowShort	1_Natural	14	Gen14_Mut0_IDR0	24.5019	4.785	0.0161	0.009	0.0097	0.0289	0.0538	0.0262	24.6041	4.615	0.0157	0.0089	0.0098	0.0283	0.0545	0.0269
02_grassMowShort	1_Natural	14	Gen14_Mut0_ID6	24.6989	3.313	0.0117	0.0084	0.0083	0.0138	0.0212	0.0099	24.5775	3.2343	0.0114	0.0083	0.0082	0.0139	0.0215	0.0101
02_grassMowShort	1_Natural	14	Gen14_Mut0_ID7	24.1316	5.3635	0.0126	0.0139	0.0136	0.0505	0.0692	0.0162	24.1352	5.3488	0.0126	0.0139	0.0135	0.0505	0.0692	0.0162
02_grassMowShort	1_Natural	14	Gen14_Mut0_ID8	13.6564	5.0363	0.018	0.0062	0.0047	0.0192	0.0225	0.0106	13.585	4.7127	0.017	0.006	0.0047	0.0189	0.0222	0.0103
02_grassMowShort	1_Natural	14	Gen14_Mut0_ID9	14.4522	3.6297	0.0105	0.0086	0.0081	0.0276	0.0497	0.0271	14.4362	3.7026	0.0108	0.0087	0.0081	0.0276	0.0497	0.0271
02_grassMowShort	1_Natural	14	Gen14_Mut0_ID10	20.5545	3.5495	0.0116	0.0088	0.008	0.0224	0.0331	0.0182	20.5431	3.559	0.0116	0.0088	0.0081	0.0225	0.0331	0.0182
02_grassMowShort	1_Natural	14	Gen14_Mut0_ID11	19.8941	10.1884	0.0225	0.0231	0.0282	0.0902	0.1179	0.0397	19.9035	10.2526	0.0228	0.0232	0.0283	0.0901	0.1178	0.0397
02_grassMowShort	1_Natural	15	Gen10_Mut0_ID7	13.8825	9.2098	0.0245	0.0253	0.021	0.0636	0.13	0.0713	13.897	9.2805	0.0247	0.0254	0.021	0.0636	0.1297	0.0712
02_grassMowShort	1_Natural	15	Gen14_Mut0_ID6	24.6989	3.313	0.0117	0.0084	0.0083	0.0138	0.0212	0.0099	24.5775	3.2343	0.0114	0.0083	0.0082	0.0139	0.0215	0.0101
02_grassMowShort	1_Natural	15	Gen14_Mut0_IDR1	30.7443	8.549	0.0186	0.0157	0.0252	0.0612	0.1202	0.0647	30.9103	8.4583	0.0182	0.0159	0.0252	0.0613	0.12	0.0646
02_grassMowShort	1_Natural	15	Gen11_Mut0_ID10	30.3588	5.7574	0.0155	0.0103	0.0176	0.0626	0.0722	0.0138	30.416	5.7109	0.0154	0.0103	0.0176	0.0626	0.0719	0.0139
02_grassMowShort	1_Natural	15	Gen14_Mut0_ID9	14.4522	3.6297	0.0105	0.0086	0.0081	0.0276	0.0497	0.0271	14.4362	3.7026	0.0108	0.0087	0.0081	0.0276	0.0497	0.0271
02_grassMowShort	1_Natural	15	Gen12_Mut0_ID5	25.0907	3.7602	0.0105	0.0077	0.0111	0.0339	0.0755	0.0347	25.0909	3.7477	0.0105	0.0076	0.0111	0.0339	0.0754	0.0347
02_grassMowShort	1_Natural	15	Gen14_Mut0_ID8	13.6564	5.0363	0.018	0.0062	0.0047	0.0192	0.0225	0.0106	13.585	4.7127	0.017	0.006	0.0047	0.0189	0.0222	0.0103
02_grassMowShort	1_Natural	15	Gen12_Mut0_ID0	23.6111	2.0002	0.0069	0.0055	0.0045	0.0086	0.0115	0.0045	23.5807	1.9942	0.0068	0.0055	0.0045	0.0085	0.0115	0.0046
02_grassMowShort	1_Natural	15	Gen13_Mut0_ID7	19.0032	7.73	0.0173	0.0213	0.0329	0.0655	0.1124	0.0194	18.9797	7.7594	0.0175	0.0213	0.0329	0.0656	0.1126	0.0194
02_grassMowShort	1_Natural	15	Gen13_Mut0_ID11	22.8393	4.2189	0.0142	0.0084	0.0101	0.0317	0.0425	0.0053	22.9678	4.0434	0.0139	0.0084	0.01	0.0306	0.0408	0.0052
02_grassMowShort	1_Natural	15	Gen14_Mut0_ID3	25.8878	3.6843	0.0114	0.0088	0.0101	0.0237	0.0252	0.0041	25.9394	3.8462	0.0119	0.009	0.0103	0.0246	0.0265	0.0044
02_grassMowShort	1_Natural	15	Gen14_Mut0_ID10	20.5545	3.5495	0.0116	0.0088	0.008	0.0224	0.0331	0.0182	20.5431	3.559	0.0116	0.0088	0.0081	0.0225	0.0331	0.0182
02_grassMowShort	1_Natural	15	Gen15_Mut0_ID0	19.097	8.0818	0.0214	0.0227	0.0246	0.0498	0.1036	0.0597	19.0745	8.1223	0.0215	0.0228	0.0247	0.05	0.1036	0.0597
02_grassMowShort	1_Natural	15	Gen15_Mut0_ID1	16.0719	4.0093	0.0132	0.0111	0.0098	0.0181	0.0298	0.0088	16.0951	4.0828	0.0134	0.0112	0.0098	0.0182	0.03	0.009
02_grassMowShort	1_Natural	15	Gen15_Mut0_ID2	28.8146	4.5144	0.0143	0.0113	0.0149	0.0289	0.0535	0.0308	29.0022	4.7189	0.0151	0.0114	0.015	0.0287	0.0521	0.0299
02_grassMowShort	1_Natural	15	Gen15_Mut0_ID3	29.1952	7.0977	0.0183	0.0142	0.0208	0.0563	0.0655	0.0131	29.293	6.8376	0.0175	0.0145	0.021	0.0557	0.0637	0.0123
02_grassMowShort	1_Natural	15	Gen15_Mut0_ID4	21.1333	4.0199	0.0134	0.0098	0.0108	0.0276	0.0506	0.0166	21.2326	4.0422	0.0135	0.0099	0.0108	0.0273	0.0502	0.0168
02_grassMowShort	1_Natural	15	Gen15_Mut0_ID5	27.316	3.2958	0.0102	0.0071	0.0082	0.0287	0.0564	0.0237	27.327	3.3083	0.0102	0.0072	0.0081	0.0286	0.0563	0.0236
02_grassMowShort	1_Natural	15	Gen15_Mut0_ID6	13.1346	4.8951	0.0143	0.0105	0.0157	0.0563	0.098	0.0208	13.166	4.8031	0.014	0.0104	0.0157	0.056	0.0975	0.0208
02_grassMowShort	1_Natural	15	Gen15_Mut0_ID7	20.6151	8.7713	0.0284	0.0225	0.0138	0.0445	0.0578	0.0248	20.6507	8.9107	0.0288	0.0227	0.0138	0.0443	0.0574	0.0246
02_grassMowShort	1_Natural	15	Gen15_Mut0_ID8	24.2074	3.2943	0.0116	0.0073	0.0077	0.0193	0.0209	0.0033	24.1604	3.2764	0.0116	0.0073	0.0077	0.0194	0.0208	0.0031
02_grassMowShort	1_Natural	15	Gen15_Mut0_ID9	23.7351	2.3145	0.0074	0.0064	0.0056	0.0086	0.021	0.0126	23.6932	2.2721	0.0073	0.0064	0.0056	0.0086	0.021	0.0126
02_grassMowShort	1_Natural	15	Gen15_Mut0_ID10	21.0792	3.2022	0.0085	0.0087	0.0115	0.0355	0.0665	0.0267	21.0592	3.2305	0.0086	0.0087	0.0115	0.0356	0.0666	0.0268
02_grassMowShort	1_Natural	15	Gen15_Mut0_ID11	15.6465	3.9826	0.011	0.01	0.0115	0.0311	0.0552	0.0096	15.6734	4.0398	0.0111	0.01	0.0115	0.0311	0.0551	0.0097
02_grassMowShort	1_Natural	16	Gen15_Mut0_ID6	13.1346	4.8951	0.0143	0.0105	0.0157	0.0563	0.098	0.0208	13.166	4.8031	0.014	0.0104	0.0157	0.056	0.0975	0.0208
02_grassMowShort	1_Natural	16	Gen14_Mut0_ID3	25.8878	3.6843	0.0114	0.0088	0.0101	0.0237	0.0252	0.0041	25.9394	3.8462	0.0119	0.009	0.0103	0.0246	0.0265	0.0044
02_grassMowShort	1_Natural	16	Gen15_Mut0_ID8	24.2074	3.2943	0.0116	0.0073	0.0077	0.0193	0.0209	0.0033	24.1604	3.2764	0.0116	0.0073	0.0077	0.0194	0.0208	0.0031
02_grassMowShort	1_Natural	16	Gen15_Mut0_ID1	16.0719	4.0093	0.0132	0.0111	0.0098	0.0181	0.0298	0.0088	16.0951	4.0828	0.0134	0.0112	0.0098	0.0182	0.03	0.009
02_grassMowShort	1_Natural	16	Gen15_Mut0_ID5	27.316	3.2958	0.0102	0.0071	0.0082	0.0287	0.0564	0.0237	27.327	3.3083	0.0102	0.0072	0.0081	0.0286	0.0563	0.0236
02_grassMowShort	1_Natural	16	Gen13_Mut0_ID11	22.8393	4.2189	0.0142	0.0084	0.0101	0.0317	0.0425	0.0053	22.9678	4.0434	0.0139	0.0084	0.01	0.0306	0.0408	0.0052
02_grassMowShort	1_Natural	16	Gen13_Mut0_ID7	19.0032	7.73	0.0173	0.0213	0.0329	0.0655	0.1124	0.0194	18.9797	7.7594	0.0175	0.0213	0.0329	0.0656	0.1126	0.0194
02_grassMowShort	1_Natural	16	Gen15_Mut0_ID2	28.8146	4.5144	0.0143	0.0113	0.0149	0.0289	0.0535	0.0308	29.0022	4.7189	0.0151	0.0114	0.015	0.0287	0.0521	0.0299
02_grassMowShort	1_Natural	16	Gen15_Mut0_ID10	21.0792	3.2022	0.0085	0.0087	0.0115	0.0355	0.0665	0.0267	21.0592	3.2305	0.0086	0.0087	0.0115	0.0356	0.0666	0.0268
02_grassMowShort	1_Natural	16	Gen15_Mut0_ID11	15.6465	3.9826	0.011	0.01	0.0115	0.0311	0.0552	0.0096	15.6734	4.0398	0.0111	0.01	0.0115	0.0311	0.0551	0.0097
02_grassMowShort	1_Natural	16	Gen14_Mut0_ID6	24.6989	3.313	0.0117	0.0084	0.0083	0.0138	0.0212	0.0099	24.5775	3.2343	0.0114	0.0083	0.0082	0.0139	0.0215	0.0101
02_grassMowShort	1_Natural	16	Gen15_Mut0_ID4	21.1333	4.0199	0.0134	0.0098	0.0108	0.0276	0.0506	0.0166	21.2326	4.0422	0.0135	0.0099	0.0108	0.0273	0.0502	0.0168
02_grassMowShort	1_Natural	16	Gen16_Mut0_ID0	22.8144	5.3371	0.0159	0.0126	0.0153	0.0436	0.0626	0.0084	22.9206	5.1654	0.0155	0.0125	0.0152	0.0428	0.0613	0.0083
02_grassMowShort	1_Natural	16	Gen16_Mut0_IDR2	13.6564	5.0363	0.018	0.0062	0.0047	0.0192	0.0225	0.0106	13.585	4.7127	0.017	0.006	0.0047	0.0189	0.0222	0.0103
02_grassMowShort	1_Natural	16	Gen16_Mut0_IDR1	23.6111	2.0002	0.0069	0.0055	0.0045	0.0086	0.0115	0.0045	23.5807	1.9942	0.0068	0.0055	0.0045	0.0085	0.0115	0.0046
02_grassMowShort	1_Natural	16	Gen16_Mut0_IDR0	20.5545	3.5495	0.0116	0.0088	0.008	0.0224	0.0331	0.0182	20.5431	3.559	0.0116	0.0088	0.0081	0.0225	0.0331	0.0182
02_grassMowShort	1_Natural	16	Gen16_Mut0_ID4	14.8323	5.3585	0.012	0.0142	0.0242	0.0506	0.1015	0.0528	14.8221	5.3402	0.012	0.0142	0.0242	0.0506	0.1015	0.0528
02_grassMowShort	1_Natural	16	Gen16_Mut0_ID5	20.209	7.5452	0.0208	0.0222	0.0222	0.0342	0.0436	0.0258	20.2168	7.6366	0.0212	0.0223	0.0223	0.0342	0.0435	0.0258
02_grassMowShort	1_Natural	16	Gen16_Mut0_ID6	17.1196	3.7026	0.0129	0.008	0.0086	0.0231	0.0552	0.0266	17.0953	3.7507	0.0131	0.008	0.0086	0.0232	0.0554	0.0266
02_grassMowShort	1_Natural	16	Gen16_Mut0_ID7	19.7121	3.2029	0.009	0.009	0.008	0.0241	0.0444	0.0202	19.7419	3.2424	0.0091	0.009	0.0081	0.0242	0.0447	0.0205
02_grassMowShort	1_Natural	16	Gen16_Mut0_ID8	29.3358	5.4828	0.0146	0.0137	0.0181	0.0373	0.0545	0.0183	29.3401	5.5258	0.0147	0.0137	0.0181	0.0373	0.0545	0.0183
02_grassMowShort	1_Natural	16	Gen16_Mut0_ID9	23.9674	2.9492	0.0098	0.0063	0.0074	0.0147	0.0307	0.0144	24.0228	2.8298	0.0096	0.0062	0.0074	0.0147	0.0326	0.015
02_grassMowShort	1_Natural	16	Gen16_Mut0_ID10	21.3651	3.747	0.012	0.0075	0.0083	0.0271	0.0512	0.0217	21.4034	3.7221	0.012	0.0075	0.0082	0.0268	0.0505	0.0214
02_grassMowShort	1_Natural	16	Gen16_Mut0_ID11	20.1853	2.7303	0.0097	0.006	0.0074	0.0228	0.0361	0.0118	20.1466	2.8214	0.0103	0.0061	0.0074	0.0231	0.0371	0.0119
02_grassMowShort	1_Natural	17	Gen15_Mut0_ID10	21.0792	3.2022	0.0085	0.0087	0.0115	0.0355	0.0665	0.0267	21.0592	3.2305	0.0086	0.0087	0.0115	0.0356	0.0666	0.0268
02_grassMowShort	1_Natural	17	Gen15_Mut0_ID5	27.316	3.2958	0.0102	0.0071	0.0082	0.0287	0.0564	0.0237	27.327	3.3083	0.0102	0.0072	0.0081	0.0286	0.0563	0.0236
02_grassMowShort	1_Natural	17	Gen16_Mut0_ID5	20.209	7.5452	0.0208	0.0222	0.0222	0.0342	0.0436	0.0258	20.2168	7.6366	0.0212	0.0223	0.0223	0.0342	0.0435	0.0258
02_grassMowShort	1_Natural	17	Gen16_Mut0_ID0	22.8144	5.3371	0.0159	0.0126	0.0153	0.0436	0.0626	0.0084	22.9206	5.1654	0.0155	0.0125	0.0152	0.0428	0.0613	0.0083
02_grassMowShort	1_Natural	17	Gen16_Mut0_ID7	19.7121	3.2029	0.009	0.009	0.008	0.0241	0.0444	0.0202	19.7419	3.2424	0.0091	0.009	0.0081	0.0242	0.0447	0.0205
02_grassMowShort	1_Natural	17	Gen15_Mut0_ID4	21.1333	4.0199	0.0134	0.0098	0.0108	0.0276	0.0506	0.0166	21.2326	4.0422	0.0135	0.0099	0.0108	0.0273	0.0502	0.0168
02_grassMowShort	1_Natural	17	Gen16_Mut0_IDR0	20.5545	3.5495	0.0116	0.0088	0.008	0.0224	0.0331	0.0182	20.5431	3.559	0.0116	0.0088	0.0081	0.0225	0.0331	0.0182
02_grassMowShort	1_Natural	17	Gen16_Mut0_ID9	23.9674	2.9492	0.0098	0.0063	0.0074	0.0147	0.0307	0.0144	24.0228	2.8298	0.0096	0.0062	0.0074	0.0147	0.0326	0.015
02_grassMowShort	1_Natural	17	Gen16_Mut0_ID6	17.1196	3.7026	0.0129	0.008	0.0086	0.0231	0.0552	0.0266	17.0953	3.7507	0.0131	0.008	0.0086	0.0232	0.0554	0.0266
02_grassMowShort	1_Natural	17	Gen13_Mut0_ID11	22.8393	4.2189	0.0142	0.0084	0.0101	0.0317	0.0425	0.0053	22.9678	4.0434	0.0139	0.0084	0.01	0.0306	0.0408	0.0052
02_grassMowShort	1_Natural	17	Gen16_Mut0_ID11	20.1853	2.7303	0.0097	0.006	0.0074	0.0228	0.0361	0.0118	20.1466	2.8214	0.0103	0.0061	0.0074	0.0231	0.0371	0.0119
02_grassMowShort	1_Natural	17	Gen16_Mut0_ID10	21.3651	3.747	0.012	0.0075	0.0083	0.0271	0.0512	0.0217	21.4034	3.7221	0.012	0.0075	0.0082	0.0268	0.0505	0.0214
02_grassMowShort	1_Natural	17	Gen17_Mut0_ID0	19.0195	3.5424	0.0112	0.0087	0.0097	0.0172	0.0176	0.0035	19.0455	3.5774	0.0113	0.0088	0.0098	0.0172	0.0175	0.0034
02_grassMowShort	1_Natural	17	Gen17_Mut0_ID1	22.6334	3.7834	0.0127	0.0094	0.0089	0.0177	0.0286	0.0132	22.6269	3.786	0.0127	0.0094	0.0089	0.0177	0.0287	0.0132
02_grassMowShort	1_Natural	17	Gen17_Mut0_ID2	17.4409	2.451	0.0095	0.0052	0.0057	0.0153	0.0355	0.0164	17.4041	2.5567	0.0099	0.0054	0.0057	0.016	0.0371	0.017
02_grassMowShort	1_Natural	17	Gen17_Mut0_ID3	19.998	3.6054	0.0137	0.0076	0.0113	0.0266	0.0467	0.0162	19.968	3.6542	0.0139	0.0076	0.0113	0.0268	0.0471	0.0161
02_grassMowShort	1_Natural	17	Gen17_Mut0_IDR3	19.0032	7.73	0.0173	0.0213	0.0329	0.0655	0.1124	0.0194	18.9797	7.7594	0.0175	0.0213	0.0329	0.0656	0.1126	0.0194
02_grassMowShort	1_Natural	17	Gen17_Mut0_IDR2	28.8146	4.5144	0.0143	0.0113	0.0149	0.0289	0.0535	0.0308	29.0022	4.7189	0.0151	0.0114	0.015	0.0287	0.0521	0.0299
02_grassMowShort	1_Natural	17	Gen17_Mut0_IDR1	15.6465	3.9826	0.011	0.01	0.0115	0.0311	0.0552	0.0096	15.6734	4.0398	0.0111	0.01	0.0115	0.0311	0.0551	0.0097
02_grassMowShort	1_Natural	17	Gen17_Mut0_IDR0	24.6989	3.313	0.0117	0.0084	0.0083	0.0138	0.0212	0.0099	24.5775	3.2343	0.0114	0.0083	0.0082	0.0139	0.0215	0.0101
02_grassMowShort	1_Natural	17	Gen17_Mut0_ID8	18.5052	2.6715	0.0074	0.0066	0.0093	0.0287	0.0379	0.0085	18.6302	2.8034	0.0078	0.0069	0.0094	0.0287	0.0381	0.0082
02_grassMowShort	1_Natural	17	Gen17_Mut0_ID9	23.614	4.2891	0.0123	0.008	0.0108	0.0411	0.0687	0.0301	23.5904	4.2911	0.0123	0.008	0.0108	0.0414	0.0689	0.03
02_grassMowShort	1_Natural	17	Gen17_Mut0_ID10	21.1219	3.8155	0.0126	0.0091	0.0088	0.024	0.0419	0.0143	21.1532	3.8367	0.0126	0.0092	0.0088	0.0241	0.0421	0.0145
02_grassMowShort	1_Natural	17	Gen17_Mut0_ID11	21.379	4.0616	0.0127	0.0081	0.0096	0.0293	0.0531	0.0211	21.5004	3.9627	0.0126	0.0081	0.0093	0.0283	0.0518	0.0207
02_grassMowShort	1_Natural	18	Gen15_Mut0_ID5	27.316	3.2958	0.0102	0.0071	0.0082	0.0287	0.0564	0.0237	27.327	3.3083	0.0102	0.0072	0.0081	0.0286	0.0563	0.0236
02_grassMowShort	1_Natural	18	Gen17_Mut0_ID2	17.4409	2.451	0.0095	0.0052	0.0057	0.0153	0.0355	0.0164	17.4041	2.5567	0.0099	0.0054	0.0057	0.016	0.0371	0.017
02_grassMowShort	1_Natural	18	Gen16_Mut0_ID7	19.7121	3.2029	0.009	0.009	0.008	0.0241	0.0444	0.0202	19.7419	3.2424	0.0091	0.009	0.0081	0.0242	0.0447	0.0205
02_grassMowShort	1_Natural	18	Gen17_Mut0_ID11	21.379	4.0616	0.0127	0.0081	0.0096	0.0293	0.0531	0.0211	21.5004	3.9627	0.0126	0.0081	0.0093	0.0283	0.0518	0.0207
02_grassMowShort	1_Natural	18	Gen17_Mut0_ID1	22.6334	3.7834	0.0127	0.0094	0.0089	0.0177	0.0286	0.0132	22.6269	3.786	0.0127	0.0094	0.0089	0.0177	0.0287	0.0132
02_grassMowShort	1_Natural	18	Gen17_Mut0_ID0	19.0195	3.5424	0.0112	0.0087	0.0097	0.0172	0.0176	0.0035	19.0455	3.5774	0.0113	0.0088	0.0098	0.0172	0.0175	0.0034
02_grassMowShort	1_Natural	18	Gen17_Mut0_ID3	19.998	3.6054	0.0137	0.0076	0.0113	0.0266	0.0467	0.0162	19.968	3.6542	0.0139	0.0076	0.0113	0.0268	0.0471	0.0161
02_grassMowShort	1_Natural	18	Gen16_Mut0_ID5	20.209	7.5452	0.0208	0.0222	0.0222	0.0342	0.0436	0.0258	20.2168	7.6366	0.0212	0.0223	0.0223	0.0342	0.0435	0.0258
02_grassMowShort	1_Natural	18	Gen17_Mut0_IDR0	24.6989	3.313	0.0117	0.0084	0.0083	0.0138	0.0212	0.0099	24.5775	3.2343	0.0114	0.0083	0.0082	0.0139	0.0215	0.0101
02_grassMowShort	1_Natural	18	Gen16_Mut0_IDR0	20.5545	3.5495	0.0116	0.0088	0.008	0.0224	0.0331	0.0182	20.5431	3.559	0.0116	0.0088	0.0081	0.0225	0.0331	0.0182
02_grassMowShort	1_Natural	18	Gen17_Mut0_IDR3	19.0032	7.73	0.0173	0.0213	0.0329	0.0655	0.1124	0.0194	18.9797	7.7594	0.0175	0.0213	0.0329	0.0656	0.1126	0.0194
02_grassMowShort	1_Natural	18	Gen13_Mut0_ID11	22.8393	4.2189	0.0142	0.0084	0.0101	0.0317	0.0425	0.0053	22.9678	4.0434	0.0139	0.0084	0.01	0.0306	0.0408	0.0052
02_grassMowShort	1_Natural	18	Gen18_Mut0_ID0	21.7582	4.9983	0.018	0.0089	0.01	0.0197	0.0245	0.0156	21.9224	4.4987	0.0166	0.0087	0.0098	0.0195	0.0239	0.015
02_grassMowShort	1_Natural	18	Gen18_Mut0_ID1	25.1147	3.9149	0.0122	0.0075	0.0095	0.0294	0.0478	0.0207	25.0738	3.8421	0.012	0.0074	0.0094	0.0292	0.0472	0.0205
02_grassMowShort	1_Natural	18	Gen18_Mut0_ID2	17.9716	2.6588	0.0103	0.006	0.0071	0.0152	0.0287	0.0122	17.7844	2.6611	0.0103	0.0059	0.007	0.0152	0.0291	0.0126
02_grassMowShort	1_Natural	18	Gen18_Mut0_ID3	17.5598	7.3734	0.0214	0.0203	0.0248	0.0776	0.124	0.0139	17.5553	7.4296	0.0216	0.0204	0.0248	0.0776	0.124	0.0139
02_grassMowShort	1_Natural	18	Gen18_Mut0_ID4	22.237	3.7385	0.0115	0.008	0.0107	0.0333	0.0778	0.0408	22.235	3.7308	0.0115	0.008	0.0107	0.0333	0.0778	0.0408
02_grassMowShort	1_Natural	18	Gen18_Mut0_ID5	25.8829	3.2613	0.011	0.0069	0.0076	0.0182	0.0447	0.0267	25.8844	3.2879	0.011	0.0069	0.0076	0.0182	0.0448	0.0268
02_grassMowShort	1_Natural	18	Gen18_Mut0_IDR3	23.9674	2.9492	0.0098	0.0063	0.0074	0.0147	0.0307	0.0144	24.0228	2.8298	0.0096	0.0062	0.0074	0.0147	0.0326	0.015
02_grassMowShort	1_Natural	18	Gen18_Mut0_IDR2	17.1196	3.7026	0.0129	0.008	0.0086	0.0231	0.0552	0.0266	17.0953	3.7507	0.0131	0.008	0.0086	0.0232	0.0554	0.0266
02_grassMowShort	1_Natural	18	Gen18_Mut0_IDR1	20.1853	2.7303	0.0097	0.006	0.0074	0.0228	0.0361	0.0118	20.1466	2.8214	0.0103	0.0061	0.0074	0.0231	0.0371	0.0119
02_grassMowShort	1_Natural	18	Gen18_Mut0_IDR0	21.3651	3.747	0.012	0.0075	0.0083	0.0271	0.0512	0.0217	21.4034	3.7221	0.012	0.0075	0.0082	0.0268	0.0505	0.0214
02_grassMowShort	1_Natural	18	Gen18_Mut0_ID10	24.7906	4.1265	0.0128	0.0072	0.0084	0.0284	0.0501	0.0255	24.9066	3.9446	0.0124	0.0071	0.0082	0.0278	0.0489	0.0248
02_grassMowShort	1_Natural	18	Gen18_Mut0_ID11	24.413	3.733	0.0132	0.008	0.0072	0.0121	0.024	0.0088	24.418	3.7208	0.0132	0.008	0.0072	0.012	0.0239	0.0088
02_grassMowShort	1_Natural	19	Gen17_Mut0_IDR3	19.0032	7.73	0.0173	0.0213	0.0329	0.0655	0.1124	0.0194	18.9797	7.7594	0.0175	0.0213	0.0329	0.0656	0.1126	0.0194
02_grassMowShort	1_Natural	19	Gen16_Mut0_ID5	20.209	7.5452	0.0208	0.0222	0.0222	0.0342	0.0436	0.0258	20.2168	7.6366	0.0212	0.0223	0.0223	0.0342	0.0435	0.0258
02_grassMowShort	1_Natural	19	Gen17_Mut0_ID0	19.0195	3.5424	0.0112	0.0087	0.0097	0.0172	0.0176	0.0035	19.0455	3.5774	0.0113	0.0088	0.0098	0.0172	0.0175	0.0034
02_grassMowShort	1_Natural	19	Gen18_Mut0_IDR3	23.9674	2.9492	0.0098	0.0063	0.0074	0.0147	0.0307	0.0144	24.0228	2.8298	0.0096	0.0062	0.0074	0.0147	0.0326	0.015
02_grassMowShort	1_Natural	19	Gen17_Mut0_IDR0	24.6989	3.313	0.0117	0.0084	0.0083	0.0138	0.0212	0.0099	24.5775	3.2343	0.0114	0.0083	0.0082	0.0139	0.0215	0.0101
02_grassMowShort	1_Natural	19	Gen17_Mut0_ID1	22.6334	3.7834	0.0127	0.0094	0.0089	0.0177	0.0286	0.0132	22.6269	3.786	0.0127	0.0094	0.0089	0.0177	0.0287	0.0132
02_grassMowShort	1_Natural	19	Gen18_Mut0_IDR1	20.1853	2.7303	0.0097	0.006	0.0074	0.0228	0.0361	0.0118	20.1466	2.8214	0.0103	0.0061	0.0074	0.0231	0.0371	0.0119
02_grassMowShort	1_Natural	19	Gen18_Mut0_ID11	24.413	3.733	0.0132	0.008	0.0072	0.0121	0.024	0.0088	24.418	3.7208	0.0132	0.008	0.0072	0.012	0.0239	0.0088
02_grassMowShort	1_Natural	19	Gen18_Mut0_ID5	25.8829	3.2613	0.011	0.0069	0.0076	0.0182	0.0447	0.0267	25.8844	3.2879	0.011	0.0069	0.0076	0.0182	0.0448	0.0268
02_grassMowShort	1_Natural	19	Gen17_Mut0_ID11	21.379	4.0616	0.0127	0.0081	0.0096	0.0293	0.0531	0.0211	21.5004	3.9627	0.0126	0.0081	0.0093	0.0283	0.0518	0.0207
02_grassMowShort	1_Natural	19	Gen18_Mut0_IDR0	21.3651	3.747	0.012	0.0075	0.0083	0.0271	0.0512	0.0217	21.4034	3.7221	0.012	0.0075	0.0082	0.0268	0.0505	0.0214
02_grassMowShort	1_Natural	19	Gen18_Mut0_ID10	24.7906	4.1265	0.0128	0.0072	0.0084	0.0284	0.0501	0.0255	24.9066	3.9446	0.0124	0.0071	0.0082	0.0278	0.0489	0.0248
02_grassMowShort	1_Natural	19	Gen19_Mut0_ID0	22.8731	2.6742	0.0084	0.0072	0.0076	0.013	0.0141	0.003	22.8703	2.6708	0.0084	0.0072	0.0076	0.013	0.0141	0.0031
02_grassMowShort	1_Natural	19	Gen19_Mut0_IDR2	19.998	3.6054	0.0137	0.0076	0.0113	0.0266	0.0467	0.0162	19.968	3.6542	0.0139	0.0076	0.0113	0.0268	0.0471	0.0161
02_grassMowShort	1_Natural	19	Gen19_Mut0_IDR1	20.5545	3.5495	0.0116	0.0088	0.008	0.0224	0.0331	0.0182	20.5431	3.559	0.0116	0.0088	0.0081	0.0225	0.0331	0.0182
02_grassMowShort	1_Natural	19	Gen19_Mut0_IDR0	22.8393	4.2189	0.0142	0.0084	0.0101	0.0317	0.0425	0.0053	22.9678	4.0434	0.0139	0.0084	0.01	0.0306	0.0408	0.0052
02_grassMowShort	1_Natural	19	Gen19_Mut0_ID4	20.4754	6.202	0.0174	0.0102	0.0119	0.0444	0.0926	0.045	20.2877	5.7642	0.0161	0.0098	0.0118	0.044	0.0922	0.045
02_grassMowShort	1_Natural	19	Gen19_Mut0_ID5	23.3543	5.8823	0.0147	0.0126	0.015	0.0621	0.0993	0.0392	23.345	5.8325	0.0145	0.0125	0.015	0.062	0.0992	0.0391
02_grassMowShort	1_Natural	19	Gen19_Mut0_ID6	23.3232	4.5165	0.0139	0.0109	0.0107	0.0188	0.0333	0.0138	23.3069	4.4889	0.0139	0.0109	0.0107	0.0188	0.0335	0.0138
02_grassMowShort	1_Natural	19	Gen19_Mut0_ID7	24.788	4.5648	0.0141	0.0099	0.0097	0.029	0.0344	0.0046	24.7853	4.5042	0.0139	0.0098	0.0097	0.0291	0.0344	0.0046
02_grassMowShort	1_Natural	19	Gen19_Mut0_ID8	25.2221	4.971	0.0165	0.0096	0.0118	0.0397	0.0647	0.0258	25.2144	4.8766	0.0163	0.0096	0.0117	0.0395	0.0646	0.0259
02_grassMowShort	1_Natural	19	Gen19_Mut0_ID9	24.2137	3.6214	0.0097	0.0072	0.0081	0.0263	0.0592	0.0284	24.2993	3.7402	0.0102	0.0074	0.008	0.0259	0.0583	0.0279
02_grassMowShort	1_Natural	19	Gen19_Mut0_ID10	18.8139	3.7632	0.0123	0.0078	0.0088	0.0238	0.0253	0.008	18.858	3.7588	0.0123	0.0078	0.0088	0.024	0.026	0.0084
02_grassMowShort	1_Natural	19	Gen19_Mut0_ID11	24.7985	5.1445	0.0141	0.0134	0.0164	0.0372	0.0435	0.0037	24.8467	5.0613	0.0139	0.0134	0.0163	0.037	0.0431	0.0037
02_grassMowShort	1_Natural	20	Gen19_Mut0_ID11	24.7985	5.1445	0.0141	0.0134	0.0164	0.0372	0.0435	0.0037	24.8467	5.0613	0.0139	0.0134	0.0163	0.037	0.0431	0.0037
02_grassMowShort	1_Natural	20	Gen19_Mut0_ID8	25.2221	4.971	0.0165	0.0096	0.0118	0.0397	0.0647	0.0258	25.2144	4.8766	0.0163	0.0096	0.0117	0.0395	0.0646	0.0259
02_grassMowShort	1_Natural	20	Gen18_Mut0_IDR0	21.3651	3.747	0.012	0.0075	0.0083	0.0271	0.0512	0.0217	21.4034	3.7221	0.012	0.0075	0.0082	0.0268	0.0505	0.0214
02_grassMowShort	1_Natural	20	Gen18_Mut0_IDR3	23.9674	2.9492	0.0098	0.0063	0.0074	0.0147	0.0307	0.0144	24.0228	2.8298	0.0096	0.0062	0.0074	0.0147	0.0326	0.015
02_grassMowShort	1_Natural	20	Gen17_Mut0_IDR0	24.6989	3.313	0.0117	0.0084	0.0083	0.0138	0.0212	0.0099	24.5775	3.2343	0.0114	0.0083	0.0082	0.0139	0.0215	0.0101
02_grassMowShort	1_Natural	20	Gen19_Mut0_ID4	20.4754	6.202	0.0174	0.0102	0.0119	0.0444	0.0926	0.045	20.2877	5.7642	0.0161	0.0098	0.0118	0.044	0.0922	0.045
02_grassMowShort	1_Natural	20	Gen17_Mut0_ID0	19.0195	3.5424	0.0112	0.0087	0.0097	0.0172	0.0176	0.0035	19.0455	3.5774	0.0113	0.0088	0.0098	0.0172	0.0175	0.0034
[truncated: 40,337 more rows]
