# Supplementary material for: Shining a light on camouflage evolution: Using genetic algorithms to determine the effects of geometry and lighting on optimal camouflage
Source: PLoS One. 2026 Apr 29;21(4):e0346231. doi: 10.1371/journal.pone.0346231 (PMC13127904; doi:10.1371/journal.pone.0346231)
Supplement: S3 File — Zip containing all of the data frames and R code necessary to perform our statistical analyses. (ZIP) [file pone.0346231.s003.zip › S3_File/Sample_Backgrounds_Download_Link.txt]

https://www.dropbox.com/scl/fi/bx0d8wk7ury7rop516p42/Light-SceneStat_Supp.zip?rlkey=yz32g444tehdmoq7uyxf6o2aq&st=qitdu9va&dl=0
