# Supplementary material for: Shining a light on camouflage evolution: Using genetic algorithms to determine the effects of geometry and lighting on optimal camouflage
Source: PLoS One. 2026 Apr 29;21(4):e0346231. doi: 10.1371/journal.pone.0346231 (PMC13127904; doi:10.1371/journal.pone.0346231)
Supplement: S3 File — Zip containing all of the data frames and R code necessary to perform our statistical analyses. (ZIP) [file pone.0346231.s003.zip › S3_File/Supplementary_ImageJ_Plugins/plugins/3D_Light_CamoEvo_Scripts/Batch_LightCamo_TG_Render.txt]

setBatchMode(false);

DIR = getDirectory("");

FileList = getFileList(DIR);

for(i=0;i<FileList.length;i++){
print(FileList[i]);
DIR2 = DIR + FileList[i] +"1_Natural/";
print(DIR2);
if(File.exists(DIR2)) run("Measure LightCamo TG Render", "treatment=["+DIR2+"]");
DIR2 = DIR + FileList[i] +"2_Diffuse/";
if(File.exists(DIR2)) run("Measure LightCamo TG Render", "treatment=["+DIR2+"]");
DIR2 = DIR + FileList[i] +"3_Hybrid/";
if(File.exists(DIR2)) run("Measure LightCamo TG Render", "treatment=["+DIR2+"]");
}


waitForUser("DONE");
