# Supplementary material for: Shining a light on camouflage evolution: Using genetic algorithms to determine the effects of geometry and lighting on optimal camouflage
Source: PLoS One. 2026 Apr 29;21(4):e0346231. doi: 10.1371/journal.pone.0346231 (PMC13127904; doi:10.1371/journal.pone.0346231)
Supplement: S3 File — Zip containing all of the data frames and R code necessary to perform our statistical analyses. (ZIP) [file pone.0346231.s003.zip › S3_File/Supplementary_ImageJ_Plugins/plugins/ButtonGame/AlgorithmSettings.txt]

0
Create Custom
24
random
percentage
50.000000
25.000000
5
0.001000000
0.010000000
poisson
poisson
normal
normal
normal
10
6
6
Functional Point
1.000000000
incomplete
random
1.1
1.9
0.005000000
0.010000000
0.002000000
0.002000000
0.001000000
0.010000000
0.010000000
0.050000000
none
1.2
4
