# Supplementary material for: Shining a light on camouflage evolution: Using genetic algorithms to determine the effects of geometry and lighting on optimal camouflage
Source: PLoS One. 2026 Apr 29;21(4):e0346231. doi: 10.1371/journal.pone.0346231 (PMC13127904; doi:10.1371/journal.pone.0346231)
Supplement: S3 File — Zip containing all of the data frames and R code necessary to perform our statistical analyses. (ZIP) [file pone.0346231.s003.zip › S3_File/Supplementary_ImageJ_Plugins/plugins/ButtonGame/Append_OnlineGate.txt]

directory = "Z:/www/camoevo/GenPathGate.txt";

stringArray = newArray("Path", "Status", "Generation");
string = String.join(stringArray,"\t");

string = "\n" + replace(string "/", "\\");

File.append(directory,  string);
